# Supplementary material for: Haplotype-resolved genome reveals haplotypic variation and the biosynthesis of medicinal ingredients in Areca catechu L
Source: Mol Hortic. 2025 May 2;5:24. doi: 10.1186/s43897-025-00146-2 (PMC12046898; doi:10.1186/s43897-025-00146-2)
Supplement: Supplementary file 2 — Additional file 2: Table S1. Summary of PacBio sequencing. Table S2. Summary of Hi-C sequencing. Table S3. The lengths of pseudochromosomes generated in the Hi-C assembly. Table S4. BUSCO analysis of genome and annotation. Table S5. Functional annotation of predicted protein-coding genes in the A. catechu genome. Table S6. Statistics of repeated elements in the A. catechu genome. Table S7. The identified centromeres in A. catechu of two haplotypes. Table S8. Statistics of structural variation and SNPs. Table S9. Average gene expression (TPM) of Ac. Hap1 in different tissues. Table S10. Average gene expression (TPM) of Ac. Hap2 in different tissues. Table S11. Species used for homology-based gene prediction and phylogenomic analysis. Table S12. Statistics of repeated elements of other species of Arecaceae. Table S13. Metabolic data from our previous study. Table S14. Differentially accumulated metabolites between three different tissues. Table S15. Differentially expressed genes (Ac. Hap1) between three different tissues. Table S16. Reported MTs used in this study. Table S17. All MTs and UGTs in A.catechu. Table S18. Correlation between DAMs and DEGs. Table S19. Primers used in this study. [file 43897_2025_146_MOESM2_ESM.xlsx]

## Sheet: Table S1
Table S1. Summary of PacBio sequencing.
Sample	CCS Reads	CCS data (G)	CCS Min_length	CCS Max_length	CCS Avg_length	CCS N50
BL-G	4693304	75	44	50488	15977.7	15987

## Sheet: Table S2
Table S2. Summary of Hi-C sequencing.
Sample	Raw Reads	Raw Data(G)	Clean Reads	Clean Data(G)	Q20(%)	Q30(%)	GC(%)
BL	1771387846	265,71	1771387478	247.66	97.81	92.61	42.91

## Sheet: Table S3
Table S3. The lengths of pseudochromosomes generated in the Hi-C assembly.
Pseudochromosome	Ac. Hap1 Length (bp)	Ac. Hap2 Length (bp)
Chr01	167389261	174179799
Chr02	174739864	175848748
Chr03	175823143	180353069
Chr04	133728755	135897602
Chr05	126855976	127355000
Chr06	98043864	99379504
Chr07	92457320	94904015
Chr08	121524992	126371834
Chr09	144983986	147756968
Chr10	192488337	193661458
Chr11	159448903	163370333
Chr12	124499728	126651153
Chr13	150167157	152292000
Chr14	183948957	186898000
Chr15	203412786	204048739
Chr16	199062500	199579239
Total anchored length	2448575529	2488547461
Unanchored length	51409315	61462532
Total length	2499984844	2550009993

## Sheet: Table S4
Table S4. BUSCO analysis of genome and annotation (embryophyta_odb10 (2020-9-10) ).
	Ac. Hap1				Ac. Hap2
	Genome		Gene		Genome		Gene
	Number	Rate (%)	Number	Rate (%)	Number	Rate (%)	Number	Rate (%)
Complete BUSCOS (C)	1586	0.982	1468	0.91	1592	0.986	1478	0.916
Complete and single-copy BUSCOS (S)	1492	0.924	673	0.417	1508	0.934	704	0.436
Complete and duplicated BUSCOS (D)	94	0.058	795	0.493	84	0.052	774	0.48
Fragmented BUSCOs (F)	10	0.006	39	0.024	11	0.007	43	0.027
Missing BUSCOS (M)	18	0.012	107	0.066	11	0.007	93	0.057
Total BUSCO groups searched	1614	1	1614	1	1614	1	1614	1

## Sheet: Table S5
Table S5. Functional annotation of predicted protein-coding genes in the A. catechu genome.
	Ac. Hap1	Ac. Hap2
Swiss-Prot	21262	21776
TrEMBL	29025	30950
CDD	9186	9371
Coils	4202	4242
Gene3D	17318	17713
Hamap	788	786
MobiDBLite	14623	15749
PANTHER	25770	27122
Pfam	20920	21303
PIRSF	1084	1072
PRINTS	3582	3654
ProSitePatterns	5111	5227
ProSiteProfiles	10117	10270
SFLD	213	223
SMART	7863	8010
SUPERFAMILY	16773	17111
TIGRFAM	2524	2546
GO	16900	17271
KEGG	8936	9040
Annotated	30994	32943

## Sheet: Table S6
Table S6. Statistics of repeated elements in the A. catechu genome.
Classification	Ac. Hap1			Ac. Hap2
	Number	Length	Percent of genome (%)	Number	Length	Percent of genome (%)
		(bp)			(bp)
Class I: Retroelements	1079768	1701261650	68.05	1123741	1730384793	67.86
LTR Retrotransposon	1053921	1673603245	66.94	1093518	1701912403	66.74
Ty1/Copia	309622	685422025	27.42	317062	701739827	27.52
Gypsy/DIRS1	518130	861010854	34.44	548345	877393782	34.41
Non-LTR Retrotransposon	25847	27658405	1.11	30223	28472390	1.12
LINE	25847	27658405	1.11	30223	28472390	1.12
SINE	0	0	0	0	0	0
Class II: DNA elements	52419	56694139	2.27	50787	55856824	2.19
Rolling-circles	606	610610	0.02	1668	687387	0.03
Unclassified	896309	316174701	12.65	836951	329747338	12.93
Total repeat fraction	\	2074130490	82.97	\	2115988955	82.98

## Sheet: Table S7
Table S7.
Table S7. The identified centromeres in A. catechu of two haplotypes.
	Ac. Hap1 (quarTeT)			Ac. Hap1 (CentIER)				Ac. Hap2 (quarTeT)			Ac. Hap2 (CentIER)
Chr	Start	End	Length	Start	End	Length	Chr	Start	End	Length	Start	End	Length
h1_Chr1	61679758	86220816	24541059	51300001	56700000	5400000	h2_Chr1	61732550	91917177	30184628	51600001	56700000	5100000
h1_Chr2	102072637	118057866	15985230	41700001	45900000	4200000	h2_Chr2	82493392	97169530	14676139	125700001	133200000	7500000
h1_Chr3	91764787	136215069	44450283	71400001	75300000	3900000	h2_Chr3	67245596	94202885	26957290	77400001	82800000	5400000
h1_Chr4	47389406	50495322	3105917	37200001	42300000	5100000	h2_Chr4	50724591	61174309	10449719	37200001	42300000	5100000
h1_Chr5	94493433	97183180	2689748	75600001	80700000	5100000	h2_Chr5	94404398	97239425	2835028	75300001	81000000	5700000
h1_Chr6	1	1380190	1380190	10500001	13800000	3300000	h2_Chr6	28000769	34304676	6303908	16200001	19800000	3600000
h1_Chr7	18406065	20790557	2384493	40500001	44700000	4200000	h2_Chr7	19241150	23169937	3928788	42900001	47100000	4200000
h1_Chr8	128846	20040182	19911337	39000001	44400000	5400000	h2_Chr8	2473069	21937326	19464258	43500001	48900000	5400000
h1_Chr9	50429782	54650827	4221046	98100001	102000000	3900000	h2_Chr9	112815588	116000953	3185366	98400001	102000000	3600000
h1_Chr10	99248162	115906445	16658284	138300001	143400000	5100000	h2_Chr10	64699838	78072221	13372384	105600001	110400000	4800000
h1_Chr11	28125057	50260966	22135910	39000001	43500000	4500000	h2_Chr11	67522943	75731631	8208689	39300001	44100000	4800000
h1_Chr12	77822284	84413161	6590878	66600001	71700000	5100000	h2_Chr12	79614141	82609297	2995157	75310000	76310000	1000001
h1_Chr13	62628252	78923932	16295681	96600001	102600000	6000000	h2_Chr13	110076188	132708278	22632091	113700001	119700000	6000000
h1_Chr14	57374938	84046291	26671354	105900001	110100000	4200000	h2_Chr14	103766486	141436899	37670414	106200001	110700000	4500000
h1_Chr15	134124108	152033790	17909683	152400001	158100000	5700000	h2_Chr15	134608789	152591287	17982499	152700001	158700000	6000000
h1_Chr16	65891692	97637795	31746104	102000001	105900000	3900000	h2_Chr16	65695216	97524459	31829244	145800001	149400000	3600000

## Sheet: Table S8
Table S8. Statistics of structural variation and SNPs.
variation	amount
SNPs	4779927
Indels (<50 bp)	372389
Translocations	1589
Inversions	100
Insertions	3242
Deletions	3243

## Sheet: Table S9
Table S9. Average gene expression (TPM) of Ac. Hap1 in different tissues.
Gene ID	Leaf	Root	Stem				Differet tissues of flower
				female flower carpels	the part of the inflorescence that bears female flowers	male flower stigma	male flower stamen	the part of the inflorescence that bears male flowers	female flower petals	male flower petals	female sepals	the part of the inflorescence that bears neither male flowers nor female flowers
Hap1_ACA10G000010.1	0.16396	0.259289	0.746754	6.38338	1.21564	0.0446834	0.125886	1.22212	0.153823	0	0.52324	0.672239
Hap1_ACA10G000020.1	0.349353	0	0	0.138157	0	0.0807707	0.151249	0.277101	0.0259742	0.103177	0.0173728	0.0328665
Hap1_ACA10G000030.1	1.61179	1.22447	1.98262	2.24991	2.12084	3.387	40.2634	2.08317	1.84248	2.06955	2.29562	2.19662
Hap1_ACA10G000030.2	1.60737	1.22111	1.97718	2.24374	2.11503	3.37772	40.153	2.07746	1.83743	2.06388	2.28932	2.1906
Hap1_ACA10G000030.3	1.50277	1.14164	1.84851	2.09772	1.97739	3.1579	37.5399	1.94227	1.71785	1.92956	2.14034	2.04804
Hap1_ACA10G000040.1	2.8555	1.05885	1.094	1.23188	0.894046	4.7958	3.65016	0.40304	2.62302	5.56971	1.33358	0.388397
Hap1_ACA10G000050.1	34.5867	12.5949	33.0946	48.4684	40.7613	15.3077	7.49826	35.2308	27.2613	20.9006	26.0623	29.5549
Hap1_ACA10G000060.1	32.9091	25.5058	24.83	24.3871	21.7202	43.5539	64.3631	24.6675	49.5413	35.721	45.3112	25.2149
Hap1_ACA10G000060.2	32.2983	25.055	24.3789	23.867	21.3167	42.6752	63.1762	24.1984	48.6305	35.0566	44.4582	24.6679
Hap1_ACA10G000060.3	35.2222	27.307	26.5835	26.0368	23.2432	46.5548	68.8773	26.3508	53.0281	38.2435	48.4888	26.9104
Hap1_ACA10G000060.4	25.9372	19.653	19.4838	19.2664	17.1051	33.7643	49.9525	19.3547	39.1504	28.2762	35.4971	19.717
Hap1_ACA10G000070.1	1.32262	0.975661	0.658054	1.56745	0.501013	0.658661	4.86978	0.510879	1.20419	0.118847	0.497649	0.771599
Hap1_ACA10G000080.1	0.902679	0.287784	0.749214	0.612363	0.293	0.516046	5.04462	0.184702	0.312376	0.343325	0.322371	0.230371
Hap1_ACA10G000090.1	133.706	96.9166	205.895	65.9029	77.1582	43.469	33.2395	89.2728	85.0167	39.7397	110.767	84.1132
Hap1_ACA10G000100.1	6.98317	173.483	9.1581	2.53401	1.42438	0.448216	0.230736	8.43126	7.27424	0.706561	12.114	1.75349
Hap1_ACA10G000100.2	6.25558	155.264	8.23765	2.27932	1.28122	0.411262	0.207545	7.58386	6.55276	0.635547	10.8964	1.57725
Hap1_ACA10G000100.3	6.28744	156.028	8.2796	2.29093	1.28774	0.413357	0.208602	7.62249	6.58613	0.638784	10.9519	1.58529
Hap1_ACA10G000110.1	18.7396	51.3131	14.8829	21.8029	20.8991	15.466	27.0282	31.2786	24.768	18.1064	20.8148	25.4185
Hap1_ACA10G000120.1	29.6529	86.4317	31.1972	29.7915	31.3866	26.9219	46.3847	41.6009	37.1603	25.072	30.9076	37.2682
Hap1_ACA10G000130.1	7.02265	8.19269	6.66091	9.5483	8.91769	10.0484	9.66899	9.21317	8.17254	8.18614	6.83326	8.27969
Hap1_ACA10G000130.2	4.47497	5.17427	4.53957	5.61975	5.28971	5.95186	6.17671	5.17492	4.66269	4.85975	4.01345	4.70982
Hap1_ACA10G000130.3	4.67629	5.40705	4.7438	5.87258	5.51835	6.21963	6.45459	5.40774	4.87246	5.07838	4.19401	4.92171
Hap1_ACA10G000140.1	2.35536	0.474492	1.07763	0.998311	0.842895	0.852657	0.88972	1.14957	0.849265	0.718325	1.2376	0.575371
Hap1_ACA10G000150.1	2.7552	14.5359	3.41814	2.39995	13.3653	0.677786	0.273798	5.6305	7.32146	1.88077	4.60335	12.4051
Hap1_ACA10G000160.1	1.26383	3.31453	1.69552	1.74209	3.18701	0.605235	0.506693	1.99935	2.48567	0.824697	1.72661	2.76831
Hap1_ACA10G000160.2	0.749094	0.643664	1.20424	1.40604	1.10961	0.493057	0.427083	1.07048	1.20576	0.518354	0.954445	0.971815
Hap1_ACA10G000160.3	0.78268	0.665759	1.21899	1.45669	1.16072	0.507776	0.442071	1.11958	1.25052	0.534284	0.977904	1.01099
Hap1_ACA10G000160.4	1.42376	4.8909	1.97055	1.79529	4.92661	0.559949	0.414941	2.55186	3.13744	0.944632	2.12754	4.5212
Hap1_ACA10G000170.1	0.28772	0	0.0246083	0.412776	0.181195	0.169271	0.226538	0.18309	0.352646	0.0282949	0.675212	0.338948
Hap1_ACA10G000180.1	0.0494823	0.027588	0.046073	0.166806	0.138861	0.064988	0.0595617	0.0967835	0.160275	0.0934652	0.115286	0.303122
Hap1_ACA10G000190.1	1.22649	8.37449	2.89506	2.68735	3.16224	3.12009	1.46748	3.02422	5.78196	3.90766	2.7856	4.0389
Hap1_ACA10G000200.1	0	0	0	0	0	0	0	0	0.0223572	0	0	0
Hap1_ACA10G000210.1	0	0	0	0	0	0	0	0	0	0	0	0
Hap1_ACA10G000220.1	1.76812	4.75521	2.70209	1.23209	1.22367	2.99829	4.26445	1.75814	1.41276	2.3391	1.05252	1.83685
Hap1_ACA10G000220.2	1.87442	5.01922	2.86454	1.30616	1.29724	3.17855	4.52083	1.86384	1.49769	2.47973	1.1158	1.94728
Hap1_ACA10G000220.3	1.70822	4.57418	2.61055	1.19035	1.18222	2.89672	4.11999	1.69858	1.3649	2.25986	1.01686	1.77462
Hap1_ACA10G000230.1	0	0	0	0	0	0	0	0	0	0	0	0
Hap1_ACA10G000240.1	10.2689	7.77186	13.8365	11.3259	10.8545	7.46791	18.156	9.75441	11.3272	7.94821	12.4376	11.1888
Hap1_ACA10G000240.10	9.03733	6.72463	12.1197	9.61185	9.32559	6.43276	15.7507	8.39288	9.92608	6.9506	10.783	9.79176
Hap1_ACA10G000240.11	9.98019	7.5267	13.4668	10.785	10.3957	7.17954	17.6888	9.32481	11.1158	7.82056	12.045	10.9418
Hap1_ACA10G000240.12	5.26018	3.9622	6.98697	5.75649	5.44768	3.77106	8.99198	4.96589	5.87135	4.04928	6.27599	5.66991
Hap1_ACA10G000240.13	9.03664	6.83923	12.1761	9.96679	9.55197	6.57176	15.9773	8.58388	9.96792	6.99442	10.9451	9.84614
Hap1_ACA10G000240.14	4.78534	3.60527	6.34064	5.22067	4.94449	3.42887	8.15499	4.50751	5.32883	3.67237	5.69181	5.15265
Hap1_ACA10G000240.15	4.87886	3.63138	6.44625	5.26405	5.01101	3.46501	8.21705	4.58065	5.37855	3.69393	5.76258	5.20453
Hap1_ACA10G000240.16	9.69197	7.15916	13.0698	10.7878	10.2541	6.79443	16.6761	9.3404	10.8829	7.52351	11.6902	10.581
Hap1_ACA10G000240.17	7.37669	5.51295	9.89402	8.01506	7.73385	5.31543	12.8433	6.97227	8.03787	5.6105	8.84479	7.95506
Hap1_ACA10G000240.18	4.82557	3.63557	6.39393	5.26455	4.98605	3.45769	8.22354	4.5454	5.37362	3.70324	5.73966	5.19596
Hap1_ACA10G000240.19	9.23576	6.96528	12.4623	9.98058	9.62031	6.64401	16.3694	8.62926	10.2867	7.23722	11.1466	10.1257
Hap1_ACA10G000240.2	5.41446	4.0784	7.19189	5.92532	5.60745	3.88166	9.2557	5.11153	6.04355	4.16804	6.46005	5.8362
Hap1_ACA10G000240.20	7.47664	5.58765	10.0281	8.12366	7.83864	5.38746	13.0173	7.06674	8.14679	5.68652	8.96464	8.06285
Hap1_ACA10G000240.21	8.57298	6.37911	11.497	9.11798	8.84643	6.10224	14.9414	7.96165	9.41606	6.59347	10.2289	9.28865
Hap1_ACA10G000240.22	4.36326	3.24839	5.75757	4.69344	4.47456	3.09972	7.32895	4.08758	4.80269	3.29351	5.14114	4.653
Hap1_ACA10G000240.23	9.02858	6.66913	12.1752	10.0494	9.5522	6.32937	15.5347	8.70108	10.138	7.00854	10.8901	9.85678
Hap1_ACA10G000240.24	9.18187	6.78236	12.3819	10.22	9.71438	6.43683	15.7984	8.8488	10.3101	7.12754	11.075	10.0241
Hap1_ACA10G000240.25	7.08314	5.29357	9.50029	7.6961	7.42608	5.10391	12.3322	6.69481	7.71801	5.38723	8.49281	7.63849
Hap1_ACA10G000240.26	4.6648	3.51445	6.18092	5.08916	4.81994	3.3425	7.94957	4.39396	5.1946	3.57987	5.54844	5.02286
Hap1_ACA10G000240.27	4.75526	3.53938	6.28294	5.13069	4.88406	3.37723	8.00888	4.46461	5.24229	3.60034	5.61659	5.07268
Hap1_ACA10G000240.28	4.50934	3.35715	5.94363	4.85057	4.621	3.20102	7.57162	4.22442	4.95978	3.40378	5.30995	4.80546
Hap1_ACA10G000240.29	4.23351	3.15179	5.58635	4.55386	4.34149	3.00753	7.11099	3.96602	4.65986	3.19557	4.98825	4.51462
Hap1_ACA10G000240.3	11.807	9.01655	15.9731	13.0914	12.6252	8.61755	21.0375	11.3646	13.1308	9.29637	14.3538	12.939
Hap1_ACA10G000240.30	8.58432	6.34097	11.5761	9.55489	9.08217	6.01792	14.7703	8.27293	9.63916	6.66368	10.3542	9.37177
Hap1_ACA10G000240.31	4.26444	3.17482	5.62717	4.58713	4.37321	3.02951	7.16295	3.99499	4.69391	3.21891	5.02469	4.54761
Hap1_ACA10G000240.32	4.40387	3.27862	5.80461	4.73711	4.51292	3.12615	7.39452	4.12561	4.84377	3.32416	5.18574	4.69305
Hap1_ACA10G000240.33	4.14629	3.08686	5.47126	4.46004	4.25205	2.94557	6.9645	3.88431	4.56386	3.12973	4.88548	4.42162
Hap1_ACA10G000240.34	4.14041	3.08248	5.4635	4.45372	4.24602	2.9414	6.95461	3.8788	4.55739	3.12529	4.87855	4.41534
Hap1_ACA10G000240.35	4.05695	3.02034	5.35337	4.36394	4.16043	2.8821	6.81443	3.80061	4.46552	3.06229	4.78021	4.32634
Hap1_ACA10G000240.4	10.6279	8.01518	14.3408	11.485	11.0704	7.64548	18.8368	9.92998	11.8372	8.32811	12.8267	11.652
Hap1_ACA10G000240.5	9.52897	7.21185	12.8395	10.5098	10.0724	6.9298	16.8478	9.05154	10.511	7.37549	11.5414	10.3826
Hap1_ACA10G000240.6	9.69944	7.34086	13.0692	10.6978	10.2526	7.05377	17.1491	9.21347	10.699	7.50743	11.7478	10.5683
Hap1_ACA10G000240.7	9.78777	7.38159	13.2071	10.5771	10.1953	7.04111	17.3478	9.14502	10.9015	7.66978	11.8128	10.7309
Hap1_ACA10G000240.8	4.95467	3.73284	6.565	5.4054	5.11945	3.5502	8.44356	4.66701	5.51739	3.80232	5.89322	5.33498
Hap1_ACA10G000240.9	7.80447	5.83266	10.4678	8.47987	8.18234	5.62368	13.5881	7.3766	8.504	5.93586	9.35771	8.41638
Hap1_ACA10G000250.1	10.0394	7.12608	10.3376	12.0453	12.1864	6.81002	18.6636	10.6665	10.8722	7.93668	13.3029	11.5934
Hap1_ACA10G000260.1	0	0	0	0	0	0.138087	0	0	0	0	0	0
Hap1_ACA10G000270.1	0.972787	1.0591	6.27726	5.06436	8.93716	2.56737	11.7699	4.23805	5.98382	0.800537	1.97806	6.14197
Hap1_ACA10G000270.2	1.56498	1.69938	10.1061	7.98947	14.3016	4.14577	19.0059	6.66188	9.64484	1.2927	3.16279	9.69157
Hap1_ACA10G000270.3	1.60327	1.74096	10.3533	8.18495	14.6515	4.2472	19.4709	6.82488	9.88082	1.32433	3.24018	9.9287
Hap1_ACA10G000270.4	1.50526	1.63453	9.72039	7.68458	13.7558	3.98755	18.2806	6.40765	9.27677	1.24337	3.04209	9.32172
Hap1_ACA10G000270.5	1.6039	1.74165	10.3574	8.18247	14.647	4.24888	19.4786	6.82757	9.88472	1.32485	3.24145	9.93262
Hap1_ACA10G000270.6	1.48003	1.60714	9.5575	7.55052	13.5158	3.92073	17.9742	6.31037	9.12131	1.22253	2.99111	9.17559
Hap1_ACA10G000270.7	1.43507	1.55831	9.26716	7.32627	13.1144	3.80163	17.4282	6.10888	8.84422	1.18539	2.90025	8.88708
Hap1_ACA10G000280.1	0	3.25292	0.0775866	0.0249926	0	2.88904	0.736105	0	1.94089	1.27948	0.190751	0
Hap1_ACA10G000280.2	0	3.24584	0.0774178	0.0249382	0	2.88276	0.734504	0	1.93666	1.27669	0.190336	0
Hap1_ACA10G000280.3	0	3.17675	0.0757698	0.0244073	0	2.82139	0.718868	0	1.89544	1.24952	0.186284	0
Hap1_ACA10G000280.4	0	2.27734	0.0513605	0.0165445	0	1.9841	0.493778	0	1.34772	0.870994	0.130918	0
Hap1_ACA10G000280.5	0	2.95354	0.070446	0.0226924	0	2.62789	0.668358	0	1.76226	1.16172	0.173195	0
Hap1_ACA10G000280.6	0	2.89622	0.0690788	0.022252	0	2.57689	0.655387	0	1.72806	1.13918	0.169834	0
Hap1_ACA10G000280.7	0	2.99054	0.0713284	0.0229766	0	2.65601	0.67673	0	1.78433	1.17627	0.175364	0
Hap1_ACA10G000280.8	0	2.19958	0.0496068	0.0159796	0	1.91635	0.476918	0	1.3017	0.841252	0.126448	0
Hap1_ACA10G000280.9	0	2.18124	0.0528028	0.0207988	0	1.90181	0.465563	0	1.25689	0.824638	0.132973	0
Hap1_ACA10G000290.1	0.15062	1.19152	0.367151	0.0310714	0.0407206	0.437634	0.0182944	0.0563349	0.414367	0.528934	0.287009	0
Hap1_ACA10G000290.2	0.156413	1.35494	0.334111	0.0155357	0.0203603	0.333692	0.0570674	0.0422512	0.312592	0.403731	0.191239	0
Hap1_ACA10G000300.1	1.08564	0.288718	0.154953	0.268306	0.220513	0.712999	0.234289	0.0909998	0.725974	0.252946	0.16198	0.447457
Hap1_ACA10G000310.1	122.127	16.7639	41.5568	44.2242	49.5349	11.6283	9.19228	59.2646	38.8967	24.6855	44.567	55.7913
Hap1_ACA10G000320.1	74.5118	8.56801	20.4751	29.8122	33.6856	8.65082	7.06057	39.7463	27.1385	16.4587	29.9969	36.9711
Hap1_ACA10G000330.1	0.19258	0.680413	0.679445	0.196656	0.0895517	0.51008	0.159226	0.187275	0.36594	0.312512	0.663097	0.0567437
Hap1_ACA10G000340.1	11.3686	4.83085	8.26187	7.49713	7.26228	4.85346	4.43383	7.35766	8.17816	5.88813	8.61484	6.99155
Hap1_ACA10G000350.1	0	0.0278296	0	0	0	29.2505	543.436	0	0.0399304	3.8089	0	0
Hap1_ACA10G000360.1	25.2913	30.0241	37.1003	33.2543	25.3292	29.9955	19.294	23.3603	40.4184	31.9112	38.2588	26.0023
Hap1_ACA10G000360.2	24.6477	29.3073	36.2621	32.4282	24.8607	29.2011	18.8976	23.0891	39.4433	31.2152	37.4442	25.5825
Hap1_ACA10G000360.3	25.6922	30.6045	37.7824	33.7514	25.771	30.5676	19.6721	23.7581	41.1281	32.5535	38.9787	26.5102
Hap1_ACA10G000360.4	24.9584	29.7304	36.7033	32.7874	25.035	29.6946	19.1102	23.0795	39.9534	31.6237	37.8654	25.753
Hap1_ACA10G000360.5	8.96152	10.2106	12.5764	11.6506	8.92387	9.74703	6.51434	8.86418	13.8627	10.446	13.5362	9.18445
Hap1_ACA10G000370.1	13.3253	7.37129	10.0831	13.7864	15.5957	11.5449	2.58397	9.48232	10.1049	14.1715	10.7921	11.4331
Hap1_ACA10G000380.1	0.751056	1.27601	4.82845	6.73461	8.8987	12.2418	2.91725	8.338	6.14148	10.6857	5.84524	4.83341
Hap1_ACA10G000380.2	0.930161	1.71527	6.16415	8.67192	11.2789	13.2898	3.60426	10.8796	7.78737	12.0895	7.4231	6.26549
Hap1_ACA10G000380.3	0.839431	1.54796	5.56289	7.82604	10.1787	11.998	3.25269	9.84113	7.03667	10.9159	6.715	5.65925
Hap1_ACA10G000380.4	0.803684	1.48204	5.326	7.49277	9.74525	11.487	3.11417	9.42205	6.73701	10.451	6.42904	5.41825
Hap1_ACA10G000390.1	25.5691	18.3313	23.0049	20.2373	25.7475	19.0707	12.8857	30.2514	20.0259	22.0633	21.6586	22.2646
Hap1_ACA10G000390.2	21.8819	15.681	19.876	17.1886	22.0738	16.4392	10.9794	26.0038	17.1359	18.8657	18.6699	19.1255
Hap1_ACA10G000390.3	22.6544	16.2424	20.4051	17.9312	22.8119	16.9183	11.4195	26.8304	17.7437	19.5523	19.1863	19.742
Hap1_ACA10G000400.1	0.817353	0.39859	0.644183	1.15957	1.0454	0.364082	0.0601776	1.6743	1.88501	0.642899	3.33059	0.979222
Hap1_ACA10G000410.1	1.0119	0.573883	0.529724	2.03852	1.76737	0.43699	0.0414593	2.01705	2.38604	0.312692	5.07841	1.05863
Hap1_ACA10G000420.1	1.15614	0.513492	2.41277	0.626203	2.04669	0.385278	0.178542	1.14658	0.635192	0.313378	2.1949	3.32599
Hap1_ACA10G000420.2	0.670722	0.288366	1.35019	0.333497	1.15822	0.255788	0.0980687	0.647772	0.361999	0.19846	1.21102	1.81359
Hap1_ACA10G000420.3	1.27664	0.526644	2.64008	0.615341	2.14395	0.403911	0.19715	1.12757	0.658053	0.34604	2.39949	3.59003
Hap1_ACA10G000430.1	14.5247	7.81928	2.33701	25.5401	21.2725	13.5671	10.1079	19.0607	11.5796	11.7054	9.50773	16.6705
Hap1_ACA10G000430.2	14.615	7.91736	2.53881	23.9475	20.1732	13.4701	9.72427	18.1037	11.0489	11.1647	9.35114	16.0114
Hap1_ACA10G000430.3	13.9232	7.5426	2.41864	22.8139	19.2183	12.8325	9.26398	17.2467	10.526	10.6362	8.90851	15.2535
Hap1_ACA10G000440.1	1.3154	0.872132	0.869473	1.12157	2.17323	0.847306	0.449555	2.4153	0.827285	1.03177	0.644768	1.59638
Hap1_ACA10G000440.2	1.18607	0.786389	0.783991	1.0113	1.95957	0.764003	0.405357	2.17784	0.745951	0.930332	0.581378	1.43944
Hap1_ACA10G000440.3	0.114958	0.184353	0.0690128	0.325173	1.6275	0.417811	0.201846	1.77527	0.388753	0.310433	0.0871009	1.53743
Hap1_ACA10G000440.4	0.131709	0.211217	0.0790693	0.372557	1.86466	0.478695	0.231258	1.95048	0.445401	0.355669	0.0749523	1.71558
Hap1_ACA10G000450.1	14.193	5.82105	11.1092	7.10995	4.19897	5.59278	4.54071	4.49918	7.21135	5.59732	7.74216	3.91202
Hap1_ACA10G000460.1	10.4461	8.41898	10.5593	11.7795	9.26939	9.49919	6.57713	10.2163	12.3834	9.67998	11.222	10.6185
Hap1_ACA10G000470.1	20.0113	16.1269	16.8036	25.6939	19.585	13.7383	14.5074	22.1273	18.699	16.7506	18.0333	17.05
Hap1_ACA10G000480.1	21.8874	14.5032	20.4561	29.0972	25.1674	15.2011	30.5397	18.6162	21.7494	10.1952	27.5248	30.972
Hap1_ACA10G000480.2	16.3136	13.3363	15.6484	22.6476	20.2567	11.7662	23.5323	14.9699	17.3172	7.73177	20.7012	26.115
Hap1_ACA10G000480.3	11.8516	9.18994	11.5523	14.2398	13.4931	7.30357	13.6067	8.73795	15.1593	5.05712	33.8701	15.6242
Hap1_ACA10G000480.4	0.276342	9.56696	1.74999	3.51858	5.1915	1.17986	0.483487	3.88488	3.46073	0.228031	1.54975	10.0324
Hap1_ACA10G000480.5	15.0212	13.3323	14.3566	21.8769	19.4733	11.3456	22.617	14.5144	16.5946	7.55467	19.7944	25.5588
Hap1_ACA10G000480.6	1.3129	5.51572	1.27945	1.27231	3.44289	0.636349	0.340198	1.77703	6.04275	0.117843	22.6118	4.69865
Hap1_ACA10G000480.7	1.07347	8.02132	1.29202	2.50367	3.72463	0.885876	0.434035	2.43286	5.70956	0.153595	15.5109	6.9179
Hap1_ACA10G000480.8	1.29801	5.45319	1.26494	1.25789	3.40386	0.629135	0.336342	1.75689	5.97424	0.116507	22.3555	4.64539
Hap1_ACA10G000480.9	1.00198	1.77635	0.490981	0.136875	1.50624	0.1964	0.142	0.643579	4.35716	0.0795626	19.4892	1.27597
Hap1_ACA10G000490.1	0.0610486	0	0	0.236983	0	0.22355	0	0.0306767	0.173454	0.254042	0.0811009	0
Hap1_ACA10G000500.1	1.81648	2.31615	5.35781	13.1271	27.5375	1.3329	2.74836	17.0119	18.9696	1.56121	5.79935	42.2125
Hap1_ACA10G000500.2	1.70033	2.16805	5.01522	12.2877	25.7767	1.24767	2.57262	15.9242	17.7566	1.46138	5.42853	39.5186
Hap1_ACA10G000500.3	1.72264	2.1965	5.08102	12.4489	26.1149	1.26404	2.60638	16.1331	17.9896	1.48055	5.49975	40.0318
Hap1_ACA10G000510.1	3.07829	0.0331334	0.472731	0.570663	0.686159	3.76361	0.944868	0.914631	1.82967	11.8791	6.74604	0.615353
Hap1_ACA10G000520.1	0.6187	4.15569	2.47562	5.05195	14.4292	19.588	4.07256	7.50834	7.97061	15.6986	5.69668	12.0132
Hap1_ACA10G000530.1	1.22376	18.1753	14.1751	15.1905	60.2885	115.231	23.1714	36.6079	27.3536	93.0798	23.4827	58.1417
Hap1_ACA10G000540.1	5.29467	4.37513	10.1115	4.84291	9.10932	5.81856	3.74006	11.111	6.93252	5.6943	6.24008	7.34169
Hap1_ACA10G000540.2	3.29273	2.73627	6.31706	3.04309	5.85686	3.59372	2.36034	7.11727	4.32383	3.5552	3.93734	4.62379
Hap1_ACA10G000550.1	5.57538	4.59607	6.20669	7.86101	10.3384	9.46397	3.45867	11.6301	8.80334	10.9586	8.09289	11.5843
Hap1_ACA10G000550.2	5.61606	4.6296	6.25197	7.91836	10.4139	9.53302	3.48391	11.715	8.86757	11.0385	8.15194	11.6688
Hap1_ACA10G000550.3	5.43588	4.48108	6.05139	7.66433	10.0798	9.22718	3.37214	11.3392	8.58307	10.6844	7.89041	11.2944
Hap1_ACA10G000550.4	5.53188	4.56021	6.15826	7.79967	10.2578	9.39012	3.43169	11.5394	8.73464	10.8731	8.02975	11.4939
Hap1_ACA10G000550.5	5.04015	4.17689	5.62304	7.11978	9.34176	8.58822	3.12248	10.4832	7.94463	9.90365	7.322	10.4418
Hap1_ACA10G000550.6	4.89557	4.05708	5.46174	6.91555	9.07379	8.34186	3.03292	10.1825	7.71674	9.61957	7.11197	10.1422
Hap1_ACA10G000550.7	5.44247	4.48651	6.05873	7.67362	10.092	9.23836	3.37622	11.3529	8.59348	10.6973	7.89997	11.3081
Hap1_ACA10G000560.1	0.0645514	0	0	0	0	0	0	0	0	0	0	0
Hap1_ACA10G000570.1	0.571445	0.0863393	0.406816	0.63294	0.374913	0.197436	0.17662	0.358609	0.676133	0.318188	0.319669	0.32475
Hap1_ACA10G000580.1	0	0	0	0	0	0	0	0	0.0131208	0	0	0.2113
Hap1_ACA10G000590.1	0	0	0	0.0699895	0	0.0511584	0	0.200846	0	0	0	0
Hap1_ACA10G000600.1	0	0	0	0	0	0	0.0122317	0	0	0	0	0
Hap1_ACA10G000610.1	0.0472456	0.0237255	0.138438	0	0.0648093	0.120622	0.0149021	0.0668307	0.25891	0	0.377457	0.0640734
Hap1_ACA10G000620.1	1.79095	6.19263	31.6239	16.227	43.2196	50.2409	9.57129	29.8327	56.7312	24.7384	44.1255	47.4549
Hap1_ACA10G000630.1	0	0	0	0	0	0	0	0	0	0	0	0
Hap1_ACA10G000640.1	0.106034	0.16441	3.8976	0.591639	6.77711	0.561201	0.0627146	5.22991	1.45934	0.143075	0.867632	5.38933
Hap1_ACA10G000650.1	32.7689	80.4311	100.305	40.4354	39.9239	95.3039	109.066	32.7187	98.926	111.137	65.4502	39.7995
Hap1_ACA10G000650.2	15.8014	38.6546	49.0176	21.8409	23.8699	47.9146	52.2914	20.2569	48.7354	57.4799	31.6996	22.7189
Hap1_ACA10G000650.3	15.3822	37.6292	47.7174	21.2616	23.2367	46.6436	50.9043	19.7195	47.4426	55.9552	30.8587	22.1163
Hap1_ACA10G000650.4	28.4441	69.8239	87.1043	35.1417	34.7907	83.095	94.8782	28.4847	85.9793	96.7827	56.8719	34.6956
Hap1_ACA10G000660.1	4.55844	11.2313	6.71372	7.11758	5.7504	7.75275	5.36765	4.96569	9.81266	5.35429	8.89162	5.2004
Hap1_ACA10G000670.1	0	0.0476217	0.0369832	3.16265	3.73803	0.0348614	0.070547	1.69283	0.22678	0	0.155774	1.23704
Hap1_ACA10G000680.1	0.142928	0.368565	0.136128	45.1727	28.4021	0.954419	0.0869052	17.0775	9.92538	0.113986	1.57543	27.8003
Hap1_ACA10G000690.1	18.8146	4.8367	7.91611	7.51789	7.72706	7.1224	6.66306	10.8575	8.13341	10.4132	12.9863	6.95129
Hap1_ACA10G000690.2	18.7296	4.81486	7.88036	7.48394	7.69217	7.09024	6.63297	10.8085	8.09668	10.3661	12.9277	6.91989
Hap1_ACA10G000700.1	24.5977	32.6294	40.4064	30.6631	23.4739	34.279	35.6659	28.6929	24.4947	29.5285	21.6852	23.3309
Hap1_ACA10G000710.1	0	0	0	0	0	0	0	0	0	0	0	0
Hap1_ACA10G000720.1	132.292	83.7554	197.944	28.0327	31.9089	42.0155	121.821	55.8708	8.48218	22.5505	10.6028	22.5822
Hap1_ACA10G000730.1	10.8097	10.3034	12.2098	28.1462	17.8649	1.25235	2.35317	3.91809	16.0339	1.01378	6.44348	13.0709
Hap1_ACA10G000740.1	4.66904	4.69085	5.73157	9.19767	10.4684	5.17526	7.46955	8.89247	5.76295	4.57815	6.68283	11.303
Hap1_ACA10G000740.2	3.40922	3.40718	4.14868	6.70946	7.65761	3.78458	5.45931	6.52475	4.20526	3.32616	4.84745	8.26384
Hap1_ACA10G000750.1	2.48207	1.0079	2.83379	8.04726	8.13574	0.983618	0.618008	9.10666	2.33315	1.03916	2.51689	7.87069
Hap1_ACA10G000760.1	27.96	39.1479	33.0675	9.17096	8.72849	9.92606	13.7192	8.01456	17.8598	8.94745	22.675	6.90791
Hap1_ACA10G000760.2	26.8045	37.53	31.7009	8.79196	8.36777	9.51586	13.1523	7.68335	17.1217	8.57768	21.7379	6.62243
Hap1_ACA10G000760.3	21.1556	29.6895	25.0954	6.94657	6.62628	7.57752	10.387	6.08548	13.5163	6.78464	17.2748	5.2443
Hap1_ACA10G000760.4	25.4387	37.3534	31.9689	8.39319	8.08377	8.80556	12.2444	7.50519	16.5113	8.41119	20.8525	6.36125
Hap1_ACA10G000760.5	20.4877	28.7521	24.3031	6.72726	6.41708	7.33829	10.0591	5.89335	13.0896	6.57044	16.7294	5.07873
Hap1_ACA10G000760.6	25.6696	35.9411	30.3588	8.41973	8.0135	9.11298	12.5954	7.35805	16.3968	8.21452	20.8176	6.34205
Hap1_ACA10G000770.1	38.9957	27.0392	9.28039	27.096	22.7645	11.1198	5.21732	20.0127	11.5164	10.7173	13.6508	18.2069
Hap1_ACA10G000780.1	18.0262	9.70963	3.49639	10.722	7.96317	3.03409	2.03269	9.88162	4.07378	3.66108	3.88402	7.91257
Hap1_ACA10G000790.1	1.2706	0.133985	0.242185	0.0300042	0	0	0	0.0136	0.0423045	0	0.0134991	0
Hap1_ACA10G000800.1	12.0742	13.0257	15.3541	23.8227	22.7631	9.82004	7.09245	20.163	15.0433	10.2661	15.0952	21.671
Hap1_ACA10G000810.1	11.9822	10.9768	15.404	14.9412	15.3345	7.31593	3.93622	16.4567	14.4937	7.9808	13.8561	15.6322
Hap1_ACA10G000820.1	13.0465	11.1633	8.13197	24.3997	19.465	14.3339	10.7849	16.3722	15.0376	10.5382	12.0073	14.186
Hap1_ACA10G000830.1	6.83624	11.2262	10.1045	11.7401	9.30547	6.27088	4.35426	9.18649	15.9602	7.6891	23.0361	8.9693
Hap1_ACA10G000840.1	0.0976645	0.183199	0.382282	1.43093	1.06121	0.368349	0.627237	0.533112	0.548056	0.464836	0.227125	0.893928
Hap1_ACA10G000850.1	0.0464005	0.376703	0.264997	1.59493	0.728196	0.468628	0.746778	0.536956	0.256504	0.519622	0.300748	1.08429
Hap1_ACA10G000860.1	0.0627849	0.209719	0.239351	1.23277	0.668592	0.384466	0.407513	0.901291	0.178878	0.372085	0.285376	0.519579
Hap1_ACA10G000870.1	0.0398909	0.11077	0	0.0200355	0	0.0138791	0.0145242	0	0.0321944	0	0.0357474	0
Hap1_ACA10G000880.1	0.583903	2.15659	2.6858	42.6322	30.0086	18.5984	5.32567	23.1979	7.61487	9.01399	3.63587	20.7895
Hap1_ACA10G000880.2	0.463584	1.69801	2.13749	33.9695	23.7867	14.6304	4.18123	18.5396	6.01076	7.10364	2.88237	16.5051
Hap1_ACA10G000890.1	6.76598	2.04254	6.9423	35.8972	32.9284	12.2787	13.5314	28.0451	17.9514	10.1562	9.19728	33.3349
Hap1_ACA10G000900.1	51.3087	62.0629	36.8304	68.3102	50.3417	16.4375	9.00218	60.5538	78.2163	29.2635	99.6765	61.6588
Hap1_ACA10G000900.10	31.6027	38.6734	23.3114	42.1948	32.1174	10.9705	5.75939	38.5636	48.3022	19.5154	61.5071	40.1426
Hap1_ACA10G000900.11	31.9419	39.0821	23.5513	42.5511	32.2626	11.0668	5.81404	38.7919	48.7615	19.6309	62.1185	40.4216
Hap1_ACA10G000900.12	29.4272	36.0053	21.6972	39.2012	29.7227	10.1955	5.35633	35.7426	44.9227	18.0854	57.2282	37.244
Hap1_ACA10G000900.13	32.1387	38.9107	23.3509	43.3107	34.3918	10.6182	5.68496	41.6346	48.7378	18.9614	62.2477	42.4272
Hap1_ACA10G000900.2	52.3444	63.3174	37.5641	69.5333	50.9831	16.7302	9.17382	61.4561	79.6827	29.7045	101.628	62.6545
Hap1_ACA10G000900.3	44.1813	53.4923	32.0084	59.116	44.7185	14.3062	7.74071	53.9341	67.0857	25.4219	85.6733	54.9942
Hap1_ACA10G000900.4	31.5517	38.6429	23.4766	42.3286	33.0255	11.0457	5.7405	39.7487	48.0353	19.6229	61.2957	41.3767
Hap1_ACA10G000900.5	46.1183	55.7648	33.0834	61.2476	44.9499	14.7407	8.07955	54.1475	70.2294	26.1864	89.5206	55.1972
Hap1_ACA10G000900.6	44.2725	53.533	31.7593	58.7963	43.1509	14.1508	7.75618	51.9804	67.4187	25.1383	85.9378	52.988
Hap1_ACA10G000900.7	32.5236	39.8002	23.9906	43.4242	33.0533	11.2901	5.92721	39.6872	49.7097	20.084	63.2992	41.3123
Hap1_ACA10G000900.8	32.8829	40.2334	24.2451	43.8046	33.2131	11.3928	5.98532	39.9347	50.198	20.2092	63.9485	41.6125
Hap1_ACA10G000900.9	31.1374	38.0978	22.9582	41.4794	31.4501	10.7881	5.66762	37.8198	47.5335	19.1365	60.5541	39.4085
Hap1_ACA10G000910.1	29.369	34.3292	25.2182	37.5704	38.6185	35.7095	24.6521	39.4302	43.7961	39.9459	42.1737	42.517
Hap1_ACA10G000920.1	4.09286	2.25539	5.11812	8.25258	7.95466	5.80532	3.27256	8.04518	5.04573	3.62105	2.91474	8.72281
Hap1_ACA10G000930.1	0.115578	0.210294	0.0377776	0.0737262	0.127155	0.0832809	0.126803	0.122697	0.0344816	0.125684	0.0307047	0.209554
Hap1_ACA10G000940.1	2.54444	2.44585	4.67883	4.43417	3.26146	3.4647	1.00508	4.37911	4.23219	3.34447	4.54112	3.01436
Hap1_ACA10G000950.1	4.74987	3.90696	6.22531	8.13841	6.98938	6.60096	3.44733	7.59024	6.46433	4.92741	6.85995	6.80225
Hap1_ACA10G000960.1	6.23873	1.5319	4.10966	3.22042	3.70479	2.50843	1.97416	5.46972	3.83422	2.73076	4.48081	3.76033
Hap1_ACA10G000960.2	6.26137	1.53746	4.12457	3.23211	3.71824	2.51753	1.98132	5.48957	3.84813	2.74067	4.49707	3.77397
Hap1_ACA10G000960.3	6.29075	1.54619	4.14799	3.25046	3.73935	2.53182	1.99257	5.52073	3.86998	2.75623	4.5226	3.7954
Hap1_ACA10G000960.4	5.34774	1.32368	3.52863	2.79078	3.19323	2.15608	1.70984	4.72072	3.30156	2.3382	3.85532	3.26208
Hap1_ACA10G000960.5	5.80493	1.42539	3.8239	2.9965	3.44719	2.33401	1.83689	5.09457	3.57142	2.54088	4.16925	3.49886
Hap1_ACA10G000960.6	5.32737	1.31735	3.51176	2.77744	3.17796	2.14577	1.70166	4.69815	3.28578	2.32702	3.83688	3.24649
Hap1_ACA10G000960.7	4.99473	1.2351	3.29248	2.60402	2.97953	2.01179	1.59541	4.4048	3.08061	2.18172	3.59731	3.04378
Hap1_ACA10G000960.8	3.86745	0.889085	2.48836	2.20527	2.5593	1.56199	1.27606	3.95432	2.65396	1.82584	3.10704	2.545
Hap1_ACA10G000970.1	81.1936	248.893	105.932	132.586	133.35	263.284	126.41	99.7716	216.001	260.524	122.649	177.832
Hap1_ACA10G000980.1	7.23872	2.66147	8.24795	14.2894	13.8538	3.22462	1.62622	14.1166	7.4595	4.18303	7.78712	11.4063
Hap1_ACA10G000980.2	7.12809	2.62079	8.1219	14.071	13.6421	3.17534	1.60136	13.9008	7.3455	4.1191	7.66811	11.232
Hap1_ACA10G000990.1	0.575349	0.0525889	2.1083	0.146522	0.718397	0.597822	0.162468	0.169551	3.19559	0.882944	2.24621	0.2314
Hap1_ACA10G001000.1	0.00554889	0	0	0.0259412	0.0171016	0	0	0	0.0240131	0	0	0.071781
Hap1_ACA10G001010.1	0.311453	0.191371	0.2144	1.586	0.928015	3.02514	0.386353	0.574631	1.83293	2.46714	1.44888	0.84489
Hap1_ACA10G001020.1	0	0	0	0	0	0	0	0.569019	0	0	0	0.155464
Hap1_ACA10G001030.1	0	0	0	0	0	0	0	0	0	0	0	0
Hap1_ACA10G001040.1	8.94577	251.681	4.80896	33.2011	9.85036	3.8362	1.30053	18.9366	34.5795	13.1014	31.2613	9.16935
Hap1_ACA10G001050.1	0.0573848	5.1729	0	0.0287893	0.795983	0.086337	0.0508523	0.471745	0	0.148388	0	0.561233
Hap1_ACA10G001060.1	0	0.0711424	0	0	0.478413	0	0.136377	0.396575	0.102978	0.240984	0.138945	0.282616
Hap1_ACA10G001070.1	0	0	0	0	0	0	0	0	0	0	0	0
Hap1_ACA10G001080.1	12.2972	20.5202	16.7387	17.3474	16.3118	15.5245	18.6855	18.2497	22.2453	14.1787	18.3753	21.4672
Hap1_ACA10G001080.2	9.66293	16.1244	13.153	13.6312	12.8416	12.1989	14.6827	14.3403	17.501	11.1414	14.4389	16.9103
Hap1_ACA10G001090.1	0	0	0	0	0	0	0.0761645	0.0476233	0.105102	0	0.023635	0
Hap1_ACA10G001100.1	18.4105	23.4589	18.9742	23.6204	21.0224	40.8678	26.8533	25.4464	28.261	34.3236	24.9014	25.9082
Hap1_ACA10G001100.2	22.1206	28.2548	22.7918	28.4176	25.3592	49.4982	32.5563	30.5928	34.136	41.4772	29.9893	31.3776
Hap1_ACA10G001100.3	19.6026	25.0385	20.1974	25.1828	22.4725	43.8638	28.8504	27.1103	30.2502	36.7558	26.5756	27.8058
Hap1_ACA10G001100.4	17.0921	21.8319	17.6108	21.9577	19.5945	38.2462	25.1556	23.6384	26.3761	32.0485	23.1721	24.2448
Hap1_ACA10G001100.5	4.28622	5.02586	4.21379	5.2982	4.59358	8.79037	5.7026	5.60347	6.18615	7.33248	5.5015	5.57071
Hap1_ACA10G001110.1	0	0	0	0	0	0.069341	1.49132	0	0	0	0	0
Hap1_ACA10G001120.1	0	0	0	0	0	0.0136063	0.233734	0	0	0	0	0
Hap1_ACA10G001130.1	0	0	0	0.0058679	0	0.116485	1.69648	0	0	0	0	0
Hap1_ACA10G001140.1	0	0	0	2.86614	1.83448	0.292548	0	0.680893	0	0	0.128657	0.477629
Hap1_ACA10G001150.1	0.328232	0.183949	0.405774	0.313304	0.355996	0.193411	0.0835129	0.415195	0.288459	0.295086	0.483144	0.464461
Hap1_ACA10G001160.1	11.1683	6.05239	9.9244	10.4439	9.50884	6.06241	4.56448	9.29123	7.0866	6.17136	7.01969	9.00023
Hap1_ACA10G001170.1	24.724	55.2473	31.456	18.9026	24.9804	40.6486	43.3585	19.651	40.0587	40.6953	36.348	31.6256
Hap1_ACA10G001170.2	26.0152	58.1325	33.0987	19.8897	26.285	42.7714	45.6228	20.6702	42.1443	42.8205	38.2391	33.2771
Hap1_ACA10G001170.3	23.332	52.1367	29.685	17.8383	23.574	38.36	40.9173	18.5446	37.8032	38.4041	34.3015	29.845
Hap1_ACA10G001170.4	12.5742	27.9512	16.0017	9.9076	12.7203	20.5368	21.8705	10.0982	20.5295	20.7485	18.9258	16.2594
Hap1_ACA10G001170.5	12.2916	27.323	15.642	9.68493	12.4344	20.0752	21.3789	9.87121	20.0681	20.2822	18.5004	15.894
Hap1_ACA10G001170.6	11.922	26.5014	15.1717	9.39372	12.0605	19.4716	20.7361	9.57757	19.4675	19.6723	17.9474	15.4161
Hap1_ACA10G001180.1	10.9567	9.01088	7.85961	14.9425	18.5342	8.32235	9.91354	12.4991	7.20925	8.87209	10.6703	9.42363
Hap1_ACA10G001180.2	11.0043	9.05	7.89373	15.0074	18.6147	8.35848	9.95657	12.5534	7.24054	8.9106	10.7166	9.46454
Hap1_ACA10G001180.3	9.80176	8.26508	7.31999	13.374	16.2481	7.38436	8.88036	11.0372	6.37874	8.0274	9.39658	8.46876
Hap1_ACA10G001180.4	9.61393	8.10669	7.17972	13.1177	15.9368	7.24286	8.71019	10.8257	6.2565	7.87356	9.21652	8.30647
Hap1_ACA10G001190.1	9.86364	7.08998	9.6644	14.9089	15.6338	3.71842	2.59801	14.0703	13.2836	5.60467	14.0678	13.8373
Hap1_ACA10G001190.10	6.54608	4.68884	6.3833	9.87526	10.3765	2.46528	1.71598	9.32911	8.81989	3.70886	9.30256	9.1554
Hap1_ACA10G001190.11	4.56777	3.29742	4.44824	6.90501	7.40341	1.72911	1.19686	6.80167	6.14286	2.61895	6.53945	6.65737
Hap1_ACA10G001190.12	7.74552	5.42178	7.3161	11.5274	11.8555	2.87236	2.02109	10.4245	10.2619	4.36325	10.7857	10.5139
Hap1_ACA10G001190.13	3.14238	2.28822	3.02859	4.81874	5.01943	1.16259	0.828594	4.63525	4.2672	1.78085	4.47661	4.43119
Hap1_ACA10G001190.2	7.50966	5.37904	7.32293	11.3289	11.9039	2.82817	1.96857	10.7024	10.1182	4.25481	10.6719	10.5031
Hap1_ACA10G001190.3	7.38843	5.29219	7.2047	11.1387	11.7117	2.78251	1.93679	10.5296	9.95483	4.18612	10.4996	10.3335
Hap1_ACA10G001190.4	7.12455	5.10319	6.94739	10.7479	11.2935	2.68313	1.86762	10.1535	9.5993	4.03662	10.1246	9.96446
Hap1_ACA10G001190.5	4.6717	3.37245	4.54946	7.05767	7.57187	1.76845	1.2241	6.95644	6.28263	2.67854	6.68824	6.80885
Hap1_ACA10G001190.6	7.11153	5.09386	6.93469	10.7213	11.2728	2.67823	1.8642	10.135	9.58175	4.02924	10.1061	9.94624
Hap1_ACA10G001190.7	7.22378	5.17426	7.04415	10.8976	11.4507	2.7205	1.89363	10.2949	9.733	4.09284	10.2656	10.1032
Hap1_ACA10G001190.8	4.7185	3.40623	4.59503	7.13287	7.64772	1.78616	1.23636	7.02612	6.34557	2.70537	6.75524	6.87705
Hap1_ACA10G001190.9	6.86674	4.91852	6.69599	10.359	10.8848	2.58604	1.80003	9.78609	9.25193	3.89054	9.75824	9.60388
Hap1_ACA10G001200.1	52.7706	49.8446	60.4553	52.7487	42.0762	45.8867	44.812	53.327	40.9221	48.5998	34.8302	39.1199
Hap1_ACA10G001200.2	48.9422	46.2633	56.0473	49.0108	39.2181	42.7601	41.7773	49.7029	38.1046	45.4018	32.4978	36.4637
Hap1_ACA10G001200.3	37.9129	36.127	43.3675	38.2654	30.8282	33.29	32.3027	39.1077	29.6385	35.6073	25.3439	28.9959
Hap1_ACA10G001200.4	37.2322	35.4783	42.5888	37.5784	30.2747	32.6935	31.7227	38.4055	29.1063	34.9679	24.8888	28.4753
Hap1_ACA10G001210.1	0	0.0171574	0.0704979	4.05232	3.42835	0.077229	2.09041	0.777694	4.25551	0.073032	0.43682	0.761395
Hap1_ACA10G001220.1	1.5207	0.827103	1.94467	1.07371	1.08121	0.972696	1.06822	0.689192	1.34844	1.09869	1.18524	1.05926
Hap1_ACA10G001220.2	1.47682	0.803238	1.88856	1.04273	1.05002	0.94463	1.0374	0.673388	1.30953	1.06699	1.15104	1.0287
Hap1_ACA10G001220.3	2.56517	1.40226	3.22995	1.78615	1.82063	1.66837	1.8378	1.04222	2.26154	1.8563	1.89233	1.76076
Hap1_ACA10G001220.4	2.43757	1.3325	3.06927	1.6973	1.73006	1.58537	1.74638	0.997413	2.14904	1.76396	1.7982	1.67317
Hap1_ACA10G001230.1	29.1381	50.4337	23.6222	25.2279	19.8139	46.2663	42.2154	21.001	42.5866	50.4838	34.6292	19.2035
Hap1_ACA10G001240.1	0	0	0	0	0	0	0	0	0	0	0	0
Hap1_ACA10G001250.1	1.60798	1.55279	2.48469	12.811	12.3035	12.2266	1.82476	11.8081	5.6187	6.85435	3.68745	10.7104
Hap1_ACA10G001250.2	1.83965	1.7634	2.82558	14.8022	14.0933	13.5849	2.03167	13.3668	6.57462	7.73801	4.20676	12.2357
Hap1_ACA10G001250.3	0.97255	0.976335	1.56537	8.45714	7.95347	7.27872	1.09836	7.59264	3.59865	4.06526	2.25065	6.79602
Hap1_ACA10G001260.1	19.5478	21.4742	22.1173	155.808	70.3138	54.6761	68.1041	64.5507	91.0756	51.2364	90.9347	74.0256
Hap1_ACA10G001260.2	10.8611	11.9183	12.302	112.151	45.1943	29.6795	36.7487	44.1198	64.0235	28.217	59.0341	47.976
Hap1_ACA10G001260.3	17.2952	18.9932	19.562	137.916	62.2412	48.3906	60.2497	57.114	80.646	45.3353	80.5417	65.5406
Hap1_ACA10G001260.4	9.04441	9.91065	10.2145	95.3048	38.2656	24.6581	30.493	37.3417	54.4108	23.4368	49.6966	40.5438
Hap1_ACA10G001260.5	9.93776	10.8982	11.2491	102.652	41.376	27.1851	33.6222	40.367	58.6045	25.8198	54.0633	43.9309
Hap1_ACA10G001260.6	16.0651	17.637	18.1652	128.131	57.8308	44.9808	55.9654	53.0545	74.8965	42.1102	74.8194	60.8979
Hap1_ACA10G001260.7	9.70501	10.6429	10.9857	100.248	40.4069	26.5484	32.8347	39.4216	57.2319	25.2151	52.7971	42.902
Hap1_ACA10G001260.8	16.6271	18.2594	18.8063	132.588	59.8366	46.5212	57.9221	54.9075	77.5304	43.5839	77.4301	63.0085
Hap1_ACA10G001270.1	7.40923	4.55965	9.93428	7.51666	9.67934	27.9927	5.39383	7.5837	8.64505	25.5512	7.77145	8.44835
Hap1_ACA10G001280.1	2.75974	0.187979	0.217195	0.405402	0.412681	1.12867	0.128821	0.122934	0.187322	0.604037	0.4028	0.0531523
Hap1_ACA10G001290.1	6.8537	3.6311	7.4008	7.00466	7.64288	22.9518	4.1349	5.81027	7.83065	20.7848	6.65642	6.44744
Hap1_ACA10G001300.1	2.5109	0.187979	0.217195	0.174912	0	0.704182	0.0440833	0.122934	0.247952	0.622598	0.4028	0.0531523
Hap1_ACA10G001310.1	0.426311	0.534578	0.30524	0.960003	0.624286	0.297137	0.172723	0.40629	0.377096	0.174328	0.650123	0.573808
Hap1_ACA10G001320.1	10.4208	16.8222	16.3126	16.1297	12.8015	19.1236	32.2295	13.1854	17.035	20.9407	21.0029	15.3907
Hap1_ACA10G001330.1	57.5287	391.918	46.8848	122.105	42.9261	148.583	44.1382	43.5844	151.583	188.5	96.4165	44.3862
Hap1_ACA10G001340.1	28.9635	225.355	29.3551	80.5162	27.029	80.2383	26.2899	30.1947	88.4704	110.958	58.6808	27.0534
Hap1_ACA10G001350.1	0.421826	1.50346	0.2697	1.67103	0.853169	1.42319	0.440549	0.858119	0.533441	1.25131	0.879002	0.457298
Hap1_ACA10G001360.1	45.5111	70.6864	61.0524	45.1889	40.327	133.278	103.954	39.3236	68.794	97.3864	52.3081	48.9787
Hap1_ACA10G001370.1	3.14452	4.2874	10.3117	29.8417	25.2448	158.342	55.5508	14.3475	53.4123	65.9293	28.8123	26.5651
Hap1_ACA10G001370.2	3.0711	4.1873	10.0709	29.1449	24.6554	154.645	54.2538	14.0125	52.1652	64.39	28.1396	25.9449
Hap1_ACA10G001370.3	3.07024	4.18612	10.0681	29.1367	24.6485	154.602	54.2386	14.0086	52.1506	64.3719	28.1317	25.9376
Hap1_ACA10G001370.4	2.82551	3.85244	9.26557	26.8142	22.6871	142.281	49.9175	12.892	47.9992	59.2408	25.8893	23.8701
Hap1_ACA10G001370.5	3.00021	4.09064	9.83847	28.4722	24.0863	151.075	53.0015	13.6891	50.9611	62.9037	27.49	25.346
Hap1_ACA10G001370.6	2.76539	3.77048	9.06843	26.2437	22.2044	139.254	48.8554	12.6177	46.978	57.9804	25.3385	23.3622
Hap1_ACA10G001370.7	2.37292	3.25793	7.77234	22.4978	19.0624	119.343	41.8553	10.8292	40.2398	49.7062	21.7615	20.0107
Hap1_ACA10G001380.1	4.57478	1.7888	8.50726	10.6061	21.6814	33.6935	5.32305	14.8767	7.91826	26.9234	6.73889	29.9112
Hap1_ACA10G001390.1	0.207873	0.22774	1.63192	0.458041	0.455269	0.140698	0.317549	0.285858	0.439381	0.0181292	0.024728	0.282387
Hap1_ACA10G001400.1	0.259046	3.4539	0.477604	1.52457	0.607024	2.24409	2.01471	1.52594	1.7179	1.72716	1.03591	0.703532
Hap1_ACA10G001410.1	22.6216	19.1123	20.0189	25.1836	21.6943	25.6226	23.7811	23.8485	27.8699	27.2588	27.8521	20.1611
Hap1_ACA10G001410.2	22.3453	18.8726	19.7678	24.8679	21.4222	25.3013	23.4829	23.5528	27.5204	26.921	27.5095	19.9083
Hap1_ACA10G001410.3	12.8114	11.4903	12.0022	15.2765	12.6716	13.4645	13.5402	14.0552	16.2745	16.252	16.0513	11.6591
Hap1_ACA10G001410.4	15.44	13.8835	14.4461	18.4908	15.3161	16.2074	16.3642	16.943	19.6348	19.6262	19.3863	14.0098
Hap1_ACA10G001420.1	2.34176	2.1227	3.33877	4.20357	2.92858	2.16121	2.02853	3.30792	3.26995	2.62453	3.39642	3.3606
Hap1_ACA10G001420.10	1.15949	1.05553	1.70767	2.12235	1.47459	1.08287	1.02326	1.65263	1.63351	1.33672	1.68239	1.70666
Hap1_ACA10G001420.11	2.33011	2.14772	3.48837	4.61215	3.18295	2.17393	2.16204	3.62334	3.29567	2.62109	3.47464	3.48378
Hap1_ACA10G001420.12	1.23982	1.14831	1.89714	2.50379	1.71889	1.1729	1.1736	1.94474	1.77178	1.44213	1.84459	1.90736
Hap1_ACA10G001420.2	2.2516	2.04098	3.21023	4.04173	2.81583	2.078	1.95043	3.18057	3.14405	2.52349	3.26566	3.23121
Hap1_ACA10G001420.3	2.06345	1.87042	2.98078	3.70399	2.58673	1.90435	1.78744	2.91478	2.88132	2.31261	2.99915	2.9612
Hap1_ACA10G001420.4	2.21348	2.00642	3.15587	3.9733	2.76815	2.04281	1.91741	3.12671	3.09082	2.48076	3.21036	3.1765
Hap1_ACA10G001420.5	1.99312	1.80668	2.87919	3.57775	2.49857	1.83945	1.72652	2.81544	2.78312	2.2338	2.89693	2.86028
Hap1_ACA10G001420.6	2.13276	1.93325	3.04078	3.8284	2.6672	1.96832	1.84748	3.01268	2.9781	2.39029	3.09329	3.06066
Hap1_ACA10G001420.7	1.96319	1.77954	2.83596	3.52402	2.46105	1.81183	1.7006	2.77316	2.74132	2.20025	2.85343	2.81732
Hap1_ACA10G001420.8	1.89943	1.72175	2.74385	3.40957	2.38111	1.75298	1.64536	2.68309	2.65229	2.12879	2.76075	2.72582
Hap1_ACA10G001420.9	1.82608	1.65525	2.63788	3.27789	2.28916	1.68528	1.58182	2.57947	2.54986	2.04658	2.65413	2.62055
Hap1_ACA10G001430.1	2.23289	3.27141	2.3926	3.70875	3.26492	4.10536	15.3868	2.69799	3.79027	3.31155	4.33775	2.6714
Hap1_ACA10G001430.2	2.81417	4.16732	3.06977	4.73453	4.15181	5.24898	19.7294	3.42127	4.84829	4.23156	5.48699	3.40679
Hap1_ACA10G001430.3	2.52058	3.70691	2.7056	4.1951	3.70381	4.6446	17.4489	3.06067	4.29978	3.7481	4.90886	3.0305
Hap1_ACA10G001430.4	2.45403	3.62004	2.67202	4.11999	3.60238	4.56678	17.1246	2.96852	4.20669	3.68005	4.77268	2.95595
Hap1_ACA10G001430.5	2.37297	3.50685	2.58024	3.97953	3.48974	4.42399	16.5892	2.8757	4.07516	3.56498	4.61566	2.86353
Hap1_ACA10G001430.6	1.95645	2.88685	1.9639	3.39781	3.08291	3.72392	14.0744	2.4975	3.57404	3.01599	4.02097	2.53598
Hap1_ACA10G001440.1	64.865	59.3914	56.3994	49.5894	58.7536	62.7418	224.41	44.7333	58.1703	45.2543	43.7396	61.1191
Hap1_ACA10G001440.2	59.6598	54.6254	51.8735	45.61	54.0388	57.7069	206.402	41.1436	53.5023	41.6227	40.2296	56.2145
Hap1_ACA10G001440.3	41.1877	36.8394	35.0337	30.8336	36.8588	38.9353	139.509	28.3009	36.1425	28.1282	27.1541	38.1723
Hap1_ACA10G001440.4	39.0745	34.9493	33.2362	29.2516	34.9676	36.9376	132.351	26.8488	34.2881	26.6851	25.7609	36.2138
Hap1_ACA10G001440.5	58.1784	53.269	50.5854	44.4775	52.697	56.274	201.277	40.122	52.1738	40.5892	39.2307	54.8186
Hap1_ACA10G001450.1	53.7331	36.5155	51.3261	36.1575	41.7725	30.3379	23.1758	38.4239	32.6439	31.7207	41.0707	44.2547
Hap1_ACA10G001460.1	0	0	0	0.119734	0	0	0	0	0	0	0.0709479	0
Hap1_ACA10G001470.1	11.081	12.137	15.5494	12.1141	9.61178	7.64446	8.97508	11.8366	9.43485	8.88339	9.59081	8.59513
Hap1_ACA10G001470.2	12.3625	13.5136	17.3407	13.5222	10.7181	8.5232	9.98149	13.1945	10.5217	9.8801	10.6949	9.6219
Hap1_ACA10G001470.3	9.00537	9.81145	12.641	9.8362	7.82924	6.22339	7.24666	9.63206	7.66498	7.21803	7.78795	7.08243
Hap1_ACA10G001480.1	23.5986	19.904	29.882	18.2669	17.7689	15.4708	17.6475	18.324	21.8896	18.2205	24.4517	17.0732
Hap1_ACA10G001490.1	15.3229	9.60904	10.9603	11.9188	11.6184	9.81811	10.794	11.5433	13.9969	11.9648	13.3985	8.563
Hap1_ACA10G001500.1	0.0179813	0.0180595	0.0163889	1.5868	0.0176083	5.15803	7.67174	0	0.0944411	3.60472	1.28207	0.00812862
Hap1_ACA10G001510.1	13.923	15.4205	17.0831	11.2669	13.8204	16.7413	11.8653	14.6757	20.3828	20.7145	17.2974	19.3933
Hap1_ACA10G001520.1	11.1349	10.3047	9.71677	8.11586	13.6155	12.3674	11.2541	12.9641	16.9739	16.3207	15.8513	14.0471
Hap1_ACA10G001530.1	2.78686	32.3723	11.4779	9.86437	2.61242	25.3071	4.4547	9.24795	31.2099	23.7091	17.052	5.50739
Hap1_ACA10G001540.1	0.0789412	0	0.036221	5.17623	18.1221	0.16513	0.0879993	16.5844	0.415255	0.172416	1.21346	34.5265
Hap1_ACA10G001550.1	0.0925018	3.92854	0.499045	1.67033	0.261166	0.647845	0.209766	0.706089	0.643122	0.446747	0.462259	0.492996
Hap1_ACA10G001550.2	0.0852966	3.62576	0.460173	1.54023	0.240823	0.597382	0.193427	0.65109	0.593028	0.411948	0.426252	0.454595
Hap1_ACA10G001550.3	0.0829438	3.52575	0.44748	1.49774	0.23418	0.580905	0.188091	0.633131	0.57667	0.400586	0.414495	0.442056
Hap1_ACA10G001560.1	0	0	0.0285973	0.101285	0.0593615	0.131965	0.0200019	0	0.0319321	0	0	0
Hap1_ACA10G001570.1	46.7005	0	8.44064	1.31855	10.2856	0.220915	0.191153	0.660368	26.5209	1.79033	51.7424	1.6017
Hap1_ACA10G001570.2	40.95	0	7.39881	1.15372	9.00099	0.20478	0.165574	0.588658	23.057	1.55076	45.2374	1.39858
Hap1_ACA10G001580.1	8.45888	30.7538	19.5531	13.6258	20.3773	79.0434	53.3473	20.6527	17.9948	90.5935	16.0062	28.3888
Hap1_ACA10G001580.2	6.10258	22.8895	16.7953	9.88253	14.932	58.1818	37.1451	14.9361	12.9507	66.7198	11.5439	20.3186
Hap1_ACA10G001580.3	5.80725	21.9335	15.1032	9.45877	14.0208	55.7995	36.1987	14.3309	12.4193	63.9806	11.1139	19.3878
Hap1_ACA10G001580.4	4.75149	18.4023	14.2089	7.77006	11.639	46.3933	28.6643	11.7413	10.1337	53.2197	9.08177	15.7514
Hap1_ACA10G001580.5	5.96251	22.3641	16.4098	9.6557	14.5893	56.8463	36.2925	14.5932	12.6534	65.1884	11.2789	19.8522
Hap1_ACA10G001580.6	4.67102	18.0907	13.9682	7.63847	11.4419	45.6076	28.1788	11.5424	9.96207	52.3183	8.92796	15.4847
Hap1_ACA10G001590.1	0	1.0103	0	0.523784	0.127061	0	0	0	0.529782	0	0.0221095	0.218794
Hap1_ACA10G001600.1	24.4454	3.99257	8.29863	5.3503	5.50864	2.21489	0.884848	7.50127	6.36847	13.8689	10.9476	5.41715
Hap1_ACA10G001610.1	11.9988	22.276	29.9717	6.57321	5.22455	1.26949	0.22855	6.34292	14.3936	1.54309	16.8653	3.86507
Hap1_ACA10G001620.1	0	0	0	0	0	0	0	0	0	0	0	0
Hap1_ACA10G001630.1	0	0	0	0	0	0	0	0	0	0	0	0
Hap1_ACA10G001640.1	4.85278	0.620646	6.36949	35.4178	32.6614	2.64667	1.60724	24.9781	9.0792	3.14379	7.32138	22.3577
Hap1_ACA10G001640.2	4.84065	0.619094	6.35356	35.3292	32.5797	2.64005	1.60322	24.9156	9.05649	3.13593	7.30307	22.3018
Hap1_ACA10G001640.3	3.58897	0.468221	4.76611	26.559	25.4307	2.01704	1.22209	19.3815	6.86896	2.41456	5.53426	17.4711
Hap1_ACA10G001640.4	4.66814	0.597031	6.12714	34.0702	31.4187	2.54597	1.54609	24.0277	8.73374	3.02418	7.0428	21.507
Hap1_ACA10G001640.5	4.74054	0.606291	6.22217	34.5986	31.906	2.58545	1.57007	24.4003	8.8692	3.07108	7.15204	21.8406
Hap1_ACA10G001640.6	3.41625	0.445017	4.52991	25.252	24.1822	1.91708	1.16152	18.421	6.5374	2.29489	5.26477	16.6053
Hap1_ACA10G001640.7	3.50069	0.456704	4.64887	25.9057	24.8051	1.96743	1.19203	18.9047	6.7	2.35516	5.39813	17.0414
Hap1_ACA10G001650.1	0.446204	0	0.292561	9.80197	15.0234	97.8823	10.8821	15.0126	5.85028	173.232	2.25488	1.39175
Hap1_ACA10G001660.1	11.6555	15.0048	17.5688	19.4546	20.0725	25.4572	18.5477	20.5596	17.17	32.8911	15.0871	21.415
Hap1_ACA10G001660.2	11.6438	14.9896	17.5511	19.4384	20.0522	25.4315	18.5289	20.5389	17.1527	32.8579	15.0718	21.3934
Hap1_ACA10G001660.3	11.2684	14.5064	16.9853	18.8118	19.4058	24.6116	17.9316	19.8767	16.5997	31.7986	14.586	20.7038
Hap1_ACA10G001660.4	5.369	6.6996	8.19755	9.24456	9.71669	11.3649	8.25218	9.96557	7.83665	14.6889	6.9945	10.3039
Hap1_ACA10G001670.1	5.89691	4.87603	9.59673	8.45627	8.79865	4.31709	2.75445	9.14027	6.82227	5.48646	7.81014	8.89456
Hap1_ACA10G001670.2	4.78745	3.68856	7.36037	6.62504	7.0426	3.44705	2.1213	7.39706	5.35404	4.21929	6.10362	7.10524
Hap1_ACA10G001670.3	2.16659	1.98924	3.795	3.56452	3.47795	1.65686	0.961931	3.68874	2.54565	2.11514	2.77485	3.36313
Hap1_ACA10G001670.4	2.17084	1.99315	3.80245	3.57151	3.48477	1.66011	0.963819	3.69598	2.55065	2.1193	2.7803	3.36973
Hap1_ACA10G001670.5	2.12598	1.95196	3.72388	3.49771	3.41277	1.62581	0.943904	3.61961	2.49794	2.0755	2.72285	3.3001
Hap1_ACA10G001680.1	20.644	10.1682	16.8298	29.8097	28.0804	13.2054	8.52954	32.2342	18.6672	14.6737	18.3079	28.4189
Hap1_ACA10G001690.1	0	0	0	0.0232343	0.0120981	0	0	0.0138378	0	0	0	0.0230953
Hap1_ACA10G001700.1	13.0132	8.73451	14.1621	6.06129	5.22035	5.27039	2.91327	6.2146	5.55684	7.36854	7.32973	5.97745
Hap1_ACA10G001700.2	13.043	8.75451	14.1945	6.07517	5.2323	5.28246	2.91995	6.22883	5.56957	7.38542	7.34651	5.99114
Hap1_ACA10G001700.3	13.6516	9.049	14.6973	6.43571	5.55006	5.60326	3.0883	6.6071	5.9078	7.81054	7.79266	6.33408
Hap1_ACA10G001710.1	0.198407	0.0358427	0.0511543	0.269176	0.256066	0.145135	0.148989	0.571868	0.180781	0.081873	0.138738	0.252574
Hap1_ACA10G001720.1	0.609603	0.373589	0.0274974	0.846155	0.967696	0.401145	0.428818	1.94629	0.614951	0.45749	0.502276	1.19119
Hap1_ACA10G001730.1	0.464438	0.344713	0	1.16956	0.637278	0.233319	0.0999438	0.821253	0.52939	0	0.318409	0.80459
Hap1_ACA10G001740.1	15.135	22.6738	21.9903	32.4885	29.9555	21.0268	25.5485	24.6108	26.133	19.2065	21.2634	23.6852
Hap1_ACA10G001750.1	12.8461	11.575	9.58546	35.1042	31.1428	23.7887	27.4739	25.9144	29.2018	18.5918	24.9367	24.3182
Hap1_ACA10G001760.1	8.54817	0.86962	1.78629	16.5099	17.9092	1.41583	0.467218	23.6469	2.99036	2.05709	5.04915	23.5353
Hap1_ACA10G001770.1	36.0748	26.6703	48.2356	41.3567	30.9779	18.2453	24.7988	31.2883	29.7823	18.4	28.8376	27.4594
Hap1_ACA10G001780.1	15.6675	14.0404	23.4433	21.4956	16.6855	15.5494	23.876	23.8787	14.9864	11.3343	14.0819	15.0978
Hap1_ACA10G001790.1	3.08928	2.65762	2.91358	2.60836	2.68209	1.64845	1.62167	2.9111	2.88394	1.74009	2.50231	2.63598
Hap1_ACA10G001800.1	0.118775	0.204694	0.0087246	0.00982226	0.031693	0	0.00305114	0.0575476	0.00732033	0	0.00902801	0
Hap1_ACA10G001810.1	62.3951	0.129104	9.07437	0.136442	0.327712	0.140829	0.00398918	0.929459	4.70083	0.570896	20.1634	0.149293
Hap1_ACA10G001820.1	21.2244	14.9223	24.4598	20.3085	26.5924	42.8444	73.3338	27.168	19.9639	35.3366	21.3549	29.7174
Hap1_ACA10G001820.2	14.7742	10.0538	16.8299	15.602	19.9505	31.3848	55.0436	21.2196	14.9604	26.8647	15.9593	22.7705
Hap1_ACA10G001830.1	7.23104	5.31872	6.97684	15.2365	10.8665	6.90937	6.18526	11.942	11.938	9.3546	11.6327	6.76484
Hap1_ACA10G001840.1	23.846	21.5313	20.9927	21.3333	16.6529	18.0089	23.7541	12.9194	19.2147	11.7254	16.0758	13.2844
Hap1_ACA10G001840.2	24.3971	22.0289	21.4779	21.8263	17.0112	18.4035	24.3032	13.218	19.6393	11.9964	16.4288	13.5827
Hap1_ACA10G001840.3	25.5796	23.0866	22.5189	22.8842	17.8636	19.3113	25.4525	13.8587	20.6117	12.5541	17.2445	14.2502
Hap1_ACA10G001840.4	19.31	17.4449	16.986	17.3518	13.4681	14.6551	19.2383	10.52	15.5932	9.54893	13.0928	10.7638
Hap1_ACA10G001850.1	0.174788	0	0	0.231227	0.1324	5.02313	0.324664	0	0.126176	0.309731	0	0
Hap1_ACA10G001860.1	0.362013	0.102141	0.139309	1.29424	2.6351	0.430213	0.182213	2.17975	0.273087	0.129771	0.134889	1.12353
Hap1_ACA10G001870.1	10.0623	15.4138	13.3303	17.969	13.5823	13.0261	11.1843	14.0058	15.8723	10.5883	12.9581	13.9251
Hap1_ACA10G001870.2	9.36549	14.3465	12.4157	16.7247	12.6418	12.1241	10.4362	13.0359	14.7799	9.85509	12.0608	12.9684
Hap1_ACA10G001870.3	5.25124	7.92832	6.81928	9.66467	7.18829	6.87046	5.86733	7.4291	8.31617	5.56023	6.89077	7.2735
Hap1_ACA10G001880.1	4.44857	0.943714	1.71971	2.23748	1.88804	2.53731	1.95788	2.40125	3.25418	3.6364	5.12024	1.73861
Hap1_ACA10G001880.2	4.23617	0.898655	1.6376	2.13064	1.79789	2.41616	1.86439	2.2866	3.0988	3.46277	4.87577	1.6556
Hap1_ACA10G001890.1	9.40621	6.20781	8.23419	8.90928	8.01405	10.093	8.44053	7.79175	6.95555	7.96799	8.01579	7.71025
Hap1_ACA10G001890.2	8.75202	5.77607	7.66151	8.28965	7.45668	9.391	7.8535	7.24985	6.4718	7.41382	7.4583	7.17401
Hap1_ACA10G001890.3	5.46545	3.55847	4.70878	5.07261	4.67362	5.80129	4.83138	4.46435	4.00571	4.53708	4.64315	4.42215
Hap1_ACA10G001890.4	3.5282	1.80642	2.7116	6.23635	5.7185	2.44289	2.24176	6.32153	2.65502	2.27962	3.22847	4.23863
Hap1_ACA10G001890.5	3.48464	1.78412	2.67812	6.15936	5.64791	2.41273	2.21409	6.24348	2.62224	2.25148	3.18861	4.1863
Hap1_ACA10G001890.6	3.16663	1.61486	2.4184	5.53492	5.10418	2.19218	2.00404	5.61606	2.37298	2.03024	2.89116	3.77278
Hap1_ACA10G001900.1	22.582	7.53705	13.548	14.6659	15.0701	10.21	6.18678	22.9949	6.58273	11.0326	7.8187	16.3112
Hap1_ACA10G001900.2	21.6491	7.22566	12.9882	14.06	14.4475	9.78818	5.93117	22.0449	6.31076	10.5768	7.49567	15.6373
Hap1_ACA10G001900.3	20.9857	7.00425	12.5902	13.6292	14.0048	9.48824	5.74942	21.3694	6.11738	10.2526	7.26598	15.1581
Hap1_ACA10G001900.4	21.8282	7.86417	14.5772	15.5586	16.0123	10.1311	6.54579	24.1569	7.11933	11.691	8.41911	17.681
Hap1_ACA10G001900.5	20.8001	7.49886	13.9063	14.8313	15.2916	9.65808	6.25284	23.0383	6.784	11.1403	8.03244	16.8761
Hap1_ACA10G001900.6	10.5002	3.92046	7.07674	7.59856	7.88928	4.9087	3.23266	11.7847	3.47821	5.64869	4.12739	8.56521
Hap1_ACA10G001910.1	1.83656	0.512308	2.6333	0.731969	1.09262	0	0	1.3615	0.5736	0.236021	0	0.679934
Hap1_ACA10G001920.1	0.781316	0.367794	0.99853	0	0	0	0	0	0	0	0	0
Hap1_ACA10G001930.1	0.450838	0.554187	2.37956	0	0	0	0	0	0	0	0	0
Hap1_ACA10G001940.1	1.56898	6.77361	8.05644	0.0196312	0.0913242	0	0.0243926	0.0207005	0.115302	0	0.018639	0.0345491
Hap1_ACA10G001950.1	2.5924	16.3583	21.5988	0.0559811	0.0558843	0.197709	0.0772799	0	0	0.0464113	0.0382054	0
Hap1_ACA10G001960.1	0	0.298079	0.394093	0	0	0.0496747	0	0	0	0.0151131	0	0
Hap1_ACA10G001970.1	0	0	0	0	0	0	0	0	0	0	0	0.0341925
Hap1_ACA10G001980.1	16.4712	2.72343	4.66531	7.3381	12.5313	2.63469	1.16952	14.7378	5.8325	4.92734	8.0336	13.1711
Hap1_ACA10G001980.2	14.1785	2.32812	3.99967	6.33621	10.818	2.25082	1.02273	12.7656	5.0381	4.18607	6.95718	11.4252
Hap1_ACA10G001980.3	13.7603	2.26262	4.00712	6.33941	10.6191	2.18196	0.990431	12.4526	4.95084	4.10963	6.74912	11.13
Hap1_ACA10G001980.4	13.0135	2.1074	3.65143	5.82849	9.93419	2.0379	0.9152	11.7509	4.57175	3.84972	6.38666	10.4954
Hap1_ACA10G001980.5	12.1796	1.98922	3.53168	5.62483	9.42323	1.91714	0.889932	11.0868	4.39575	3.59102	6.00846	9.92328
Hap1_ACA10G001980.6	11.3551	1.82961	3.27415	5.25184	8.78737	1.76375	0.809405	10.3634	4.0522	3.35452	5.60212	9.25724
Hap1_ACA10G001990.1	17.0077	14.3873	18.9443	16.8229	16.6063	11.3999	12.6136	16.9342	17.4794	18.0012	18.6416	16.3148
Hap1_ACA10G002000.1	13.4769	7.00867	13.172	12.2436	8.875	9.41683	7.40323	9.36324	12.6513	13.1874	10.417	10.686
Hap1_ACA10G002010.1	0.0117022	0	0	0.0135546	0.0772334	5.17903	102.514	0.0347357	0.0166243	0.407566	0	0
Hap1_ACA10G002020.1	0	0	0.021448	0.110745	0.418748	0.00798716	0	0	0.0264915	0	0.0329247	0.0107501
Hap1_ACA10G002030.1	7.47249	3.26494	8.04347	18.1551	14.8323	2.13654	1.03699	13.4341	6.50925	2.94864	7.9394	12.2674
Hap1_ACA10G002030.2	7.13654	3.11816	7.68185	17.3389	14.1655	2.04048	0.990369	12.8301	6.21661	2.81607	7.58246	11.7191
Hap1_ACA10G002040.1	0.108206	0.0624163	0.233584	1.09803	1.91507	0.204433	0.201642	0.886111	0.244582	0.146236	0.361569	0.59261
Hap1_ACA10G002050.1	0	0	0	0	0	0	0	0	0	0	0	0
Hap1_ACA10G002060.1	0	0	0	0	0	0	0	0	0	0	0	0
Hap1_ACA10G002070.1	0	0	0	0	0	0	0	0	0	0	0	0
Hap1_ACA10G002080.1	0	0	0	0	0	0	0	0	0	0	0	0
Hap1_ACA10G002090.1	0	0	0	0	0	0	0	0	0	0	0	0
Hap1_ACA10G002100.1	0	0	0	0	0	0	0	0	0	0	0	0
Hap1_ACA10G002110.1	0	0	0	0	0	0	0	0	0	0	0	0
Hap1_ACA10G002120.1	0	0	0	0	0	0	0	0	0	0	0	0
Hap1_ACA10G002130.1	0	0	0	0	0	0	0	0	0	0	0	0
Hap1_ACA10G002140.1	0	0	0	0	0	0	0.0159223	0	0	0	0	0
Hap1_ACA10G002150.1	0	0	0	0	0	0	0	0	0	0	0	0
Hap1_ACA10G002160.1	0	0	0	0	0	0	0	0	0	0	0	0
Hap1_ACA10G002170.1	0	0	0	0	0	0	0	0	0	0	0	0
Hap1_ACA10G002180.1	1.07779	0.349811	11.0974	0.31099	0.816186	0.72729	2.3364	1.30899	1.12009	0.231869	0.779486	1.5475
Hap1_ACA10G002180.2	0.989089	0.321022	10.1841	0.285397	0.749016	0.667435	2.14412	1.20127	1.02791	0.212786	0.715335	1.42014
Hap1_ACA10G002190.1	27.4902	14.7349	23.2451	17.8934	16.4046	29.2749	51.3663	18.891	25.6639	26.4094	23.3149	14.3792
Hap1_ACA10G002200.1	15.925	7.31778	9.74292	8.0084	4.89759	5.89484	2.86372	6.73198	8.41782	7.23966	10.9366	3.49208
Hap1_ACA10G002210.1	0	1.40479	0	0.783955	0.686912	0.0614397	0.372867	0.878216	0.138429	0.412514	0.352708	0.736468
Hap1_ACA10G002220.1	0.0162139	5.0028	0.0169217	0.0504441	0.462746	0.0726307	0.0334761	0.396914	0.185116	0.200876	0.383395	0.458014
Hap1_ACA10G002230.1	9.76221	11.7862	11.0565	6.18443	8.21476	21.8822	50.1317	6.78194	8.9826	12.662	9.84471	9.39049
Hap1_ACA10G002230.2	7.27164	8.6975	8.2077	4.60032	6.09976	16.3229	37.3041	4.88347	6.64291	9.42751	7.24033	7.00796
Hap1_ACA10G002230.3	11.9308	14.3002	13.5194	7.51638	10.0349	26.8406	61.155	8.17869	10.9368	15.4706	11.9648	11.519
Hap1_ACA10G002230.4	11.3151	13.5622	12.8218	7.13414	9.51702	25.4707	57.8711	7.66357	10.3677	14.6697	11.3807	10.872
Hap1_ACA10G002230.5	10.8665	13.0245	12.3134	6.86813	9.13969	24.4609	55.6133	7.41834	9.95661	14.1064	10.9295	10.4409
Hap1_ACA10G002240.1	0.394927	0.260944	0.294988	0.512839	0.565557	0.344046	1.60978	0.8794	0.370446	0.358072	0.340535	0.547634
Hap1_ACA10G002250.1	0.57683	0.22781	0.438318	0.867328	0.652793	0.226305	0.237392	0.467372	0.446534	0.300855	0.669313	0.450323
Hap1_ACA10G002260.1	58.217	107.769	173.748	18.3576	21.1056	38.8796	24.77	19.5005	41.8832	33.52	29.5251	22.1002
Hap1_ACA10G002270.1	0.285016	0.118402	0.10724	0	0	0.131815	0.731221	0.615019	0.317098	0.864629	0	0.0628287
Hap1_ACA10G002280.1	9.69545	8.32915	13.051	18.2737	17.9453	2.96652	2.4916	17.0161	8.7608	4.12063	11.7874	16.6925
Hap1_ACA10G002280.2	10.0987	8.67197	13.5605	19.0107	18.6818	3.08991	2.58997	17.6725	9.10857	4.26796	12.2643	17.3491
Hap1_ACA10G002280.3	8.03801	6.90711	10.844	15.1751	14.9389	2.45939	2.06416	14.162	7.26413	3.41672	9.77608	13.9292
Hap1_ACA10G002280.4	7.3993	6.35826	9.99836	13.9804	13.7668	2.26926	1.90014	13.0562	6.68691	3.14523	8.99925	12.8477
Hap1_ACA10G002290.1	11.3296	14.4565	14.2533	14.2726	13.6778	12.2044	21.4664	12.5621	14.4134	11.6845	13.1022	12.4049
Hap1_ACA10G002290.2	7.83424	9.98192	9.96496	9.81492	9.44384	8.43654	14.6987	8.6386	9.88016	8.02953	8.99298	8.53839
Hap1_ACA10G002300.1	0.0635976	0.206613	0.277738	6.24613	7.02846	0.333089	1.20588	3.69077	0.501969	0.361808	0.540729	2.47146
Hap1_ACA10G002300.2	0.0634495	0.206132	0.277092	6.23158	7.01209	0.332313	1.20307	3.68217	0.5008	0.360966	0.539469	2.46571
Hap1_ACA10G002300.3	0.0396758	0.228244	0.260986	6.63528	7.36286	0.359858	1.27111	3.83885	0.516502	0.384319	0.499452	2.30867
Hap1_ACA10G002310.1	16.9009	12.1188	17.2325	14.7949	14.0679	15.2521	15.1864	14.957	15.4518	15.7295	14.3559	16.0292
Hap1_ACA10G002310.2	17.2731	12.3414	17.5659	14.9671	14.2609	15.5133	15.5026	15.1576	15.732	15.8341	14.6515	16.2797
Hap1_ACA10G002310.3	11.0518	7.86284	11.2986	9.6559	9.24094	10.0096	9.88257	9.78724	10.0653	10.2497	9.3088	10.43
Hap1_ACA10G002310.4	9.0199	6.46186	9.22436	7.88496	7.55335	8.17618	8.10381	8.01691	8.23347	8.41575	7.61372	8.53542
Hap1_ACA10G002310.5	4.72662	3.35467	4.87943	4.14102	3.82313	4.36023	4.22885	4.18033	4.23272	4.86465	3.92859	4.21379
Hap1_ACA10G002320.1	0	0	0	0	0.0396331	1.0112	0.1756	0.238273	0	1.12402	0	0.0149148
Hap1_ACA10G002330.1	0.751342	0.686525	0.314656	2.13978	2.19848	0.907502	0.410008	1.79988	0.753691	0.584487	1.11316	0.905172
Hap1_ACA10G002340.1	1.91944	2.39409	1.81093	3.9876	3.94701	1.56262	1.16117	2.86882	2.13435	1.6465	2.27793	1.93563
Hap1_ACA10G002350.1	4.67807	3.12395	5.58434	3.74548	2.96314	2.67088	1.09427	2.42571	5.08355	2.46548	6.03647	2.17015
Hap1_ACA10G002360.1	37.2221	31.5532	33.7334	48.9902	23.7861	29.8974	50.1825	25.9322	37.7573	23.4726	34.5227	21.9441
Hap1_ACA10G002370.1	35.7728	25.8191	42.1695	44.3234	33.2364	28.4163	31.2011	37.786	36.1554	29.3397	41.4569	31.6987
Hap1_ACA10G002370.2	35.081	25.3198	41.354	43.4662	32.5937	27.8667	30.5977	37.0553	35.4562	28.7723	40.6552	31.0857
Hap1_ACA10G002370.3	17.4995	12.944	21.1351	21.7753	16.884	14.1736	15.098	19.1344	17.6307	14.6247	20.0243	16.0974
Hap1_ACA10G002380.1	0	0	0	0	0	0	0	0	0	0	0	0
Hap1_ACA10G002390.1	0.262091	0.158168	0.0978008	31.705	26.9106	23.1775	15.494	40.8666	8.14091	7.24242	1.4448	21.2527
Hap1_ACA10G002390.2	0.219703	0.149061	0.131335	32.7836	27.0426	21.4806	15.2068	42.7333	8.36575	6.88622	1.43785	21.4016
Hap1_ACA10G002400.1	9.18646	21.053	13.2381	14.7733	19.1608	8.63346	15.2947	16.5873	14.9087	12.6497	16.4281	21.4012
Hap1_ACA10G002410.1	0	0	0	0	0	0	0	0	0	0	0	0
Hap1_ACA10G002420.1	9.06983	12.1594	11.1788	10.9396	10.1724	13.8967	22.066	10.8397	11.8313	11.3936	7.70882	10.5199
Hap1_ACA10G002430.1	0.700891	20.4192	8.4601	3.94848	1.80766	4.03075	8.28263	2.49238	5.20265	0.891086	1.15673	0.739672
Hap1_ACA10G002430.2	0.668951	19.4887	8.07458	3.76855	1.72529	3.84707	7.90519	2.37881	4.96557	0.85048	1.10402	0.705965
Hap1_ACA10G002430.3	0.673427	19.6372	8.15486	3.80367	1.73683	3.8728	7.95808	2.39959	5.00528	0.85617	1.11141	0.715492
Hap1_ACA10G002440.1	2.20525	1.81742	2.474	1.9075	2.17343	1.78541	1.37074	2.72066	2.00021	1.73224	1.83851	2.25544
Hap1_ACA10G002440.10	2.02097	1.66555	2.26727	1.74811	1.99181	1.63622	1.2562	2.49332	1.83307	1.58749	1.68488	2.07872
Hap1_ACA10G002440.11	2.19409	1.87194	2.49515	1.96225	2.18616	1.84325	1.41945	2.79564	2.08718	1.78088	1.88271	2.32148
Hap1_ACA10G002440.12	2.60342	2.33364	3.05121	2.40446	2.79781	2.49324	1.90235	3.52865	2.66376	2.35306	2.32555	2.96634
Hap1_ACA10G002440.2	2.6428	2.29698	3.02597	2.40407	2.78057	2.42088	1.86452	3.49147	2.59354	2.30434	2.3175	2.90793
Hap1_ACA10G002440.3	2.07544	1.71044	2.32838	1.79523	2.0455	1.68031	1.29006	2.56052	1.88248	1.63028	1.73029	2.13475
Hap1_ACA10G002440.4	2.21211	1.83942	2.47134	1.93168	2.18835	1.8054	1.38742	2.73684	2.02809	1.75252	1.85164	2.28337
Hap1_ACA10G002440.5	2.63395	2.28929	3.01584	2.39602	2.77126	2.41278	1.85828	3.47977	2.58485	2.29662	2.30973	2.89819
Hap1_ACA10G002440.6	2.04112	1.68215	2.28987	1.76553	2.01167	1.65252	1.26872	2.51817	1.85134	1.60331	1.70167	2.09944
Hap1_ACA10G002440.7	2.10264	1.73286	2.35889	1.81875	2.07231	1.70234	1.30697	2.59408	1.90715	1.65164	1.75297	2.1505
Hap1_ACA10G002440.8	2.04328	1.68394	2.2923	1.76741	2.0138	1.65428	1.27007	2.52084	1.85331	1.60501	1.70348	2.10167
Hap1_ACA10G002440.9	2.52406	2.19378	2.89002	2.29606	2.65564	2.31212	1.78075	3.3346	2.47701	2.20081	2.21337	2.77728
Hap1_ACA10G002450.1	92.5615	79.6983	66.6011	36.3763	51.2894	77.4848	54.4106	52.6114	69.3139	79.1627	56.4573	79.0756
Hap1_ACA10G002460.1	7.15031	7.60055	10.1679	10.2679	10.9758	6.57546	4.28763	10.5713	7.28666	5.57554	6.23436	9.98953
Hap1_ACA10G002460.2	7.21443	7.66872	10.2591	10.36	11.0743	6.63444	4.32608	10.6662	7.35202	5.62555	6.29027	10.0791
Hap1_ACA10G002460.3	3.20448	3.41533	4.51936	4.54255	4.99567	2.90885	1.9083	4.90812	3.1722	2.47945	2.77901	4.58715
Hap1_ACA10G002470.1	3.16583	4.0922	2.7043	3.45158	4.63295	10.0857	13.1612	6.09051	3.88585	7.93274	5.91124	4.64573
Hap1_ACA10G002480.1	0	0	0	0.347233	0.657301	0.387323	0.0417088	1.24759	0.0865306	0	0.0267436	0.104768
Hap1_ACA10G002490.1	11.2354	4.14352	8.95227	11.0135	8.93564	10.385	9.31826	10.8092	8.33095	7.36339	9.27249	8.5407
Hap1_ACA10G002490.2	11.3918	4.20122	9.07693	11.1668	9.06007	10.5296	9.44801	10.9597	8.44696	7.46592	9.40161	8.65963
Hap1_ACA10G002500.1	0.220807	0.0604316	0.0953207	0.0747578	0	0	0	0	0	0	0.0339316	0.0505894
Hap1_ACA10G002510.1	51.7755	138.541	79.3095	71.7215	73.9868	114.24	152.52	78.4987	92.4476	106.65	121.087	80.4046
Hap1_ACA10G002510.2	13.1746	33.4614	19.6331	18.9358	20.4371	27.9576	36.3803	22.0322	23.651	26.3329	30.9449	21.8246
Hap1_ACA10G002520.1	2.42077	2.08274	3.54296	6.39619	10.0415	3.5454	4.55687	5.81203	3.19311	3.58387	3.67935	4.19767
Hap1_ACA10G002520.2	2.54271	2.18766	3.72144	6.7184	10.519	3.724	4.78643	6.10481	3.35396	3.7644	3.86469	4.40913
Hap1_ACA10G002520.3	2.47636	2.13057	3.62432	6.54308	10.2721	3.62682	4.66152	5.9455	3.26643	3.66617	3.76384	4.29407
Hap1_ACA10G002530.1	5.40251	1.56227	3.11313	10.6559	9.09314	8.93781	20.5168	8.20134	5.69837	6.05447	4.52104	8.55427
Hap1_ACA10G002530.2	5.71599	1.65292	3.29377	11.2627	9.62078	9.3545	21.2026	8.67723	6.01366	6.40579	4.77301	9.05064
Hap1_ACA10G002540.1	5.21974	8.9797	11.8591	9.44241	9.11999	10.5196	10.7406	8.83133	9.8885	8.32845	9.91792	8.20359
Hap1_ACA10G002540.2	5.2349	9.0192	11.9037	9.48394	9.16011	10.5658	10.7846	8.86276	9.932	8.36085	9.96155	8.23968
Hap1_ACA10G002540.3	4.00815	6.90235	9.1753	7.3096	6.95647	8.07062	8.19777	6.75376	7.59991	6.39869	7.66357	6.27325
Hap1_ACA10G002540.4	2.96569	4.96712	6.66317	5.44568	5.20459	5.64201	5.75929	5.07112	5.55322	4.62392	5.64348	4.74015
Hap1_ACA10G002550.1	1.9301	0.47725	2.43019	7.53614	16.4298	6.89966	2.89884	13.5274	4.82433	4.35813	2.59259	14.9846
Hap1_ACA10G002550.2	1.99673	0.493727	2.51409	7.79633	16.997	7.13787	2.99892	13.9944	4.99089	4.5086	2.6821	15.502
Hap1_ACA10G002550.3	1.92441	0.475844	2.42304	7.51395	16.3814	6.87934	2.8903	13.4875	4.81012	4.3453	2.58495	14.9405
Hap1_ACA10G002550.4	1.87635	0.463959	2.36251	7.32626	15.9722	6.70751	2.81811	13.1506	4.68997	4.23676	2.52039	14.5673
Hap1_ACA10G002550.5	1.71385	0.426604	2.21035	6.74435	14.7155	6.18739	2.57118	12.1491	4.29361	3.90873	2.30104	13.4468
Hap1_ACA10G002550.6	1.65494	0.411942	2.13438	6.51255	14.2098	5.97473	2.48281	11.7315	4.14604	3.77439	2.22195	12.9846
Hap1_ACA10G002550.7	1.8683	0.461969	2.35238	7.29485	15.9037	6.67874	2.80602	13.0942	4.66986	4.21859	2.50958	14.5048
Hap1_ACA10G002550.8	1.24713	0.306507	1.59522	4.93673	10.6003	4.39013	1.851	8.75159	3.11453	2.77154	1.66983	9.68009
Hap1_ACA10G002550.9	1.26767	0.311555	1.62149	5.01803	10.7749	4.46242	1.88148	8.89571	3.16582	2.81718	1.69733	9.8395
Hap1_ACA10G002560.1	0	0	0	0	0	0	0	0	0	0	0	0
Hap1_ACA10G002570.1	26.3955	14.3384	31.2632	32.9345	35.53	23.5493	30.0309	37.2876	23.7694	19.0339	22.6167	39.9725
Hap1_ACA10G002580.1	0.437674	0.126386	0.0998306	0.0110138	0.0100664	9.7963	180.779	0.065685	0.031985	0.773076	0	0.0217275
Hap1_ACA10G002590.1	9.14322	18.6028	12.9492	11.5471	7.25787	8.5756	7.31142	7.95103	8.62645	5.7803	7.42257	7.91119
Hap1_ACA10G002600.1	0	0.109195	0	0	0	0.0888468	0.0404951	0	0	0	0	0.048826
Hap1_ACA10G002610.1	0.089172	0.0574759	0.326249	0.125615	0.0585424	0.150471	3.43917	0.140087	0.0338673	0.0903766	0.0623656	0.125391
Hap1_ACA10G002620.1	7.85856	9.06958	8.31877	10.7911	8.16578	7.32124	4.21688	7.10431	8.77588	8.56433	7.9088	11.1388
Hap1_ACA10G002620.2	5.69107	6.64152	6.70317	7.29207	5.72886	5.4333	3.09845	4.60922	6.28283	6.02305	5.48751	7.71319
Hap1_ACA10G002620.3	5.25821	6.16826	6.27618	6.81794	5.31939	5.07698	2.87224	4.27213	5.78924	5.64431	5.14185	7.2378
Hap1_ACA10G002620.4	5.67649	6.6245	6.686	7.27339	5.71418	5.41938	3.09051	4.59741	6.26673	6.00762	5.47345	7.69343
Hap1_ACA10G002620.5	5.31561	6.20335	6.26094	6.81098	5.35091	5.07485	2.89403	4.30513	5.86833	5.62568	5.12548	7.20432
Hap1_ACA10G002630.1	22.3086	4.48468	6.69279	15.1169	6.30675	10.0391	14.0165	8.34958	12.8501	8.70682	22.6855	6.85793
Hap1_ACA10G002640.1	0.153251	0.169201	0.185366	4.06927	4.09245	4.57399	104.014	2.86471	2.89648	0.649516	0.676405	2.20011
Hap1_ACA10G002650.1	20.4856	5.786	15.6879	14.8705	19.6437	6.39806	5.61394	18.403	13.9859	8.51125	12.4734	16.0424
Hap1_ACA10G002660.1	43.7561	17.7457	48.9263	46.5522	49.2096	22.2185	16.5348	54.2128	37.0689	25.2945	43.7424	44.3332
Hap1_ACA10G002670.1	8.16825	7.26008	5.60287	18.1289	18.304	12.1627	8.65431	20.0417	12.1462	13.736	11.7908	20.8183
Hap1_ACA10G002670.2	7.82742	6.95714	5.36908	17.3725	17.5402	11.6551	8.29319	19.2054	11.6394	13.1629	11.2988	19.9496
Hap1_ACA10G002670.3	4.55694	3.80797	3.11279	10.0979	10.252	6.54631	4.60331	11.5598	6.53678	7.31253	6.39277	11.6823
Hap1_ACA10G002680.1	0.579412	0.999792	1.71845	0.850103	1.02712	1.61229	10.6845	1.50997	2.15983	1.21414	2.77562	0.896335
Hap1_ACA10G002680.10	0.680346	1.12301	1.74462	0.804723	0.995227	1.58775	10.1726	1.58947	2.401	1.17685	2.74789	0.8961
Hap1_ACA10G002680.11	0.494312	0.792151	1.20627	0.556404	0.702416	1.11884	7.24223	1.11223	1.69995	0.821256	1.95652	0.653001
Hap1_ACA10G002680.2	0.567917	0.979957	1.68436	0.833237	1.00674	1.57003	10.4725	1.48002	2.11698	1.19005	2.72055	0.878552
Hap1_ACA10G002680.3	0.550502	0.949906	1.63271	0.807686	0.975872	1.53185	10.1514	1.43463	2.05206	1.15356	2.63713	0.851611
Hap1_ACA10G002680.4	0.522787	0.902083	1.55051	0.767022	0.926742	1.45472	9.64032	1.3624	1.94875	1.09548	2.50436	0.808736
Hap1_ACA10G002680.5	0.542996	0.971028	1.62157	0.868105	1.05479	1.61016	10.3791	1.50909	2.10595	1.15555	2.79307	0.882791
Hap1_ACA10G002680.6	0.638715	1.09149	1.88715	0.945051	1.17298	1.67882	11.8232	1.68346	2.34504	1.37477	3.04403	1.03021
Hap1_ACA10G002680.7	0.461443	0.731719	1.29443	0.75677	0.938003	1.17262	8.50391	1.2044	1.77009	1.04525	2.32094	0.780184
Hap1_ACA10G002680.8	0.737227	1.2169	1.89048	0.872003	1.07843	1.7205	11.023	1.72236	2.60174	1.27525	2.97763	0.97102
Hap1_ACA10G002680.9	0.691859	1.14201	1.77414	0.818341	1.01207	1.61462	10.3447	1.61637	2.44163	1.19677	2.79439	0.911265
Hap1_ACA10G002690.1	0	0	0	0	0	0	0	0	0	0	0	0
Hap1_ACA10G002700.1	0	0	0	0	0	0	0	0	0	0	0	0
Hap1_ACA10G002710.1	6.13843	6.40079	5.64801	6.27348	8.9486	8.11255	20.8695	8.4566	6.47495	7.1569	9.40099	11.2614
Hap1_ACA10G002720.1	16.0393	10.2951	14.5496	28.5471	22.5408	16.7046	3.74787	14.5613	16.5955	11.2657	13.7901	23.3206
Hap1_ACA10G002730.1	58.0543	67.8038	61.3156	64.1949	51.1991	77.492	52.8037	48.1587	72.8315	70.4134	65.6824	42.4341
Hap1_ACA10G002740.1	0.052573	0	0	2.35283	3.1283	12.4689	3.99181	5.11959	0.339611	5.88398	0.19523	0.502548
Hap1_ACA10G002750.1	0	0	0	0.0165287	0	0	0	0	0	0	0	0
Hap1_ACA10G002760.1	43.4344	10.9593	6.85224	0	0	0	0	0	0.496886	0.0346656	0.782743	0
Hap1_ACA10G002770.1	1.70594	0.404106	0	0.034203	0	0	0	0	0	0	0.0424985	0
Hap1_ACA10G002780.1	0	0	0	0	0	0	0.0917023	0	0	0	0	0
Hap1_ACA10G002790.1	0.758262	0.885492	2.01726	0.586774	0.66236	2.31682	9.44405	0.370298	1.49844	0.525362	1.50837	0.738384
Hap1_ACA10G002790.2	0.735685	0.859126	1.9572	0.569303	0.642638	2.24784	9.16285	0.359273	1.45383	0.509719	1.46346	0.716399
Hap1_ACA10G002800.1	4.08385	5.63755	14.1337	4.69134	14.0238	8.98542	23.9214	9.1523	6.59927	11.3391	9.49313	15.6725
Hap1_ACA10G002810.1	0.61745	0.159739	1.64478	1.43251	0.808731	0.203353	0.191153	1.25712	0.550406	0.257594	1.05902	1.08894
Hap1_ACA10G002820.1	0.034236	0.364777	0.105729	1.566	0.614465	0.191068	1.21326	0.0928303	0.0671552	0	0.0702067	0.209666
Hap1_ACA10G002830.1	0.0844437	0.736953	1.43433	1.52398	1.48424	3.77679	5.91222	2.26907	1.15769	2.52479	0.903222	1.78284
Hap1_ACA10G002830.2	0.0831664	0.725806	1.41985	1.50093	1.46179	3.72559	5.82864	2.24183	1.1516	2.4866	0.88956	1.75587
Hap1_ACA10G002840.1	11.9211	14.2348	15.2334	18.3142	18.8473	17.8341	18.7327	12.7762	14.2595	12.6823	14.2941	21.448
Hap1_ACA10G002850.1	16.0479	11.5813	11.3994	15.9243	21.7323	31.8653	16.5052	21.1461	18.9639	38.0991	19.7961	18.0471
Hap1_ACA10G002850.2	16.6046	13.2596	12.5689	17.1848	23.344	34.8542	18.3095	22.5782	20.0196	40.3806	20.7028	19.607
Hap1_ACA10G002850.3	13.9434	11.1817	10.556	14.5088	19.7167	29.5083	15.4112	19.1613	16.8537	34.3396	17.4725	16.5752
Hap1_ACA10G002850.4	13.4428	10.7802	10.177	13.9879	19.0089	28.4488	14.8579	18.4734	16.2486	33.1067	16.8452	15.9801
Hap1_ACA10G002860.1	0	0	0	0	0	0	0	0	0	0	0	0
Hap1_ACA10G002870.1	0	0	0	0	0	0	0	0	0	0	0	0
Hap1_ACA10G002880.1	29.4319	11.6806	27.2967	24.6562	25.5156	8.59223	7.49137	32.4558	13.6634	9.57435	14.5143	27.9882
Hap1_ACA10G002890.1	9.06627	8.29495	6.45727	3.35207	1.4229	6.16226	8.37355	1.69401	3.86912	1.5394	3.25109	1.95198
Hap1_ACA10G002900.1	22.8654	24.6115	37.2976	45.0291	50.0566	32.5685	20.7481	57.1943	29.2947	35.1806	26.8281	50.1498
Hap1_ACA10G002910.1	1.37906	3.089	3.57921	0.0863175	0.690202	1.14085	0.066782	0.130669	0.137054	0.926004	0.391403	0.625161
Hap1_ACA10G002920.1	5.49324	1.32603	2.98312	15.5357	11.7268	3.88201	19.5518	12.4399	4.3053	2.45329	3.03199	8.65696
Hap1_ACA10G002920.2	5.32936	1.28647	2.89412	15.0722	11.3769	3.7662	18.9712	12.0687	4.17686	2.3801	2.9453	8.39869
Hap1_ACA10G002920.3	5.5437	1.30831	3.04648	15.8285	11.8301	4.10851	19.4462	12.73	4.40284	2.47527	3.17569	8.89286
Hap1_ACA10G002930.1	62.7705	43.7482	57.2689	56.4829	48.7934	53.8024	26.0203	41.3916	54.4928	60.2733	63.6908	50.4461
Hap1_ACA10G002940.1	37.9905	33.6128	38.9104	53.0999	39.1305	53.5808	33.5434	37.5674	49.5778	68.6901	62.889	37.1516
Hap1_ACA10G002950.1	5.68294	1.94761	5.46542	0.877927	1.10752	6.8022	2.80654	1.15901	5.09741	10.489	9.36417	1.74975
Hap1_ACA10G002950.2	5.70582	1.95546	5.48743	0.881461	1.11198	6.82959	2.81784	1.16368	5.11793	10.5312	9.40188	1.75679
Hap1_ACA10G002950.3	5.46	1.87121	5.25102	0.843486	1.06407	6.53536	2.69644	1.11354	4.89744	10.0775	8.99682	1.6811
Hap1_ACA10G002960.1	3.03813	18.7534	4.36549	7.5348	8.0458	13.9342	15.7325	10.368	11.1665	12.0025	13.7508	12.1314
Hap1_ACA10G002960.2	3.32037	20.4955	4.77103	8.23477	8.79323	15.2286	17.194	11.3311	12.2039	13.1176	15.0282	13.2584
Hap1_ACA10G002960.3	3.22925	19.933	4.6401	8.00878	8.55192	14.8107	16.7222	11.0202	11.869	12.7576	14.6158	12.8946
Hap1_ACA10G002960.4	3.22527	19.9085	4.63438	7.99891	8.54138	14.7924	16.7016	11.0066	11.8543	12.7419	14.5978	12.8787
Hap1_ACA10G002960.5	3.60164	22.9878	5.51318	9.68838	10.1318	16.6475	19.3696	13.1073	13.9787	15.1364	16.94	15.0411
Hap1_ACA10G002960.6	3.13922	19.3774	4.51074	7.78551	8.31351	14.3978	16.256	10.7129	11.5381	12.4019	14.2083	12.5351
Hap1_ACA10G002960.7	3.06033	18.8904	4.39738	7.58985	8.10458	14.036	15.8475	10.4437	11.2481	12.0902	13.8513	12.2201
Hap1_ACA10G002970.1	0	0.715756	0	1.41591	0.57601	0.198153	0.383422	0.0369903	0.186504	0	0.12975	0.0182553
Hap1_ACA10G002980.1	0	0	0	0.148222	1.00151	0.223197	1.01823	0.154485	0.0935925	0.0270527	0.087847	0.0819324
Hap1_ACA10G002990.1	0	0.0670771	0	0	0	0	0	0	0	0	0	0
Hap1_ACA10G003000.1	0.292257	5.83927	0.8947	16.6366	13.1813	53.6136	17.2966	10.1736	11.4914	38.9159	6.13417	13.1202
Hap1_ACA10G003010.1	0	0.0119146	0.0182009	0.398332	0.502026	0.175725	0.842993	5.7832	0.0150794	0.0809513	0.0227018	0.209971
Hap1_ACA10G003020.1	9.99068	3.91615	0.856809	0.119647	0.0683941	69.8826	6.68224	0.102411	0.145369	25.9661	0.210207	0.0399653
Hap1_ACA10G003020.2	11.4896	4.51236	0.987255	0.129241	0.0788068	80.1759	7.68287	0.118003	0.1675	29.8381	0.208173	0.0460499
Hap1_ACA10G003030.1	0	0	0	1.99188	0.0952054	344.942	39.9229	0.192508	4.53556	129.17	1.45294	0.160954
Hap1_ACA10G003040.1	0	0	0	0	0	0.200884	0.0295134	0	0	0	0	0
Hap1_ACA10G003050.1	1.28942	0.291187	0.28048	22.03	10.6276	84.3777	11.4925	1.58247	16.7532	23.3771	4.26879	6.78237
Hap1_ACA10G003060.1	6.13789	9.22001	6.96002	11.7244	8.86389	8.42957	6.06839	9.12273	6.87993	6.24088	7.26129	8.23134
Hap1_ACA10G003070.1	22.7606	15.6408	30.8698	25.2299	0.515753	6.79274	6.37999	0.53501	14.2081	7.033	13.1947	0.30133
Hap1_ACA10G003070.10	24.5004	16.7565	33.1719	27.0256	0.520747	7.30818	6.89532	0.547934	15.2905	7.58066	14.2192	0.301472
Hap1_ACA10G003070.11	21.8445	15.0113	29.6273	24.2144	0.494994	6.51934	6.1232	0.513476	13.6363	6.74992	12.6636	0.289201
Hap1_ACA10G003070.12	17.2831	11.9246	23.3572	19.1257	0.406349	5.14209	4.79092	0.410371	10.6916	5.27014	10.0028	0.231441
Hap1_ACA10G003070.13	17.4991	12.0737	23.6297	19.3647	0.411428	5.20637	4.85081	0.415501	10.8214	5.33055	10.1226	0.234334
Hap1_ACA10G003070.14	17.3937	12.0009	23.4874	19.2481	0.40895	5.175	4.82158	0.412998	10.7562	5.29844	10.0616	0.232923
Hap1_ACA10G003070.15	24.8825	17.0109	33.6932	27.3679	0.516985	7.45188	6.99003	0.545165	15.5388	7.72603	14.4642	0.300677
Hap1_ACA10G003070.16	24.4382	16.7071	33.1194	26.8792	0.507753	7.31881	6.86521	0.53543	15.2668	7.59588	14.2134	0.295308
Hap1_ACA10G003070.17	16.9595	11.7014	22.901	18.7676	0.398741	5.04582	4.70122	0.402688	10.4877	5.16617	9.81043	0.227108
Hap1_ACA10G003070.18	16.7565	11.5613	22.6456	18.543	0.393968	4.98542	4.64495	0.397868	10.3659	5.10957	9.698	0.22439
Hap1_ACA10G003070.19	9.85469	6.85757	13.413	11.1347	0.252076	2.92855	2.75039	0.266629	6.18205	3.00385	5.76504	0.145034
Hap1_ACA10G003070.2	25.6645	17.5526	34.7479	28.3096	0.545488	7.6554	7.22292	0.573967	16.017	7.94082	14.8947	0.315796
Hap1_ACA10G003070.20	16.5862	11.3717	22.4744	18.2323	0.348745	4.97338	4.66052	0.362711	10.357	5.14559	9.64824	0.200047
Hap1_ACA10G003070.21	9.68287	6.73801	13.1791	10.9405	0.247681	2.8775	2.70244	0.261981	6.07427	2.95147	5.66452	0.142505
Hap1_ACA10G003070.22	8.32519	5.80887	11.3293	9.40086	0.214887	2.47702	2.32407	0.224835	5.22027	2.53299	4.87098	0.1223
Hap1_ACA10G003070.23	8.20246	5.72323	11.1623	9.26227	0.211719	2.44051	2.28981	0.22152	5.14331	2.49565	4.79918	0.120497
Hap1_ACA10G003070.3	25.1942	17.231	34.1398	27.7909	0.535493	7.51513	7.09057	0.56345	15.7291	7.80334	14.6295	0.310009
Hap1_ACA10G003070.4	22.9555	15.7747	31.1081	25.4459	0.520168	6.85089	6.43461	0.53959	14.3246	7.08593	13.3007	0.303909
Hap1_ACA10G003070.5	23.5849	16.2072	31.9877	26.1435	0.53443	7.03873	6.61103	0.554384	14.7174	7.28768	13.6655	0.312242
Hap1_ACA10G003070.6	22.1955	15.2524	30.0782	24.6034	0.502947	6.62408	6.22158	0.521726	13.8504	6.85134	12.8604	0.293848
Hap1_ACA10G003070.7	26.09	17.8364	35.3282	28.696	0.542072	7.8135	7.32923	0.57162	16.2928	8.10095	15.1662	0.315268
Hap1_ACA10G003070.8	24.0715	16.4631	32.6184	26.5525	0.511631	7.18024	6.7746	0.538341	15.0282	7.45561	13.9775	0.296194
Hap1_ACA10G003070.9	25.6019	17.5027	34.6965	28.1592	0.531931	7.66733	7.19212	0.560927	15.9938	7.95758	14.8902	0.30937
Hap1_ACA10G003080.1	20.6512	21.0806	20.2594	17.2795	11.9997	17.8704	54.6472	11.7866	24.0887	17.8048	29.0233	11.8839
Hap1_ACA10G003080.2	18.7566	19.1466	18.4007	15.6942	10.8988	16.2309	49.6337	10.7052	21.8788	16.1713	26.3606	10.7936
Hap1_ACA10G003090.1	4.51113	24.662	9.3032	0.318777	2.68178	8.54232	8.49075	1.84807	10.6935	12.8657	6.66157	2.7152
Hap1_ACA10G003100.1	0.272854	1.07612	0.422294	2.20791	3.44884	0.772195	0.657938	8.71163	1.36728	0.353381	0.365792	2.96362
Hap1_ACA10G003110.1	0.505722	2.51674	0.527378	0.272345	2.49881	2.55837	48.3296	1.43667	0.922512	0.260712	0.057025	1.24032
Hap1_ACA10G003110.2	0.318628	1.60864	0.323153	0.166881	1.53116	1.59665	30.0124	0.880324	0.574721	0.169246	0.0349424	0.760009
Hap1_ACA10G003120.1	71.1568	32.8163	127.814	72.4006	166.504	50.6261	64.8353	108.401	71.0262	28.5901	60.4443	123.55
Hap1_ACA10G003120.2	73.0278	33.472	148.705	65.4796	154.711	50.5578	35.0497	101.226	66.7309	26.9523	59.2641	118.724
Hap1_ACA10G003120.3	63.6256	29.1419	130.156	56.9964	134.63	43.8977	30.4047	88.0699	58.161	23.3067	51.7889	103.574
Hap1_ACA10G003120.4	70.683	32.5978	126.963	71.9184	165.395	50.289	64.4035	107.679	70.5532	28.3997	60.0417	122.727
Hap1_ACA10G003120.5	55.8552	25.5828	114.261	50.0456	118.267	38.5956	26.706	77.381	51.0942	20.5135	45.5501	90.9768
Hap1_ACA10G003130.1	19.1365	12.4919	6.95307	9.35136	6.46218	6.32401	15.3957	7.00819	10.0788	8.67828	10.2334	6.77002
Hap1_ACA10G003130.2	16.0771	10.1578	5.87089	7.25964	5.07513	5.07238	11.6299	5.43542	7.79618	7.00698	8.00226	5.24004
Hap1_ACA10G003130.3	14.3205	9.05036	5.23833	6.47034	4.51883	4.51639	10.3774	4.84607	6.95022	6.24502	7.12512	4.72125
Hap1_ACA10G003140.1	0.0584772	0.673715	0.322293	0.388107	0.651137	0.255584	0.403604	1.00676	0.489442	0.128429	0.555205	0.391424
Hap1_ACA10G003150.1	0.0899473	1.23819	0.409865	0.595872	1.16581	0.270742	0.604413	1.2868	0.482633	0.0984544	0.870016	0.521886
Hap1_ACA10G003160.1	6.51262	6.94593	7.56114	6.30238	9.56383	3.51354	15.5109	7.89795	4.61851	4.97833	4.90592	8.87888
Hap1_ACA10G003160.2	4.56566	4.52621	5.23618	4.37374	6.48956	2.37757	9.62893	5.42221	3.17843	3.32771	3.31502	6.05246
Hap1_ACA10G003160.3	4.87622	4.8249	5.57679	4.66561	6.91586	2.53424	10.2842	5.77716	3.37708	3.51643	3.53921	6.46974
Hap1_ACA10G003170.1	4.2749	5.28395	3.87121	4.58898	7.61474	2.08303	12.3808	5.68854	2.63808	3.16194	4.24064	6.96139
Hap1_ACA10G003180.1	18.3927	31.8678	30.3025	28.8837	22.3044	42.4021	28.5305	14.1012	49.0061	38.9795	40.9231	21.2136
Hap1_ACA10G003190.1	3.09064	8.13677	2.37364	7.47875	7.36339	19.1995	28.3631	7.02011	11.2238	15.2978	12.24	10.2406
Hap1_ACA10G003200.1	7.42507	8.07566	7.2858	10.6161	9.79675	11.5929	10.5585	10.4432	9.99016	9.88898	10.8676	8.15653
Hap1_ACA10G003210.1	0.23032	0	0.125279	0.0555208	0	0.139126	0.123158	0.0821362	0.0778451	0	0.0888115	0
Hap1_ACA10G003220.1	0.0694114	0	0	0.047322	0.0609879	0.200769	0.20241	0.126561	0.350429	0.0759794	0.117599	0
Hap1_ACA10G003230.1	14.927	9.19788	16.7253	14.1616	8.95844	7.52751	8.9517	8.9969	9.04022	7.37394	8.09089	8.51759
Hap1_ACA10G003230.2	26.2501	16.0429	29.3592	24.7623	15.5857	13.15	15.6362	15.6241	15.7493	12.9217	14.0704	14.8302
Hap1_ACA10G003230.3	16.8932	10.3522	18.9248	16.0165	10.0751	8.51388	10.1071	10.1211	10.1718	8.34969	9.1349	9.63338
Hap1_ACA10G003230.4	11.3564	7.01628	12.7451	10.8282	6.84563	5.76122	6.84016	6.88912	6.90206	5.63281	6.20908	6.54008
Hap1_ACA10G003230.5	11.128	6.87513	12.4887	10.6103	6.70792	5.64532	6.70255	6.75052	6.76321	5.5195	6.08417	6.40851
Hap1_ACA10G003240.1	24.9652	37.5218	35.7651	24.9805	24.8012	31.6017	65.6535	26.4157	33.6165	33.478	32.8345	34.0196
Hap1_ACA10G003240.2	8.16787	11.9827	11.5961	8.49599	8.17355	10.1299	20.8054	8.80223	11.1147	10.7556	10.9601	11.1638
Hap1_ACA10G003240.3	7.76449	11.391	11.0234	8.07641	7.76989	9.62963	19.7779	8.36752	10.5658	10.2244	10.4259	10.6124
Hap1_ACA10G003240.4	6.72193	9.88495	9.56464	7.02274	6.74828	8.37843	17.1531	7.26	9.16302	8.88133	9.07294	9.22408
Hap1_ACA10G003250.1	2.69637	2.8017	2.67112	0.754513	0.811652	0.856715	0.356689	0.762568	1.18784	1.29519	2.14704	0.707336
Hap1_ACA10G003250.10	2.87962	3.03543	2.89524	0.811716	0.881953	0.930919	0.387584	0.828618	1.26778	1.39801	2.29531	0.761516
Hap1_ACA10G003250.11	2.40285	2.49672	2.38035	0.679062	0.723299	0.763456	0.317862	0.679558	1.05853	1.1542	1.91332	0.630338
Hap1_ACA10G003250.12	2.67501	2.81974	2.68952	0.754039	0.819286	0.864772	0.360044	0.76974	1.1777	1.29867	2.13221	0.707406
Hap1_ACA10G003250.13	2.51904	2.61745	2.49546	0.711899	0.758275	0.795253	0.333232	0.712419	1.10972	1.21001	2.00584	0.660818
Hap1_ACA10G003250.14	2.26101	2.34934	2.23985	0.638979	0.680604	0.718391	0.299099	0.639445	0.99605	1.08607	1.80038	0.59313
Hap1_ACA10G003250.2	3.14754	3.30929	3.17555	0.879718	0.969767	1.02361	0.426174	0.892225	1.39401	1.53721	2.49995	0.837338
Hap1_ACA10G003250.3	3.00821	3.17097	3.02452	0.847962	0.921335	0.972487	0.404891	0.865618	1.32439	1.46044	2.3978	0.79552
Hap1_ACA10G003250.4	3.18496	3.34864	3.21331	0.890178	0.981297	1.02915	0.431241	0.902834	1.41059	1.55548	2.52968	0.847294
Hap1_ACA10G003250.5	2.49014	2.58742	2.46683	0.703732	0.749576	0.791192	0.329409	0.704246	1.09699	1.19613	1.98283	0.653237
Hap1_ACA10G003250.6	2.53251	2.63144	2.5088	0.715706	0.76233	0.804654	0.335014	0.716228	1.11565	1.21648	2.01657	0.664352
Hap1_ACA10G003250.7	3.00624	3.16073	3.033	0.840227	0.926233	0.977657	0.407043	0.852172	1.33144	1.4682	2.38773	0.799749
Hap1_ACA10G003250.8	3.19496	3.35915	3.2234	0.892972	0.984377	1.03238	0.432595	0.905667	1.41502	1.56037	2.53762	0.849953
Hap1_ACA10G003250.9	3.05123	3.21632	3.06778	0.86009	0.934513	0.980085	0.410682	0.877999	1.34334	1.48132	2.43209	0.806898
Hap1_ACA10G003260.1	7.61056	10.5352	10.9872	16.2367	13.9264	15.6459	19.3974	13.0182	13.0534	11.4572	8.88779	14.3074
Hap1_ACA10G003260.2	8.05328	11.1732	11.6526	17.22	14.7531	16.5934	20.5688	13.8066	13.8439	12.151	9.42604	15.1662
Hap1_ACA10G003260.3	7.77046	10.7808	11.2433	16.6152	14.2511	16.0107	19.8464	13.3217	13.3577	11.7243	9.09502	14.6336
Hap1_ACA10G003270.1	11.2846	7.645	9.00192	10.649	8.25423	9.41776	7.519	8.45786	10.1128	9.0536	9.17987	9.5423
Hap1_ACA10G003270.2	11.2846	7.63905	9.00192	10.649	8.22597	9.38381	7.48479	8.43056	10.1128	9.03977	9.17388	9.46515
Hap1_ACA10G003270.3	10.2961	6.97589	8.21335	9.71614	7.5413	8.59272	6.86131	7.75533	9.22688	8.26432	8.38031	8.71211
Hap1_ACA10G003270.4	11.4573	7.83853	9.25765	10.779	8.35307	9.54814	7.59647	8.56557	10.2873	9.16323	9.29773	9.64946
Hap1_ACA10G003270.5	10.9745	7.42908	8.75449	10.3563	7.99987	9.12125	7.2757	8.17839	9.8348	8.79131	8.91653	9.19977
Hap1_ACA10G003270.6	11.7186	7.9401	9.35135	11.0772	8.53912	9.72955	7.77735	8.74766	10.5132	9.3898	9.53128	9.81225
Hap1_ACA10G003270.7	7.58535	5.10616	6.07468	7.21435	5.49423	6.28498	5.0625	5.70016	6.79951	6.08092	6.20722	6.41992
Hap1_ACA10G003270.8	7.59581	5.1132	6.08305	7.2243	5.5018	6.29364	5.06948	5.70802	6.80889	6.0893	6.21577	6.42877
Hap1_ACA10G003280.1	0.494311	0	0.0490527	0.671087	3.28288	0.335007	0.435603	1.22018	0.548974	0.560739	0.611069	2.3637
Hap1_ACA10G003290.1	0.973206	1.4364	1.23916	2.31434	1.02477	2.13717	4.06469	2.23624	2.09556	1.7335	1.60053	1.05487
Hap1_ACA10G003290.2	0.899613	1.47726	1.16433	2.12442	0.99015	1.98574	3.52643	1.99011	1.85482	1.47919	1.43414	0.932814
Hap1_ACA10G003290.3	0.592173	0.979896	0.825952	1.31624	0.660641	1.14165	1.68705	1.06523	1.0479	0.937107	0.913969	0.576939
Hap1_ACA10G003290.4	0.668864	1.08585	0.915712	1.46117	0.751315	1.28362	1.92408	1.21019	1.17495	1.07409	1.00008	0.647095
Hap1_ACA10G003290.5	0.583975	0.966329	0.814516	1.29802	0.651494	1.12584	1.6637	1.05048	1.03339	0.924132	0.901314	0.568951
Hap1_ACA10G003290.6	0.658209	1.06855	0.901124	1.43789	0.739347	1.26317	1.89343	1.19091	1.15624	1.05698	0.98415	0.636787
Hap1_ACA10G003290.7	0.804354	1.20785	0.969363	1.76925	0.661272	1.24227	2.80436	1.78674	1.76591	1.15678	1.19015	0.676417
Hap1_ACA10G003300.1	2.54457	4.95382	2.41332	7.6615	3.42334	8.82056	18.176	6.84389	5.04774	5.55544	4.27867	3.55425
Hap1_ACA10G003310.1	14.66	3.55558	13.539	14.8249	16.2817	8.52729	5.3487	18.2806	9.36225	10.3201	11.1487	13.9676
Hap1_ACA10G003310.10	13.1371	3.10818	11.654	12.6451	13.8595	7.46593	4.6234	15.5166	8.2732	8.952	9.8621	11.9338
Hap1_ACA10G003310.11	12.0489	2.90933	11.1507	12.2228	13.3497	7.04284	4.37096	15.0931	7.69411	8.47722	9.13473	11.4456
Hap1_ACA10G003310.12	13.116	3.17277	12.1049	13.3311	14.5441	7.65085	4.78736	16.4033	8.39349	9.23642	9.96708	12.5151
Hap1_ACA10G003310.13	10.8999	2.57734	9.74123	10.7117	11.6351	6.29002	3.85649	13.2055	6.87975	7.40424	8.22826	10.003
Hap1_ACA10G003310.14	10.8927	2.57562	9.73476	10.7046	11.636	6.29009	3.85392	13.1967	6.87517	7.39932	8.22564	9.99925
Hap1_ACA10G003310.15	12.5692	2.97381	11.1502	12.0984	13.2604	7.14319	4.42354	14.8459	7.91555	8.56501	9.43576	11.4179
Hap1_ACA10G003310.16	6.90366	1.68085	6.18692	6.96751	7.49426	4.24205	2.50235	8.54707	4.38545	4.90889	5.36131	6.38645
Hap1_ACA10G003310.17	6.86969	1.67258	6.15647	6.93323	7.45738	4.22117	2.49004	8.50501	4.36387	4.88474	5.33493	6.35502
Hap1_ACA10G003310.18	10.6336	2.51436	9.50323	10.45	11.3508	6.13634	3.76226	12.8828	6.71166	7.22334	8.02722	9.75864
Hap1_ACA10G003310.19	11.1546	2.63754	9.9688	10.962	11.9158	6.44131	3.94658	13.514	7.04047	7.57721	8.4234	10.2397
Hap1_ACA10G003310.2	13.4445	3.1809	11.9267	12.9409	14.1729	7.63528	4.73158	15.8797	8.46678	9.16146	10.0893	12.2095
Hap1_ACA10G003310.20	6.78219	1.65128	6.07806	6.84492	7.3624	4.16741	2.45832	8.39669	4.30829	4.82252	5.26698	6.27408
Hap1_ACA10G003310.21	13.6724	3.30481	12.5657	13.5836	14.9659	7.8601	4.93505	16.6942	8.71226	9.65746	10.3015	12.8568
Hap1_ACA10G003310.3	14.3052	3.38454	12.6903	13.7694	15.0918	8.12977	5.03449	16.8963	9.00881	9.74797	10.739	12.9949
Hap1_ACA10G003310.4	13.2963	3.14585	11.7953	12.7983	14.0275	7.55643	4.67944	15.7047	8.37348	9.06051	9.98164	12.0785
Hap1_ACA10G003310.5	11.1394	2.63396	9.95525	10.9471	11.8907	6.42822	3.94121	13.4956	7.0309	7.56692	8.40904	10.2228
Hap1_ACA10G003310.6	13.7705	3.25804	12.2159	13.2548	14.5166	7.82045	4.84633	16.2648	8.67211	9.38364	10.3339	12.5055
Hap1_ACA10G003310.7	14.054	3.40862	12.9794	14.2121	15.6087	8.17483	5.12763	17.5251	8.97529	9.89359	10.6879	13.3903
Hap1_ACA10G003310.8	11.3033	2.6727	10.1017	11.0915	12.0716	6.52718	3.99919	13.6941	7.13432	7.67822	8.53569	10.3762
Hap1_ACA10G003310.9	13.7587	3.25526	12.2055	13.2434	14.5153	7.81922	4.84218	16.2509	8.66469	9.37561	10.3288	12.4985
Hap1_ACA10G003320.1	70.4317	102.573	75.9205	28.3431	19.0009	23.3257	40.9362	25.1456	24.4023	22.9477	27.942	15.5034
Hap1_ACA10G003320.10	31.2281	46.1004	34.1538	12.7214	8.4668	10.4985	18.5383	11.2513	11.004	10.4957	12.838	6.94885
Hap1_ACA10G003320.11	29.0484	42.9849	31.81	11.8264	7.85699	9.75767	17.2263	10.4412	10.2308	9.74711	11.9417	6.4559
Hap1_ACA10G003320.12	28.8387	42.6726	31.5789	11.7405	7.79991	9.68678	17.1012	10.3653	10.1564	9.6763	11.8549	6.409
Hap1_ACA10G003320.13	26.329	38.6911	28.4746	10.5796	7.07476	8.71964	15.31	9.37694	9.13205	8.56413	10.4498	5.78445
Hap1_ACA10G003320.2	34.4388	50.8785	37.6733	14.0317	9.35753	11.5428	20.4686	12.4333	12.121	11.5956	14.1544	7.65805
Hap1_ACA10G003320.3	32.168	47.4878	35.1817	13.1043	8.72161	10.8145	19.0963	11.59	11.3352	10.8115	13.2243	7.15797
Hap1_ACA10G003320.4	33.9654	50.179	37.1554	13.8388	9.22889	11.3841	20.1872	12.2623	11.9543	11.4362	13.9598	7.55277
Hap1_ACA10G003320.5	73.6617	107.107	79.1344	29.6108	19.9724	24.2481	42.5313	26.2827	25.3418	23.9555	29.0719	16.17
Hap1_ACA10G003320.6	64.0217	93.0058	68.8444	25.6865	17.2723	21.1104	36.9946	22.8347	22.0297	20.7483	25.3227	14.0261
Hap1_ACA10G003320.7	31.5048	46.5067	34.4548	12.8335	8.54142	10.5911	18.7017	11.3505	11.101	10.5882	12.9511	7.01009
Hap1_ACA10G003320.8	29.3915	43.4926	32.1858	11.9661	7.9498	9.87293	17.4298	10.5645	10.3516	9.86225	12.0827	6.53216
Hap1_ACA10G003320.9	31.7562	46.8799	34.7313	12.9365	8.60997	10.6761	18.8518	11.4416	11.1901	10.6731	13.0551	7.06634
Hap1_ACA10G003330.1	0.377922	4.10485	0.341102	1.74019	0.564408	1.58603	8.80175	1.71411	0.232594	0.836113	0.425671	0.498286
Hap1_ACA10G003340.1	0	0	0	0	0	0	0	0	0	0	0	0
Hap1_ACA10G003350.1	6.38052	10.6026	6.12431	7.57276	8.58968	7.11664	5.74995	10.3532	10.5592	8.13547	9.55808	6.53397
Hap1_ACA10G003350.10	4.23586	6.90703	4.3645	5.09174	5.67703	4.34214	3.50081	7.07527	6.86907	4.96606	6.66879	4.11665
Hap1_ACA10G003350.11	2.52665	4.35862	2.46027	2.90117	3.088	2.3292	2.05131	4.33172	3.46223	2.79004	3.36922	2.40013
Hap1_ACA10G003350.12	1.98259	3.3238	2.005	2.32443	2.42747	1.80867	1.62967	3.45867	2.79528	2.12621	2.8553	1.7836
Hap1_ACA10G003350.13	1.82634	3.04583	1.85517	2.13382	2.22169	1.64976	1.50228	3.16335	2.547	1.94584	2.60765	1.63176
Hap1_ACA10G003350.2	4.89874	8.07078	5.10778	5.95205	6.50706	4.99422	4.05329	8.19048	8.04989	5.67026	7.76141	4.72372
Hap1_ACA10G003350.3	4.43959	7.26979	4.19422	5.18728	6.05294	4.99151	3.9994	7.21215	7.22107	5.74501	6.62928	4.58932
Hap1_ACA10G003350.4	4.44389	7.27683	4.19828	5.19231	6.0588	4.99635	4.00327	7.21913	7.22806	5.75057	6.6357	4.59377
Hap1_ACA10G003350.5	4.40409	7.24042	4.16068	5.15069	6.00453	4.96446	3.97029	7.15447	7.17061	5.70438	6.61048	4.5657
Hap1_ACA10G003350.6	4.40832	7.24738	4.16468	5.15564	6.0103	4.96923	3.97411	7.16134	7.1775	5.70986	6.61683	4.57008
Hap1_ACA10G003350.7	4.00586	6.53512	4.13007	4.81527	5.36878	4.11488	3.31878	6.69927	6.50658	4.69641	6.32774	3.89312
Hap1_ACA10G003350.8	4.00823	6.53898	4.13251	4.81811	5.37195	4.11731	3.32074	6.70323	6.51042	4.69918	6.33148	3.89542
Hap1_ACA10G003350.9	2.64312	4.46411	2.71212	3.06735	3.25552	2.37446	2.05083	4.62034	3.75502	2.75978	3.79882	2.40351
Hap1_ACA10G003360.1	1.88041	0.160526	0.551615	0.463595	0.14277	0.417154	4.19484	15.3591	0.443457	0.151954	0.0599233	0.111502
Hap1_ACA10G003370.1	1.58829	0.0687908	0.281484	0.0448637	0.178791	0	1.04558	0	0.0622053	0	0.0590375	0.121121
Hap1_ACA10G003380.1	23.1828	25.5457	23.2001	27.5795	22.5819	21.8542	45.7519	19.044	30.6724	21.7628	31.1459	22.4088
Hap1_ACA10G003380.10	5.22393	5.71139	5.02844	7.23676	5.99246	5.10472	9.96132	5.4075	7.2921	4.92304	7.31544	5.55709
Hap1_ACA10G003380.2	13.3865	14.8623	13.4552	16.3762	13.2743	12.6216	26.4844	11.1361	17.9321	12.833	18.1288	13.006
Hap1_ACA10G003380.3	9.96149	11.1093	9.9476	12.366	10.2284	9.49068	19.4572	8.71849	13.5519	9.52547	13.6009	9.88905
Hap1_ACA10G003380.4	24.0987	26.4901	24.1253	28.6973	23.4763	22.7881	47.6431	19.6271	31.7935	22.6663	32.309	23.2538
Hap1_ACA10G003380.5	5.93787	6.45662	5.73715	8.19246	6.66985	5.75831	11.4413	5.98098	8.19174	5.60941	8.26867	6.22939
Hap1_ACA10G003380.6	4.5398	5.00672	4.38041	6.45018	5.30891	4.42978	8.65229	4.80165	6.43581	4.35114	6.42057	4.8723
Hap1_ACA10G003380.7	9.66403	10.7776	9.65056	11.9967	9.92298	9.20728	18.8762	8.45815	13.1472	9.24104	13.1948	9.59375
Hap1_ACA10G003380.8	5.85177	6.36299	5.65395	8.07366	6.57313	5.67481	11.2753	5.89424	8.07295	5.52807	8.14877	6.13905
Hap1_ACA10G003380.9	5.28824	5.7817	5.09034	7.32585	6.06623	5.16757	10.084	5.47407	7.38187	4.98365	7.4055	5.62551
Hap1_ACA10G003390.1	0	0	0	0.0236591	0.0320834	13.7876	309.233	0	0.038591	0.995153	0.00541822	0.0365012
Hap1_ACA10G003400.1	0	0	0	0	0	0.166105	1.20262	0.0611061	0	0.069758	0	0
Hap1_ACA10G003410.1	25.8209	41.7799	41.1615	25.4255	27.3061	32.673	25.2783	20.6923	40.3561	31.3737	47.0818	28.0808
Hap1_ACA10G003410.2	26.9005	43.5349	42.8291	26.4573	28.3462	34.0658	26.3474	21.4414	42.0149	32.6306	48.9459	29.1921
Hap1_ACA10G003410.3	7.86968	12.5491	12.5582	8.18611	8.40146	9.7739	7.53081	6.55646	12.7139	9.60294	14.7221	8.5037
Hap1_ACA10G003410.4	9.66172	15.7565	15.7388	10.6945	10.9739	12.3274	9.64778	8.44598	16.2906	12.4274	18.9659	11.048
Hap1_ACA10G003420.1	3.48248	1.33188	2.07348	2.29416	2.06323	0.987514	0.530908	3.2825	1.12891	1.26683	2.22357	2.54106
Hap1_ACA10G003430.1	7.23919	19.9638	6.90049	12.5928	9.91995	13.3967	9.65807	6.51396	19.7431	14.6383	17.4411	8.30371
Hap1_ACA10G003440.1	16.0877	9.18658	12.2869	7.27749	7.96602	6.51998	10.7779	8.5222	8.14557	7.84647	7.06777	7.33766
Hap1_ACA10G003440.10	9.35192	5.38633	7.19236	4.4147	4.79251	3.80528	6.61402	5.23574	4.88215	4.63065	4.10535	4.6346
Hap1_ACA10G003440.11	8.88665	5.06712	6.78125	4.00349	4.37652	3.60461	5.8904	4.68175	4.47119	4.32908	3.90959	4.0247
Hap1_ACA10G003440.2	15.5289	8.90312	11.8482	7.06919	7.70551	6.2784	10.4279	8.31765	7.84861	7.5699	6.81175	7.12544
Hap1_ACA10G003440.3	14.9719	8.57562	11.4453	6.76453	7.35791	6.07422	9.88963	7.80349	7.59471	7.29287	6.54433	6.82196
Hap1_ACA10G003440.4	6.65643	3.79951	4.84325	3.29681	3.85952	2.72194	4.66753	4.2967	3.43292	3.29433	3.07621	3.50591
Hap1_ACA10G003440.5	7.33689	4.16114	5.34947	3.61074	4.18346	2.97733	5.05715	4.56252	3.76256	3.60839	3.36608	3.8093
Hap1_ACA10G003440.6	10.9968	6.31407	8.40227	5.11256	5.52596	4.44467	7.6262	6.04933	5.64032	5.39153	4.86974	5.17055
Hap1_ACA10G003440.7	14.3476	8.21802	10.968	6.48245	7.05108	5.82093	9.47724	7.47808	7.27801	6.98876	6.27144	6.53749
Hap1_ACA10G003440.8	9.60684	5.53316	7.38841	4.53504	4.92315	3.90901	6.79431	5.37846	5.01523	4.75688	4.21725	4.76094
Hap1_ACA10G003440.9	12.3986	7.1309	9.52282	5.73425	6.27743	5.04695	8.50207	6.76393	6.3815	6.10525	5.39048	6.00819
Hap1_ACA10G003450.1	0.120607	0.0189569	1.47202	32.8741	34.7234	0.920414	0.19791	14.3195	5.42784	0.281261	1.27892	18.186
Hap1_ACA10G003460.1	0	0	0	0	0.0447826	0	0	0.0379962	0	0	0.0218552	0
Hap1_ACA10G003470.1	0	0	0	0	0	0	0	0	0	0	0	0
Hap1_ACA10G003480.1	0.044745	0	0.0424954	0.152442	0.115868	0.0140743	0.0306835	0.0652164	0.0334805	0	0.018909	0.150208
Hap1_ACA10G003490.1	0.100127	0.0251407	0.0964009	0.157616	0.3504	0	0.0755427	0.623363	0.120982	0	0.162142	0.271884
Hap1_ACA10G003500.1	0	0	0.0328398	0	0.0487746	0	0	0.0441445	0.00725729	0.0291715	0.0068877	0
Hap1_ACA10G003510.1	0	0	0	0.0184324	0	0	0	0.0528946	0	0	0	0
Hap1_ACA10G003520.1	0	0	0.0190963	0.0212744	0.0989685	0.0140743	0.0153418	0.0574983	0.159383	0	0	0.096579
Hap1_ACA10G003530.1	0.233713	0	0.0228151	0.116325	0.353642	0	0.019442	0.445706	0.1514	0	0.138217	0.298338
Hap1_ACA10G003540.1	0	0	0.0328398	0	0.0276046	0	0	0.0547718	0.0145146	0.0291715	0.0275508	0
Hap1_ACA10G003550.1	0.0193398	0	0	0.0184324	0.0177763	0	0	0.0528946	0	0	0	0
Hap1_ACA10G003560.1	0.044745	0.0233343	0.040344	0.0425487	0.0962547	0.0140743	0.0153418	0.10175	0.0167403	0.0244309	0.018909	0.0374409
Hap1_ACA10G003570.1	0.207044	0	0.0482005	0.0545448	0.306237	0.0201074	0.019442	0.388353	0.0861905	0.0253332	0.11696	0.353172
Hap1_ACA10G003580.1	0	0	0	0.0117901	0	0	0	0	0.032695	0	0	0
Hap1_ACA10G003590.1	0	0	0	0	0	0	0	0	0	0	0	0.116217
Hap1_ACA10G003600.1	0	0	0.020675	0	0	0	0	0.0280947	0	0	0	0.00799094
Hap1_ACA10G003610.1	0.126964	0.0167693	0.187362	0.0123375	0.0155337	0.040933	0	0.0767313	0.0171065	0	0.0468949	0.0486656
Hap1_ACA10G003620.1	0.367077	0.0628135	0.0565417	0.0720023	0.140709	0.0866655	0.0187215	0.179568	0.0187782	0.0144691	0.0704916	0.142338
Hap1_ACA10G003630.1	3.27988	0.764393	1.61535	1.27905	1.87181	0	0.278683	3.15069	0.577835	0.0866532	0.963334	3.046
Hap1_ACA10G003640.1	4.23663	2.42721	3.89483	4.03908	3.75624	1.74403	2.94324	3.87525	2.51838	2.29367	3.07978	3.26317
Hap1_ACA10G003640.2	4.09355	2.34523	3.76329	3.90267	3.62938	1.68513	2.84384	3.74437	2.43333	2.21621	2.97576	3.15296
Hap1_ACA10G003640.3	4.29569	2.4678	3.97455	4.11054	3.81049	1.77909	2.95851	3.93113	2.54598	2.33541	3.13317	3.32782
Hap1_ACA10G003640.4	3.81357	2.13482	3.46134	3.60107	3.36168	1.54774	2.59405	3.44568	2.22601	2.03318	2.73215	2.91654
Hap1_ACA10G003640.5	2.47385	1.36153	2.31082	2.26919	2.15562	0.956712	1.62493	2.25074	1.38487	1.27455	1.76243	1.89365
Hap1_ACA10G003640.6	2.15402	1.17778	2.00592	2.01464	1.88044	0.852686	1.38505	1.96269	1.21331	1.133	1.51294	1.64614
Hap1_ACA10G003640.7	3.49531	2.05159	3.13011	3.29161	3.17446	1.3417	2.46575	3.29085	1.98617	1.63663	2.2497	2.69515
Hap1_ACA10G003650.1	1.99688	0.393488	1.33269	1.3834	2.44335	0.382119	0.477783	1.70169	1.03345	0.811884	1.1213	1.59572
Hap1_ACA10G003660.1	1.22608	0.442749	0.872923	0.71495	0.773547	0.561542	0.236618	1.03544	0.713906	0.700156	1.00593	1.22141
Hap1_ACA10G003670.1	72.2837	350.252	99.4012	235.442	152.638	90.608	35.841	150.005	346.122	88.0485	257.838	276.945
Hap1_ACA10G003670.10	219.98	512.903	220.496	388.868	288.238	354.336	164.721	338.019	640.205	326.256	499.365	449.365
Hap1_ACA10G003670.11	33.1887	171.264	49.1553	119.004	78.9463	45.5178	16.4799	78.873	169.043	46.0966	127.217	149.612
Hap1_ACA10G003670.12	3.48409	25.5576	8.71146	38.863	41.4387	15.1277	45.9331	38.701	33.1277	14.3169	20.9741	86.095
Hap1_ACA10G003670.2	6.98693	52.2804	15.904	74.8511	78.3523	30.9281	98.0594	72.4708	65.3698	28.4223	40.5669	165.224
Hap1_ACA10G003670.3	6.67909	50.0483	15.2463	72.5488	75.9394	29.6753	93.9685	70.379	63.0068	27.4242	39.1809	160.021
Hap1_ACA10G003670.4	216.057	570.467	217.405	453.338	320.121	311.283	146.028	352.723	695.407	312.291	525.383	511.4
Hap1_ACA10G003670.5	59.7089	319.179	81.747	215.389	130.664	75.181	28.6521	131.371	310.053	72.3781	233.998	250.973
Hap1_ACA10G003670.6	7.49789	55.7005	16.4761	77.8907	81.8135	33.1379	105.943	74.7877	68.9001	30.0712	42.1902	172.865
Hap1_ACA10G003670.7	182.093	424.527	182.508	322.217	239.529	295.942	137.459	280.77	531.206	270.739	414.469	372.688
Hap1_ACA10G003670.8	109.324	296.663	115.734	233.704	166.16	147.77	69.4488	180.269	350.282	156.093	262.984	266.702
Hap1_ACA10G003670.9	3.63092	26.6346	9.07858	40.5008	43.185	15.7652	47.8688	40.332	34.5238	14.9202	21.858	89.7233
Hap1_ACA10G003680.1	0	0	0	0.361285	0.0993349	0.448494	9.49971	0.107766	0.0118014	0	0	0.151153
Hap1_ACA10G003690.1	26.1817	13.3743	10.0495	17.1039	9.53078	16.5824	20.6509	11.1882	15.0323	14.0207	12.6589	8.76482
Hap1_ACA10G003700.1	4.72044	6.75253	8.01606	25.1523	27.3278	8.27919	3.92309	21.8995	10.484	10.8582	9.78448	21.2166
Hap1_ACA10G003700.2	5.16989	7.43237	8.75277	27.4	29.6742	9.07589	4.29688	23.8788	11.5266	11.9256	10.7618	23.2125
Hap1_ACA10G003700.3	4.6587	6.69746	7.8873	24.7055	26.7401	8.17847	3.87201	21.5177	10.3869	10.7464	9.69768	20.9172
Hap1_ACA10G003700.4	4.46962	6.42564	7.56718	23.7028	25.6548	7.84654	3.71486	20.6443	9.96531	10.3103	9.30408	20.0683
Hap1_ACA10G003700.5	2.72489	3.53025	4.44121	12.9931	13.8546	4.53972	1.80489	11.1792	5.23792	5.40338	5.05346	10.8386
Hap1_ACA10G003700.6	2.74199	3.98473	4.59865	14.5449	15.7477	4.7842	2.28509	12.6993	6.0699	6.26319	5.7002	12.3381
Hap1_ACA10G003710.1	11.1147	18.8279	16.5239	14.9464	17.5856	16.5385	26.3373	25.2439	14.8541	14.4542	14.5705	18.1667
Hap1_ACA10G003710.2	10.8222	18.3325	16.089	14.5531	17.1228	16.1033	25.6442	24.5796	14.4632	14.0738	14.187	17.6886
Hap1_ACA10G003710.3	11.7011	19.9515	18.4012	15.7398	19.182	18.4531	29.2603	26.895	15.7506	15.9939	15.3392	20.4896
Hap1_ACA10G003720.1	5.67358	6.6898	7.56074	5.97103	6.49668	3.96065	26.0028	7.57924	4.90571	4.19711	6.77237	7.33659
Hap1_ACA10G003730.1	0	0	0	0.014454	0	0	0	0.0386566	0	0	0.0572258	0
Hap1_ACA10G003740.1	0.287346	5.26233	0.382474	1.48248	0.497984	0	0.00992659	0.163086	0.713041	0.0711417	0.789589	0.361755
Hap1_ACA10G003750.1	0.195705	0.738549	0.7129	0.985961	1.38823	1.24226	0.413242	1.24815	0.977888	1.112	1.47296	1.11299
Hap1_ACA10G003750.2	0.20174	0.731449	0.706047	0.98819	1.37852	1.23556	0.40927	1.22895	0.984379	1.10131	1.48733	1.10556
Hap1_ACA10G003750.3	0.200491	0.75661	0.730334	1.00596	1.42218	1.27264	0.423348	1.27123	1.0018	1.13919	1.50898	1.14021
Hap1_ACA10G003750.4	0.204234	0.736722	0.707163	1.00041	1.39907	1.24553	0.4085	1.2508	0.996548	1.11055	1.50209	1.11923
Hap1_ACA10G003750.5	0.200707	0.757425	0.73112	1.00705	1.42371	1.27401	0.423804	1.27259	1.00288	1.14042	1.5106	1.14144
Hap1_ACA10G003750.6	0.191387	0.733684	0.71491	0.97311	1.3643	1.21757	0.391141	1.22526	0.966774	1.07893	1.43693	1.11595
Hap1_ACA10G003760.1	20.3185	19.0109	25.7203	27.5576	26.0808	22.1393	20.964	26.217	23.4362	24.8115	23.124	24.0701
Hap1_ACA10G003760.2	14.8996	14.0455	18.6253	20.5993	19.7018	16.7043	15.4736	19.9774	17.5663	18.9617	17.3834	18.1736
Hap1_ACA10G003760.3	14.6371	13.7981	18.2972	20.2365	19.3547	16.4101	15.201	19.6255	17.2569	18.6277	17.0772	17.8535
Hap1_ACA10G003770.1	12.3957	5.52669	6.11973	8.4949	6.74504	5.35159	4.94444	9.21466	5.9912	5.98773	7.75905	7.01361
Hap1_ACA10G003770.2	11.9035	5.18959	5.88865	8.19976	6.51416	5.14798	4.61845	8.88611	5.70683	5.64765	7.3824	6.76949
Hap1_ACA10G003780.1	0	0.0679089	0	0.0424145	0.0946918	0.294546	0	0.0612447	0.0349919	0.0205697	0	0
Hap1_ACA10G003790.1	0.0563709	0.301158	0.303881	0.114739	0.0779977	0.0221402	0.0138633	0.18985	0.0370634	0.0200125	0.0606428	0.0502668
Hap1_ACA10G003800.1	10.3229	6.47694	10.0692	18.5757	16.548	8.27327	8.32421	15.9347	9.20549	7.34116	8.21503	14.2615
Hap1_ACA10G003800.2	10.0914	6.33169	9.8434	18.1591	16.1769	8.08773	8.13753	15.5773	8.99904	7.17653	8.0308	13.9417
Hap1_ACA10G003810.1	0	0	0	0	0	0	0	0	0	0	0	0
Hap1_ACA10G003820.1	4.07091	0.617801	4.25046	27.1041	45.1354	14.62	5.26831	38.553	9.87863	16.7274	7.27408	49.262
Hap1_ACA10G003830.1	0	0	0.152634	0	0	0	0	0	0	0	0.0580405	0.116776
Hap1_ACA10G003840.1	11.5216	7.4459	8.8153	9.73481	7.49258	7.62765	3.5841	8.10734	7.54091	10.0947	8.75523	7.5524
Hap1_ACA10G003840.2	11.0023	7.11028	8.41795	9.29601	7.15485	7.28384	3.42254	7.7419	7.201	9.63972	8.36058	7.21198
Hap1_ACA10G003840.3	9.78535	6.35257	7.55375	8.27677	6.36996	6.48329	3.04129	6.87022	6.41418	8.59134	7.4344	6.41671
Hap1_ACA10G003840.4	8.78148	5.69302	6.78051	7.45622	5.7352	5.82174	2.76073	6.23005	5.76798	7.67983	6.70033	5.81414
Hap1_ACA10G003840.5	8.65474	5.63791	6.60191	7.50704	5.71014	6.00797	2.86978	6.25639	5.83742	8.00329	6.857	5.78587
Hap1_ACA10G003840.6	7.91329	5.1772	6.08843	6.87052	5.22586	5.4967	2.62148	5.70812	5.34452	7.33071	6.26789	5.29188
Hap1_ACA10G003840.7	6.95453	4.50791	5.30079	6.01011	4.57616	4.79405	2.29601	4.97636	4.66699	6.42006	5.45703	4.65408
Hap1_ACA10G003850.1	0.0362342	0.0505983	0.31269	5.18749	2.11168	0.163253	0.257704	2.75071	0.476792	0.118846	0.608947	2.90766
Hap1_ACA10G003860.1	0.372465	0.254625	1.44169	23.539	11.9665	0.949258	1.10118	14.1939	2.46327	0.290765	2.25595	9.6564
Hap1_ACA10G003870.1	7.30301	7.31995	9.35119	12.3971	14.7216	8.83706	9.58098	12.2479	8.17031	7.43249	6.74201	12.7346
Hap1_ACA10G003870.2	3.47229	3.37575	4.34974	5.99171	7.3514	4.17086	4.53443	6.26926	3.88002	3.6086	3.18723	6.34212
Hap1_ACA10G003870.3	4.53609	4.58454	5.92481	7.81945	9.63531	5.6273	5.97443	8.07972	5.17304	4.71151	4.31602	8.405
Hap1_ACA10G003870.4	3.42606	3.3308	4.29182	5.91193	7.25351	4.11532	4.47405	6.18578	3.82835	3.56055	3.14479	6.25767
Hap1_ACA10G003870.5	2.71427	2.66075	3.46598	4.74963	6.0185	3.33786	3.55777	5.16122	3.0879	2.87335	2.5633	5.23218
Hap1_ACA10G003870.6	2.65847	2.46966	3.03873	4.62454	5.54441	3.02594	3.34714	4.86138	2.95666	2.81406	2.34877	4.72576
Hap1_ACA10G003880.1	2.12998	0.511574	2.86102	1.56773	2.68059	1.39516	0.966009	2.23547	1.97593	1.73362	2.64917	2.03339
Hap1_ACA10G003880.2	1.1896	0.587	1.77522	1.00741	1.79877	0.939974	0.624604	1.22884	1.33371	1.13031	1.6399	1.72783
Hap1_ACA10G003890.1	0.0717895	0	0	0.0364474	0	0	0	0.127903	0	0.0181634	0	0.0348126
Hap1_ACA10G003900.1	1.36718	0.620617	2.90618	1.30184	0.320947	0.236455	0.653805	1.13849	0.566821	0.203456	0.581916	0.287036
Hap1_ACA10G003910.1	0.515541	0.0741803	0.264499	0.115008	0.0659004	0.0532586	0.119017	0.0659197	0.238127	0.0243096	0	0
Hap1_ACA10G003920.1	0.120406	0	0.183161	21.5599	16.4995	9.57264	1.29909	6.8444	12.7856	9.01369	4.57763	10.0554
Hap1_ACA10G003930.1	24.9313	26.6544	42.1759	35.861	29.0806	12.7445	6.58121	28.2922	31.2333	19.3165	30.5812	30.3753
Hap1_ACA10G003930.2	25.3944	27.1495	42.9593	36.5271	29.6208	12.9812	6.70345	28.8177	31.8134	19.6753	31.1493	30.9396
Hap1_ACA10G003930.3	24.7563	26.4672	41.8798	35.6092	28.8765	12.655	6.535	28.0935	31.014	19.1808	30.3665	30.1621
Hap1_ACA10G003930.4	25.0807	26.8141	42.4286	36.0758	29.2548	12.8208	6.62063	28.4617	31.4204	19.4322	30.7644	30.5573
Hap1_ACA10G003930.5	23.6465	25.2808	40.0024	34.0129	27.582	12.0877	6.24204	26.8341	29.6236	18.321	29.0052	28.8099
Hap1_ACA10G003930.6	12.685	13.4962	21.3914	18.2116	14.8417	6.46573	3.35608	14.4825	15.8527	9.81556	15.5732	15.4759
Hap1_ACA10G003940.1	7.18466	4.25667	6.97088	7.62555	7.42431	8.89243	3.35929	9.48004	6.54582	6.71644	6.66645	8.07907
Hap1_ACA10G003940.2	3.22404	1.84247	3.14583	3.40786	3.33484	3.91099	1.42651	4.29375	2.90903	2.88394	2.97992	3.59014
Hap1_ACA10G003950.1	14.9997	11.8094	17.1866	19.3491	14.05	10.2785	9.34312	14.4605	18.0358	11.9905	19.3037	14.7944
Hap1_ACA10G003950.2	9.72152	7.40488	11.5357	12.5361	8.97719	6.51533	5.66061	9.32551	11.7427	7.62985	12.4668	9.40459
Hap1_ACA10G003950.3	4.21365	2.92013	4.73896	5.82787	3.86509	2.47687	2.10485	4.47523	4.71808	2.74577	5.23486	3.66694
Hap1_ACA10G003960.1	24.7855	1.02434	20.1426	18.1778	23.305	3.71441	2.5169	44.4797	20.6407	14.4911	29.5857	29.3613
Hap1_ACA10G003960.2	18.8024	0.745202	15.5539	15.1909	19.1508	2.96215	2.06361	37.1268	16.9155	11.7709	24.4643	23.7153
Hap1_ACA10G003960.3	18.5427	0.734911	15.3391	14.9811	18.8863	2.92124	2.03511	36.6141	16.6819	11.6083	24.1265	23.3878
Hap1_ACA10G003960.4	12.3372	0.523483	10.1714	9.03481	11.6601	1.82222	1.25699	22.4132	10.294	7.25911	14.797	14.7945
Hap1_ACA10G003970.1	1.36994	0.0172445	1.23403	2.21482	4.73964	0.22648	0.118546	9.05856	1.77122	0.88246	1.83239	6.7315
Hap1_ACA10G003980.1	76.3254	1.66821	24.4094	0.130734	0.0951842	0.0266128	0.00696661	0.0323408	1.43649	0.841685	21.8066	0.056434
Hap1_ACA10G003980.2	75.2766	1.64529	24.074	0.128937	0.0938763	0.0262471	0.00687088	0.0318964	1.41675	0.83012	21.528	0.0556585
Hap1_ACA10G003980.3	48.0656	1.05501	15.1179	0.0792185	0.0543429	0.0151939	0.0039774	0.0184641	0.99093	0.480538	14.6889	0.0388827
Hap1_ACA10G003990.1	27.3014	173.402	3.47163	0.668146	0	0.0714409	0.0306445	0.0355279	13.1504	0.0610791	5.6982	0.0097652
Hap1_ACA10G004000.1	7.47816	12.47	3.89215	0.722528	0.661517	0.122189	0.111683	0.38202	1.19265	0.274155	3.13905	0.907722
Hap1_ACA10G004000.2	2.91549	4.33281	1.41432	0.26488	0.22822	0.0422998	0.0389182	0.143872	0.408218	0.0870117	1.19302	0.318828
Hap1_ACA10G004010.1	0	0	0	0.0627801	0.373032	0.0157868	0	0.090734	0.113118	0	0	0.416095
Hap1_ACA10G004020.1	5.22386	0.772461	3.94453	33.463	50.7539	38.5185	5.31334	36.8556	24.412	17.1396	17.4061	67.4625
Hap1_ACA10G004020.2	5.06518	0.748997	3.82471	32.4465	49.2122	37.3485	5.15194	35.7361	23.6704	16.619	16.8773	65.4132
Hap1_ACA10G004020.3	4.8285	0.713999	3.646	30.9304	46.9127	35.6034	4.91121	34.0663	22.5644	15.8424	16.0887	62.3567
Hap1_ACA10G004020.4	4.89617	0.724005	3.6971	31.3639	47.5701	36.1023	4.98004	34.5437	22.8806	16.0645	16.3142	63.2306
Hap1_ACA10G004020.5	4.8734	0.720639	3.67991	31.218	47.349	35.9344	4.95688	34.383	22.7742	15.9898	16.2383	62.9366
Hap1_ACA10G004020.6	4.68214	0.692356	3.53548	29.9928	45.4907	34.5241	4.76234	33.0336	21.8804	15.3622	15.601	60.4665
Hap1_ACA10G004020.7	4.76887	0.705182	3.60097	30.5484	46.3334	35.1637	4.85056	33.6455	22.2857	15.6468	15.89	61.5867
Hap1_ACA10G004030.1	1.76941	3.63834	2.92371	7.03211	5.29606	3.51395	2.07095	5.12277	4.47786	3.66208	5.40943	4.62274
Hap1_ACA10G004030.2	1.72407	3.54511	2.8488	6.85192	5.16036	3.42392	2.01789	4.99151	4.36313	3.56824	5.27082	4.50429
Hap1_ACA10G004030.3	1.43701	2.93034	2.35834	5.71107	4.27863	2.823	1.67772	4.16703	3.59823	2.93872	4.3817	3.73137
Hap1_ACA10G004030.4	1.41115	2.82568	2.23311	5.57187	4.15709	2.74155	1.60964	4.05488	3.56917	2.91794	4.27586	3.61382
Hap1_ACA10G004040.1	14.2476	15.7887	11.4737	57.2372	49.656	11.0625	3.73454	40.1429	22.5025	14.0151	21.3925	41.6689
Hap1_ACA10G004040.2	14.393	15.9497	11.5908	57.8211	50.1626	11.1754	3.77263	40.5523	22.7321	14.1581	21.6107	42.094
Hap1_ACA10G004040.3	15.7355	17.4115	12.8021	64.7123	55.7989	12.1417	4.15777	45.209	25.3161	15.736	23.8621	46.4641
Hap1_ACA10G004040.4	13.9086	15.413	11.2007	55.8754	48.4746	10.7993	3.64568	39.1877	21.9671	13.6816	20.8835	40.6775
Hap1_ACA10G004050.1	13.5833	7.36025	7.78167	8.97524	5.62704	9.85021	12.6003	8.66448	7.42176	8.87698	7.67055	5.1261
Hap1_ACA10G004050.2	13.8787	7.42971	7.94108	9.23318	5.80563	10.1003	12.9498	8.94607	7.58223	9.04494	7.78213	5.29672
Hap1_ACA10G004050.3	10.6309	5.98584	6.04252	7.33284	4.14545	6.99198	9.4567	6.76868	5.41717	6.53907	5.8594	3.78433
Hap1_ACA10G004050.4	13.5991	7.41348	7.75128	8.99905	5.57078	9.77792	12.5555	8.66794	7.33062	8.8727	7.62209	5.0617
Hap1_ACA10G004050.5	10.5027	5.91365	5.96965	7.2444	4.09545	6.90765	9.34265	6.68705	5.35184	6.46021	5.78873	3.73869
Hap1_ACA10G004050.6	9.62404	5.41813	5.46717	6.63754	3.74979	6.32277	8.56869	6.12943	4.89772	5.91985	5.30259	3.42834
Hap1_ACA10G004050.7	13.7891	7.47517	7.90316	9.1183	5.71489	9.9939	12.7842	8.79975	7.52936	8.99666	7.7903	5.20613
Hap1_ACA10G004050.8	9.51923	5.35912	5.40763	6.56525	3.70895	6.25391	8.47537	6.06267	4.84439	5.85537	5.24484	3.391
Hap1_ACA10G004060.1	13.0284	7.23518	9.63174	12.1682	13.8118	8.73012	9.22352	18.7115	11.15	13.4265	14.9983	14.1342
Hap1_ACA10G004060.10	12.4559	6.58162	10.2064	12.424	13.7311	7.97024	7.93626	19.0212	10.6241	12.2606	13.9542	13.9294
Hap1_ACA10G004060.2	14.2072	7.49751	11.4484	15.321	16.7146	9.41421	9.35767	22.9556	12.7733	14.2513	16.4732	16.857
Hap1_ACA10G004060.3	13.3717	7.08696	10.7673	13.7562	15.0978	8.88589	8.76578	20.8454	11.6317	13.3044	15.2605	15.311
Hap1_ACA10G004060.4	12.8558	7.13934	9.50416	12.007	13.6288	8.61448	9.10134	18.4636	11.0023	13.2486	14.7996	13.9469
Hap1_ACA10G004060.5	13.2777	7.03713	10.6917	13.6595	14.9916	8.82342	8.70416	20.6988	11.55	13.2109	15.1532	15.2034
Hap1_ACA10G004060.6	13.1871	6.98717	10.6157	13.5625	14.8852	8.76077	8.64235	20.5519	11.468	13.1171	15.0456	15.0954
Hap1_ACA10G004060.7	13.2729	7.03458	10.6878	13.6545	14.9862	8.82021	8.70099	20.6913	11.5458	13.2061	15.1477	15.1979
Hap1_ACA10G004060.8	13.3762	7.09302	10.7713	13.7679	15.1043	8.89349	8.77057	20.8496	11.6404	13.3138	15.2669	15.3241
Hap1_ACA10G004060.9	12.6395	7.00773	9.53995	11.9691	13.7321	7.73805	8.71622	18.4101	11.1153	13.0961	14.5133	13.9059
Hap1_ACA10G004070.1	19.414	40.1462	28.4564	38.0809	29.7315	19.5499	9.15715	27.6087	40.8898	21.0425	37.7684	25.6362
Hap1_ACA10G004070.2	19.079	39.5118	27.9914	37.485	29.2555	19.244	9.01385	27.1608	40.2422	20.7132	37.1572	25.2206
Hap1_ACA10G004080.1	11.5022	11.369	22.191	15.518	38.1145	12.3834	5.70589	25.8024	30.2022	23.5042	26.914	59.3889
Hap1_ACA10G004090.1	0	0	0	0	0	0	0	0.0378644	0	0	0	0
Hap1_ACA10G004100.1	0.123999	1.44596	0.112812	2.0635	0.973783	1.24382	15.6183	2.16728	2.34989	0.634893	2.85488	0.24118
Hap1_ACA10G004100.2	0.108268	1.26252	0.0985004	1.80654	0.85676	1.10653	13.7563	1.91705	2.05652	0.554347	2.50553	0.210583
Hap1_ACA10G004100.3	0.101631	1.18513	0.0924627	1.69581	0.804244	1.03871	12.9131	1.79954	1.93047	0.520368	2.35195	0.197675
Hap1_ACA10G004100.4	0.10181	1.18721	0.0926249	1.69879	0.805655	1.04053	12.9357	1.8027	1.93385	0.52128	2.35608	0.198021
Hap1_ACA10G004110.1	8.37	7.23502	11.4616	7.63459	13.9321	23.7201	7.94514	21.3945	22.0336	25.1608	28.8371	21.4666
Hap1_ACA10G004120.1	29.0407	8.61633	16.1749	26.5374	27.5184	6.98313	4.23781	35.6371	13.9589	13.0942	18.9887	27.1481
Hap1_ACA10G004130.1	31.6243	8.06767	13.8001	22.117	25.0553	6.1558	2.80267	32.4669	13.3167	12.0111	18.2291	22.654
Hap1_ACA10G004140.1	0.507052	1.05938	0.266761	2.92868	2.83509	0.22101	0.262808	6.88173	0.710143	0	0.330181	6.61181
Hap1_ACA10G004150.1	1.39241	3.37647	2.65961	17.3501	20.0634	0.337878	0.428197	34.024	1.39279	0.3008	3.47314	39.6829
Hap1_ACA10G004150.2	1.40267	3.40135	2.67921	17.4706	20.2019	0.333641	0.431352	34.2463	1.40305	0.303017	3.49873	39.9421
Hap1_ACA10G004150.3	1.40563	3.40852	2.68486	17.5075	20.2445	0.334345	0.432262	34.3186	1.40601	0.303656	3.50611	40.0263
Hap1_ACA10G004150.4	1.27997	3.08539	2.43462	15.8596	18.3666	0.302154	0.390643	31.1796	1.27788	0.284993	3.18598	36.4696
Hap1_ACA10G004160.1	17.3438	111.376	7.08064	33.8327	24.6329	38.2349	33.7322	27.404	52.2362	42.1535	36.3406	25.9207
Hap1_ACA10G004170.1	116.037	45.7825	64.7888	140.085	126.588	61.6876	25.5829	114.248	95.0833	78.8406	91.3095	108.269
Hap1_ACA10G004180.1	8.37508	5.70766	8.94106	12.0549	9.04287	6.01277	4.70964	10.8797	7.98601	5.58964	7.53087	8.13283
Hap1_ACA10G004190.1	0.426658	1.03977	1.36681	2.51162	3.89579	0.990668	1.02622	5.1945	1.62127	1.35095	2.09081	4.44283
Hap1_ACA10G004200.1	11.4705	21.1767	18.4978	14.2373	23.9712	15.4709	8.60948	17.039	19.3529	14.8795	13.2822	22.0623
Hap1_ACA10G004210.1	52.5755	24.0484	38.025	44.0391	38.7221	35.179	20.1275	64.9247	32.5903	42.7422	35.273	40.8672
Hap1_ACA10G004220.1	4.35052	1.592	2.5181	4.42857	6.53082	3.54089	4.33211	8.37773	5.46906	5.02046	7.44493	7.41534
Hap1_ACA10G004230.1	1.91537	0.142438	0.495217	1.05321	1.96004	1.00554	0.956865	2.93531	1.88906	0.920554	2.90374	2.95109
Hap1_ACA10G004240.1	0.0873258	0.1038	0.0664472	0.102845	0.0622017	0.0858137	0.157432	0.435821	0.0338503	0.11241	0.175598	0.314291
Hap1_ACA10G004250.1	6.00702	3.8529	5.31678	4.60794	4.23561	2.04922	1.24494	3.01536	3.45972	2.01314	4.56258	3.44802
Hap1_ACA10G004260.1	9.97885	6.42217	7.71538	9.04614	8.89701	4.40468	1.97374	4.99385	6.07649	4.27941	7.96367	6.72221
Hap1_ACA10G004270.1	0.0512023	0.0657369	0.117667	1.17745	0.480185	0.685501	0.462242	0.643238	0.774883	0.269944	0.507764	1.19284
Hap1_ACA10G004280.1	40.4	13.582	44.1429	46.8482	30.2918	30.3	10.3281	22.2225	47.132	34.0544	44.8253	28.0856
Hap1_ACA10G004280.10	17.7034	5.93843	20.3053	21.264	13.6642	12.947	4.46553	10.3589	20.6124	14.549	19.6084	12.4403
Hap1_ACA10G004280.11	30.9203	10.3926	33.7771	35.8472	23.1915	23.1948	7.90284	17.016	36.0779	26.0733	34.2992	21.4904
Hap1_ACA10G004280.12	38.5733	12.9679	42.147	44.73	28.9222	28.93	9.86115	21.2177	45.001	32.5147	42.7985	26.8157
Hap1_ACA10G004280.2	34.9046	11.7345	38.1383	40.4757	26.1859	26.1896	8.92324	19.1997	40.7362	29.4221	38.7279	24.2652
Hap1_ACA10G004280.3	15.4476	5.16597	17.7914	18.5097	11.8848	11.2652	3.88634	9.03491	17.9275	12.6642	17.0852	10.8154
Hap1_ACA10G004280.4	32.9517	11.0754	35.9962	38.2022	24.7014	24.708	8.42203	18.1339	38.4336	27.7862	36.5526	22.9023
Hap1_ACA10G004280.5	15.026	5.02497	17.3058	18.0045	11.5605	10.9577	3.78027	8.78832	17.4382	12.3185	16.6189	10.5202
Hap1_ACA10G004280.6	14.6081	4.88524	16.8246	17.5038	11.2448	10.6575	3.67515	8.54394	16.9594	11.976	16.1568	10.2277
Hap1_ACA10G004280.7	14.7364	4.92813	16.9723	17.6575	11.3377	10.7465	3.70742	8.61895	17.1022	12.0811	16.2987	10.3175
Hap1_ACA10G004280.8	14.2305	4.75897	16.3897	17.0514	10.9541	10.382	3.58016	8.3231	16.5211	11.6664	15.7392	9.9633
Hap1_ACA10G004280.9	13.9706	4.67202	16.0903	16.7399	10.754	10.1923	3.51475	8.17103	16.2192	11.4533	15.4516	9.78126
Hap1_ACA10G004290.1	0.37644	5.06119	0.307605	13.7114	1.31622	264.496	108.202	1.1556	20.9807	124.262	9.17882	0.448067
Hap1_ACA10G004300.1	0	0.00940302	0.00949454	4.33692	6.43109	0.139811	0.128303	1.68881	0.362561	0.0109183	0.148598	1.58251
Hap1_ACA10G004310.1	25.4834	131.679	78.9107	167.353	47.2945	274.428	26.4969	15.8115	295.543	237.34	119.109	37.4848
Hap1_ACA10G004310.2	21.0861	109.008	65.3061	138.482	39.1337	227.083	21.9248	13.0831	244.546	196.386	98.5617	31.0167
Hap1_ACA10G004320.1	9.32429	5.7877	3.67832	33.9276	31.1371	5.15911	2.00373	13.1347	5.36535	2.83293	5.31908	16.852
Hap1_ACA10G004330.1	139.556	48.3368	33.6208	15.1221	9.14766	72.4632	23.2172	5.30237	125.679	225.387	101.725	5.53663
Hap1_ACA10G004340.1	0.862179	2.08307	0.0513724	0.541727	0.2102	0.767639	0.588623	0.128651	0.478452	0.489379	0.242422	0.260971
Hap1_ACA10G004350.1	66.7409	127.802	37.2728	47.8263	76.6001	167.706	146.314	47.4516	96.9766	102.411	63.1629	61.8334
Hap1_ACA10G004360.1	17.78	4.8272	6.94875	11.611	9.59909	10.1957	15.6285	9.47485	10.8199	8.74982	11.7634	10.4622
Hap1_ACA10G004370.1	54.5215	16.6401	31.7003	32.1686	23.5849	26.7907	36.732	24.8307	24.6655	24.0558	31.6037	28.7658
Hap1_ACA10G004380.1	0.020153	0	0.153118	0	0	0	0.0293173	0	0	0	0.0170331	0
Hap1_ACA10G004390.1	0.37413	0.415907	0.208642	0.0816024	0.173662	0.551501	0.212976	0.0801941	0.121153	0.131003	0.101394	0.134639
Hap1_ACA10G004400.1	0.773751	0.750563	0.447416	0.416174	0.226207	0.408563	0.378235	0.293492	0.543147	0.749141	0.454049	0.312544
Hap1_ACA10G004410.1	2.79419	2.38337	2.91073	5.36319	3.72137	3.0219	4.47106	4.60145	4.8072	2.27122	3.38164	3.37374
Hap1_ACA10G004420.1	6.01296	5.24384	8.48443	14.5333	13.3601	5.57494	2.73065	11.2701	10.2255	7.21366	11.2745	12.3551
Hap1_ACA10G004420.2	5.84755	5.09959	8.25103	14.1335	12.9926	5.42158	2.65554	10.9601	9.94423	7.01522	10.9643	12.0152
Hap1_ACA10G004420.3	5.82817	5.08269	8.22368	14.0866	12.9495	5.40361	2.64673	10.9237	9.91128	6.99197	10.928	11.9754
Hap1_ACA10G004420.4	5.31817	4.64086	7.48554	12.827	11.8295	4.95777	2.41583	9.96449	9.02333	6.38755	9.95702	10.933
Hap1_ACA10G004420.5	5.30218	4.62691	7.46304	12.7884	11.7939	4.94286	2.40857	9.93453	8.99621	6.36835	9.92709	10.9001
Hap1_ACA10G004420.6	5.67597	4.94995	8.00892	13.7188	12.6113	5.2625	2.57762	10.6385	9.65244	6.80937	10.6426	11.6627
Hap1_ACA10G004420.7	5.33031	4.64851	7.52119	12.8875	11.8433	4.94202	2.42352	9.9948	9.06462	6.3947	10.0134	10.9524
Hap1_ACA10G004420.8	5.17628	4.51704	7.28582	12.4848	11.5139	4.82549	2.35138	9.69863	8.78258	6.21713	9.69136	10.6413
Hap1_ACA10G004430.1	0.977012	6.53668	1.6308	2.74182	6.73249	11.9375	2.84395	11.7915	1.81366	21.293	2.20223	5.3526
Hap1_ACA10G004440.1	2.91478	2.79474	4.22435	6.18522	6.50043	2.48468	1.18937	11.6477	4.69663	2.68423	4.90022	6.95206
Hap1_ACA10G004450.1	3.77598	3.39959	3.83717	7.01709	4.8184	2.35477	1.82598	4.10907	3.35902	2.22777	3.41336	3.22328
Hap1_ACA10G004450.2	4.09299	3.28173	3.94509	7.58903	4.8394	2.42719	1.80381	4.14894	3.40274	2.14297	3.34016	3.36362
Hap1_ACA10G004460.1	0	0	0	0	0	0	0	0	0	0	0	0
Hap1_ACA10G004470.1	26.5479	12.744	28.243	28.3576	28.0594	20.5998	11.2252	25.2867	20.992	20.6336	21.6799	23.7552
Hap1_ACA10G004470.2	25.5	12.241	27.1282	27.2382	26.9518	19.7867	10.7821	24.2886	20.1634	19.8191	20.8241	22.8175
Hap1_ACA10G004470.3	25.0505	12.0252	26.65	26.7581	26.4768	19.4379	10.5921	23.8605	19.808	19.4698	20.4571	22.4153
Hap1_ACA10G004470.4	23.292	11.1781	24.7705	24.8779	24.6037	18.0697	9.84439	22.1978	18.4143	18.1357	19.0432	20.8357
Hap1_ACA10G004470.5	22.9167	10.998	24.3714	24.477	24.2073	17.7785	9.68578	21.8401	18.1176	17.8435	18.7364	20.5
Hap1_ACA10G004470.6	19.7827	9.51316	21.1481	21.2486	20.946	15.3478	8.3653	18.9609	15.6908	15.4053	16.285	17.8267
Hap1_ACA10G004470.7	19.5128	9.38334	20.8595	20.9586	20.6601	15.1383	8.25114	18.7022	15.4767	15.195	16.0627	17.5834
Hap1_ACA10G004470.8	22.0349	10.5717	23.4369	23.5546	23.2793	17.0994	9.31858	20.9882	17.4325	17.1268	18.0013	19.706
Hap1_ACA10G004480.1	27.5869	32.2662	30.7173	35.1877	31.4084	23.269	17.1779	29.0907	26.551	25.1005	29.1836	31.415
Hap1_ACA10G004480.10	32.7374	27.3177	30.7063	34.4932	29.3609	26.4132	20.0351	28.5139	27.3204	27.0744	30.0671	27.9126
Hap1_ACA10G004480.11	26.0657	29.9271	28.6372	33.8513	29.7852	21.6486	16.1658	27.7842	25.195	23.8851	27.6841	29.9371
Hap1_ACA10G004480.12	21.8811	25.5975	24.3985	27.9022	24.9054	18.4676	13.634	23.0676	21.0578	19.9092	23.1413	24.9106
Hap1_ACA10G004480.13	22.1885	25.9572	24.7048	28.2943	25.2553	18.727	13.8255	23.3917	21.3537	20.189	23.4664	25.2606
Hap1_ACA10G004480.14	20.666	24.197	23.0454	26.3514	23.5843	17.5219	12.9001	21.8006	19.8908	18.8165	21.8778	23.5551
Hap1_ACA10G004480.15	20.9398	24.5176	23.3164	26.7006	23.8969	17.7541	13.071	22.0895	20.1545	19.0658	22.1677	23.8672
Hap1_ACA10G004480.16	24.3024	27.9283	26.7024	31.5592	27.8456	20.2815	15.1005	25.9215	23.4935	22.2848	25.8375	27.9456
Hap1_ACA10G004480.17	29.476	29.9199	30.1486	35.8845	31.2804	25.2183	18.8932	29.5887	27.4388	25.8625	30.3392	31.1656
Hap1_ACA10G004480.18	23.7911	27.3225	26.1845	30.9104	27.1917	19.7594	14.7551	25.3652	23.0116	21.8155	25.2988	27.3302
Hap1_ACA10G004480.19	21.4481	25.0909	23.8803	27.35	24.4125	18.1021	13.3641	22.6111	20.641	19.5152	22.6833	24.4176
Hap1_ACA10G004480.2	24.9985	29.2444	27.8334	31.8774	28.4537	21.0986	15.5764	26.354	24.0579	22.7457	26.4382	28.4596
Hap1_ACA10G004480.20	22.0203	25.3122	24.2378	28.6079	25.2361	18.3769	13.6825	23.4926	21.3015	20.2059	23.4395	25.3266
Hap1_ACA10G004480.21	20.2795	23.7444	22.5811	25.8585	23.1433	17.1942	12.6588	21.3929	19.5189	18.4646	21.4686	23.1145
Hap1_ACA10G004480.22	19.9321	23.3175	22.2252	25.4169	22.687	16.8226	12.4195	21.0129	19.1903	18.1359	21.085	22.6917
Hap1_ACA10G004480.23	24.1886	19.9753	23.6935	22.754	19.116	19.253	14.1359	18.8639	18.1998	18.0919	20.2422	18.3539
Hap1_ACA10G004480.3	23.0591	17.5063	22.6554	20.0713	16.9741	19.0052	13.6647	17.0058	16.4132	16.7188	18.8646	16.4338
Hap1_ACA10G004480.4	23.3604	17.7351	22.9514	20.3336	17.196	19.2536	13.8433	17.2281	16.6235	16.9087	19.1112	16.6485
Hap1_ACA10G004480.5	35.4402	29.3369	34.7865	33.4187	28.0818	28.2066	20.7032	27.718	26.7254	26.5814	29.6875	26.9558
Hap1_ACA10G004480.6	27.7439	31.8538	30.4809	36.0307	31.7028	23.0424	17.2066	29.573	26.8171	25.4228	29.4665	31.8646
Hap1_ACA10G004480.7	27.1794	31.2138	29.9137	35.3127	31.0644	22.5736	16.8565	28.9778	26.2889	24.9225	28.9019	31.2227
Hap1_ACA10G004480.8	23.3214	27.2824	26.0045	29.7388	26.5448	19.6832	14.5314	24.586	22.4439	21.2197	24.6645	26.5503
Hap1_ACA10G004480.9	34.816	29.0522	32.6559	36.6833	31.225	28.0902	21.3072	30.3243	29.055	28.7934	31.9761	29.6848
Hap1_ACA10G004490.1	0	0	0	0	0	0	0	0	0	0	0	0
Hap1_ACA10G004500.1	0	0	0	0	0	0	0	0	0	0	0	0
Hap1_ACA10G004510.1	7.31204	11.8503	8.04912	4.25154	3.35295	3.46707	1.99022	3.78655	4.98628	4.04881	7.00338	3.13665
Hap1_ACA10G004510.2	4.47517	7.32393	4.88888	2.61555	2.0782	2.11669	1.207	2.33414	3.12472	2.45781	4.32041	1.94021
Hap1_ACA10G004510.3	4.79226	7.85434	5.24998	2.80874	2.22861	2.27303	1.29615	2.50654	3.35552	2.63616	4.63952	2.08351
Hap1_ACA10G004520.1	60.455	44.2753	61.1833	79.2474	79.943	48.4989	39.0539	78.6251	74.5024	61.1485	77.916	71.7746
Hap1_ACA10G004530.1	12.2424	7.44191	6.73612	4.90643	5.00378	6.34988	3.97539	6.24971	6.08448	6.74653	6.81991	5.80084
Hap1_ACA10G004530.2	14.2531	8.67054	7.84561	5.72098	5.79674	7.37241	4.61553	7.21685	7.00732	7.8736	7.91267	6.62672
Hap1_ACA10G004530.3	12.4796	7.56586	6.85057	4.98186	5.04783	6.43899	4.01922	6.34745	6.12168	6.88639	6.91919	5.84154
Hap1_ACA10G004530.4	8.54057	5.13825	4.64607	3.45781	3.49697	4.39516	2.75244	4.43559	4.22097	4.69608	4.78217	4.10094
Hap1_ACA10G004530.5	10.6405	6.44626	5.83874	4.24133	4.32549	5.50527	3.4365	5.45593	5.27637	5.85745	5.91984	5.07467
Hap1_ACA10G004540.1	0.0528383	0.161787	0.0641109	0.76622	1.12826	0.149833	1.21522	1.11106	0.128006	0.0524515	0.0507181	0.37931
Hap1_ACA10G004550.1	0.0899997	0.0774136	0.109896	1.42759	0.594156	0.208823	1.30627	0.27057	0.578748	0	0.138058	0.171207
Hap1_ACA10G004560.1	0	0	0	0	0	0	0	0	0	0	0	0
Hap1_ACA10G004570.1	36.5634	22.29	45.8004	17.5633	15.4708	21.2948	18.0259	17.0439	17.7304	14.7488	17.3873	15.6463
Hap1_ACA10G004580.1	29.7256	18.2267	33.0748	17.0191	14.7646	18.644	15.7712	16.4444	16.4955	13.3365	14.7013	14.4403
Hap1_ACA10G004590.1	0.0950048	0	0.373754	0	0	0	0	0	0.0542863	0	0.0324706	0
Hap1_ACA10G004600.1	1.4802	3.19456	2.30168	20.8519	15.9838	2.45115	1.29917	4.95664	25.4807	5.05433	11.7318	20.0012
Hap1_ACA10G004610.1	3.04194	7.39182	1.70897	4.12104	4.51788	3.83381	1.41611	3.29674	7.03704	5.43186	4.22761	4.84628
Hap1_ACA10G004610.2	1.56801	2.56582	0.673322	1.22732	1.18486	1.0124	0.350863	0.955391	2.05111	1.57264	1.41655	1.26503
Hap1_ACA10G004610.3	1.19727	1.9992	0.506837	0.949531	0.905621	0.783249	0.279493	0.736564	1.57715	1.20111	1.08765	0.963853
Hap1_ACA10G004610.4	1.19741	1.99944	0.506897	0.949644	0.905728	0.783342	0.279526	0.736651	1.57734	1.20125	1.08778	0.963967
Hap1_ACA10G004610.5	2.07974	2.97364	0.890883	1.5183	1.65858	1.57542	0.521339	1.3782	2.48464	2.3038	1.62647	1.79533
Hap1_ACA10G004610.6	1.55675	2.5474	0.668489	1.21851	1.17636	1.00513	0.348344	0.948532	2.03638	1.56222	1.40638	1.25726
Hap1_ACA10G004620.1	43.6229	48.9071	93.8115	37.2101	107.466	62.8511	24.4633	81.8067	68.6349	64.1801	56.1112	174.481
Hap1_ACA10G004630.1	1.92231	9.5693	3.74924	6.05123	7.8952	8.00898	2.85363	10.3924	9.2799	8.66419	13.2998	10.4569
Hap1_ACA10G004630.2	1.85357	9.2271	3.61516	5.83484	7.61286	7.72258	2.75159	10.0208	8.94805	8.35436	12.8242	10.0829
Hap1_ACA10G004630.3	1.82789	9.09927	3.56508	5.75401	7.5074	7.61559	2.71347	9.88197	8.82409	8.23862	12.6465	9.94323
Hap1_ACA10G004640.1	6.66689	3.7532	7.56222	13.6418	12.7093	3.80619	3.46621	13.0534	6.81856	5.1676	7.3012	10.8766
Hap1_ACA10G004650.1	0	0	0	0	0	0	0	0	0	0	0	0
Hap1_ACA10G004660.1	0	0	0	0	0	0	0	0	0	0	0	0
Hap1_ACA10G004670.1	1.16694	0	0.0611566	0.0632466	0.0122981	0.0570435	0.557994	5.48588	0	0	0	0.0361898
Hap1_ACA10G004680.1	0	0	0	0	0	0	0	0	0	0	0	0
Hap1_ACA10G004690.1	16.1779	0	1.80909	0.632642	0.15904	0.0105731	0.0102232	0.0127845	1.16579	0.153495	2.35011	0.0700052
Hap1_ACA10G004700.1	0.705133	0.871443	0.451065	0.0418021	0.0781146	0.462409	0.150529	0.0658643	0.267234	2.46124	2.0689	0.0848543
Hap1_ACA10G004710.1	0.0127816	0.0507062	0.58592	0.142717	0.181863	0.167225	0.539585	0.0795294	0.138734	0.312871	0.0997784	0.203734
Hap1_ACA10G004720.1	8.40257	10.8498	15.7761	8.48641	5.8955	5.75188	5.89737	6.63774	7.21814	5.64811	8.22726	6.09298
Hap1_ACA10G004730.1	9.00252	13.4139	13.0027	7.908	4.52545	8.72346	21.0464	6.04122	9.5458	9.38344	10.2397	3.68278
Hap1_ACA10G004740.1	6.18371	8.52352	8.89402	6.07088	7.46686	7.5048	7.20165	10.3942	5.98296	7.66356	6.52228	8.66656
Hap1_ACA10G004750.1	0.343479	0.380126	0.0669893	0.282736	0.124382	0	0.0982064	0.676409	0.080461	0.354619	0.120993	0.37851
Hap1_ACA10G004760.1	0	0	0	0	0	0	0	0	0	0	0	0
Hap1_ACA10G004770.1	1.38879	11.5517	3.2349	2.43683	3.11412	5.00617	6.69782	3.56261	2.65374	4.8443	2.26388	3.40894
Hap1_ACA10G004770.2	1.41015	11.7294	3.28467	2.47432	3.16203	5.08318	6.80086	3.61742	2.69457	4.91883	2.29871	3.46139
Hap1_ACA10G004770.3	1.38664	11.5338	3.22991	2.43307	3.10931	4.99844	6.68748	3.55711	2.64964	4.83683	2.26039	3.40368
Hap1_ACA10G004770.4	0.805196	6.76538	1.8869	1.43435	1.84138	2.76512	3.71876	2.17726	1.49025	2.63546	1.26672	1.93494
Hap1_ACA10G004770.5	1.16306	11.0175	2.98321	2.05176	2.66109	4.13802	5.99287	2.79921	2.37699	4.05058	1.9277	2.94082
Hap1_ACA10G004770.6	0.658471	6.2337	1.68552	1.18372	1.54147	2.20072	3.19751	1.71316	1.28598	2.11068	1.04116	1.61628
Hap1_ACA10G004770.7	0.888405	8.5195	2.27178	1.56819	2.01718	3.16967	4.60432	2.12247	1.82865	3.07563	1.4606	2.23534
Hap1_ACA10G004780.1	27.4777	59.7371	15.5243	13.663	14.5332	3.75071	2.72398	12.3731	34.6668	7.94885	45.846	15.4256
Hap1_ACA10G004780.2	17.6432	39.1257	9.67124	9.55248	10.4295	2.26405	1.75153	9.06422	25.4942	5.70817	31.8532	10.4072
Hap1_ACA10G004780.3	2.0695	6.57657	1.04659	1.0879	1.19309	0.271131	0.206441	1.0488	3.2088	0.578599	3.72752	1.14725
Hap1_ACA10G004780.4	2.05612	6.53404	1.03982	1.08086	1.18537	0.269377	0.205106	1.04202	3.18805	0.574857	3.70341	1.13983
Hap1_ACA10G004790.1	3.3442	3.95912	3.91937	4.51552	4.36279	4.16111	8.49173	3.84332	3.58003	3.47224	3.12386	5.24442
Hap1_ACA10G004790.2	4.50158	5.11677	4.84178	5.85172	5.57963	5.74041	11.4332	5.2675	4.76907	4.49994	4.18493	6.80028
Hap1_ACA10G004790.3	2.32307	2.68112	2.59577	3.12893	3.00405	3.06511	6.04447	2.87928	2.53725	2.43432	2.27393	3.65779
Hap1_ACA10G004800.1	3.28944	22.4546	2.3221	4.11332	3.88913	0.136948	0.151483	3.46664	7.49895	0.345178	9.45637	9.19797
Hap1_ACA10G004800.2	3.43415	23.5711	2.45454	4.32185	3.89997	0.123837	0.147082	3.55242	7.75056	0.368366	9.70735	9.19192
Hap1_ACA10G004800.3	2.95526	20.1734	2.08619	3.69544	3.49403	0.123035	0.136093	3.11446	6.73712	0.310111	8.49568	8.26353
Hap1_ACA10G004800.4	2.24667	15.3567	1.57459	2.79461	2.65585	0.0928634	0.102719	2.37676	5.10784	0.234062	6.43142	6.2791
Hap1_ACA10G004810.1	10.501	12.2916	9.46624	12.315	9.31088	9.90965	8.17955	11.4933	8.20574	10.6552	9.24344	9.36602
Hap1_ACA10G004810.2	10.4274	12.2055	9.39989	12.2287	9.24561	9.84018	8.12221	11.4212	8.14822	10.5805	9.17864	9.30036
Hap1_ACA10G004810.3	10.14	11.8691	9.14079	11.8916	8.99076	9.56895	7.89833	11.1064	7.92363	10.2889	8.92564	9.04401
Hap1_ACA10G004810.4	8.06331	9.49051	7.33741	9.44708	7.21463	7.76066	6.358	8.85923	6.30458	8.32132	7.13105	7.22424
Hap1_ACA10G004820.1	36.6264	45.8033	52.4069	59.8247	56.9568	56.1342	92.1368	54.7547	54.6337	56.9093	53.5921	59.6563
Hap1_ACA10G004820.2	14.1298	17.5392	20.3846	24.3249	22.8371	21.5359	34.9	22.002	21.9483	22.3031	21.5271	23.7031
Hap1_ACA10G004830.1	0.0868367	0.00595359	0.0470677	10.4395	7.40428	0.711662	0.560374	9.33976	1.14075	0.196505	0.312652	4.95331
Hap1_ACA10G004840.1	1.45294	14.521	1.62062	0.739276	0.73503	1.30587	0.936617	0.657731	0.953094	0.702976	1.85144	0.810453
Hap1_ACA10G004840.2	0.506627	14.5935	1.22223	0.320203	0.348832	0.710095	0.435091	0.282656	0.526253	0.551617	1.2398	0.416184
Hap1_ACA10G004850.1	26.4382	31.0381	39.8016	29.0823	33.0219	34.6632	18.5775	26.9341	40.1852	29.1253	39.2154	31.7836
Hap1_ACA10G004860.1	50.2699	24.8293	17.6195	8.99158	2.03624	4.17347	12.3625	1.07751	60.9761	16.316	239.452	3.05587
Hap1_ACA10G004870.1	6.09337	8.13487	12.29	6.73866	4.80617	9.36986	3.66465	5.25822	8.1452	8.797	7.03704	4.29287
Hap1_ACA10G004870.2	5.74085	7.66369	11.6339	6.39489	4.534	8.86053	3.48269	4.97687	7.72209	8.32902	6.6693	4.07371
Hap1_ACA10G004870.3	5.85328	7.81434	11.8058	6.47314	4.6168	9.00066	3.52025	5.05104	7.82426	8.45038	6.75976	4.13601
Hap1_ACA10G004870.4	5.72722	7.64604	11.5515	6.33373	4.51737	8.80682	3.44444	4.94225	7.65575	8.26839	6.61418	4.04693
Hap1_ACA10G004870.5	3.73592	4.90516	7.42999	4.24377	3.05393	6.00859	2.37541	3.31472	5.09163	5.74985	4.44252	2.69718
Hap1_ACA10G004870.6	3.6889	4.84342	7.33648	4.19036	3.01549	5.93297	2.34551	3.273	5.02755	5.67748	4.38661	2.66323
Hap1_ACA10G004880.1	0.152102	0.235927	1.10395	0.171156	0.273706	0.0177831	0.0139656	0.439666	0.175447	0.0129072	0.0618014	0.491156
Hap1_ACA10G004880.2	0.162705	0.252373	1.1809	0.183087	0.292786	0.0190228	0.0149392	0.470315	0.187677	0.013807	0.0661096	0.525394
Hap1_ACA10G004880.3	0.141661	0.219733	1.02817	0.159408	0.254918	0.0165625	0.013007	0.409487	0.163404	0.0120213	0.0575593	0.457442
Hap1_ACA10G004880.4	0.133829	0.207584	0.971325	0.150594	0.240824	0.0156467	0.0122879	0.386846	0.154369	0.0113566	0.0543768	0.43215
Hap1_ACA10G004890.1	8.36448	1.69276	6.37855	11.067	20.1238	3.95189	1.47533	21.7032	6.58145	6.50197	8.52974	16.358
Hap1_ACA10G004890.2	7.82728	1.58405	5.9689	10.3563	18.8314	3.69809	1.38058	20.3093	6.15876	6.08438	7.98192	15.3074
Hap1_ACA10G004900.1	5.14204	3.583	5.26834	5.50694	4.60864	3.35841	2.55035	4.91995	4.8644	2.79154	4.36108	4.92261
Hap1_ACA10G004900.2	5.38363	3.7577	5.53118	5.75425	4.8083	3.54479	2.65435	5.15512	5.07636	2.94647	4.54653	5.09795
Hap1_ACA10G004900.3	3.37015	2.29946	3.15107	4.20641	3.49986	2.37148	1.86701	3.59183	3.48707	2.12527	3.10224	3.48171
Hap1_ACA10G004900.4	5.7653	4.04806	5.90558	6.14266	5.05879	3.8187	2.84071	5.49057	5.44765	3.17414	4.82136	5.46881
Hap1_ACA10G004900.5	5.50747	3.86703	5.64149	5.86796	4.83256	3.64793	2.71367	5.24503	5.20403	3.03219	4.60574	5.22425
Hap1_ACA10G004900.6	3.14662	2.14695	2.94208	3.92742	3.26773	2.21419	1.74318	3.3536	3.25579	1.98431	2.89649	3.25079
Hap1_ACA10G004900.7	3.93399	2.77818	3.75299	4.86222	4.08945	2.86038	2.22665	4.24139	4.13674	2.56475	3.56318	4.11769
Hap1_ACA10G004910.1	2.81405	1.3346	3.72157	3.5541	3.47078	0.639895	0.381731	3.39545	1.84434	0.735968	2.05807	3.8717
Hap1_ACA10G004910.2	2.85347	1.35329	3.77371	3.60389	3.5194	0.64886	0.38708	3.44303	1.87018	0.746279	2.08691	3.92595
Hap1_ACA10G004910.3	2.68071	1.27136	3.54523	3.38569	3.30632	0.609574	0.363643	3.23456	1.75694	0.701094	1.96055	3.68825
Hap1_ACA10G004920.1	1.11028	0.901446	1.25442	3.17351	3.97912	0.259366	0.0516591	2.27315	0.8778	0.14147	0.819121	6.86239
Hap1_ACA10G004920.2	1.10841	0.899923	1.25231	3.16815	3.97239	0.258928	0.0515718	2.26931	0.876317	0.141231	0.817737	6.85079
Hap1_ACA10G004920.3	0.967811	0.785774	1.09346	2.76629	3.46852	0.226085	0.0450303	1.98147	0.765162	0.123317	0.714012	5.98923
Hap1_ACA10G004920.4	0.966386	0.784616	1.09185	2.76222	3.46341	0.225752	0.044964	1.97855	0.764035	0.123135	0.712961	5.98041
Hap1_ACA10G004920.5	1.17412	0.973957	1.3474	3.36821	4.25831	0.266261	0.0558145	2.456	0.948409	0.15285	0.877163	7.37243
Hap1_ACA10G004920.6	0.907156	0.736527	1.02493	2.59292	3.25114	0.211915	0.0422081	1.85728	0.717207	0.115588	0.669263	5.61387
Hap1_ACA10G004930.1	11.0761	12.094	10.8314	12.9478	10.4818	8.68699	11.2588	8.64502	11.0179	8.00992	10.0079	8.8492
Hap1_ACA10G004940.1	15.9353	15.3922	17.0136	13.8101	12.0834	10.2764	12.9433	9.3685	14.8351	9.83109	11.6676	10.3959
Hap1_ACA10G004950.1	23.794	17.3309	22.3223	12.1479	10.4315	16.4523	14.657	10.8098	17.4086	16.996	20.1056	12.4725
Hap1_ACA10G004950.2	12.2208	9.48553	11.529	6.57196	5.5962	8.51497	7.49272	6.03761	9.52251	8.78163	10.4366	6.7434
Hap1_ACA10G004960.1	40.4748	84.3328	43.3583	39.9325	38.7761	41.383	36.4193	38.1307	53.7138	60.3247	58.9483	37.6199
Hap1_ACA10G004960.2	20.4554	45.0926	22.6327	20.6717	20.6236	21.7131	18.5187	19.8877	27.448	33.4331	30.1438	19.9737
Hap1_ACA10G004960.3	18.2278	40.4182	20.2676	18.4247	18.6221	19.5113	16.526	17.8685	24.4931	30.0423	26.9242	17.9545
Hap1_ACA10G004960.4	20.0609	44.2228	22.1961	20.273	20.2258	21.2943	18.1615	19.5041	26.9185	32.7882	29.5623	19.5884
Hap1_ACA10G004960.5	24.7234	51.7948	26.6856	24.4118	23.9337	25.3565	22.2527	23.4195	32.8181	37.1509	36.0145	23.1616
Hap1_ACA10G004960.6	15.7227	34.6851	17.3988	15.8892	15.8644	16.6991	14.2454	15.2962	21.1	25.7542	23.1713	15.3817
Hap1_ACA10G004970.1	5.12042	2.14171	3.90406	2.66277	3.44822	1.95688	0.784703	4.64187	2.92208	2.97084	4.62536	3.98902
Hap1_ACA10G004980.1	12.6464	31.7447	23.6482	11.8536	13.0227	25.4062	9.61744	10.4187	17.1616	24.7935	25.0514	13.4855
Hap1_ACA10G004980.2	10.4046	26.0993	19.4802	9.80341	10.7068	20.8937	7.91683	8.59317	14.1096	20.3843	20.6037	11.1221
Hap1_ACA10G004980.3	11.0815	27.7971	20.7475	10.4412	11.4033	22.2529	8.43186	9.1522	15.0275	21.7104	21.9441	11.8457
Hap1_ACA10G004980.4	13.9955	36.0981	27.3407	14.7427	15.8282	29.3116	11.4439	12.9572	21.1719	31.3615	31.0318	16.4809
Hap1_ACA10G004990.1	0.114465	1.53163	0.0522272	0.291344	0.165866	0.208072	0.0445058	0.400988	0.236003	0.133651	0.430888	0.0505908
Hap1_ACA10G005000.1	1.77263	9.26855	2.13811	3.73875	5.40759	1.84218	0.619374	5.56342	4.73564	1.83611	4.58894	4.94738
Hap1_ACA10G005010.1	57.6324	0.788029	8.93931	41.6183	103.558	61.0237	51.2868	130.489	37.5438	61.4073	17.5337	195.99
Hap1_ACA10G005010.2	57.2866	0.783299	8.88566	41.3764	102.951	60.682	50.979	129.714	37.3185	61.0388	17.4505	194.884
Hap1_ACA10G005010.3	59.4681	0.813939	9.20042	42.9111	106.694	62.9528	52.9384	134.432	38.595	63.3137	18.049	201.499
Hap1_ACA10G005010.4	63.4581	0.870175	9.79595	45.5101	113.26	67.2105	56.5274	142.842	41.0326	67.4944	19.206	214.489
Hap1_ACA10G005010.5	41.3605	0.568132	6.40999	30.0019	74.6278	43.7177	36.6928	93.8404	26.9665	44.004	12.625	141.22
Hap1_ACA10G005020.1	0	0	0	0	0	0	0	0	0	0	0	0
Hap1_ACA10G005030.1	4.39729	9.01237	7.6142	5.99912	5.11658	4.11007	3.54558	7.2992	6.43052	4.95185	7.2997	4.73113
Hap1_ACA10G005040.1	2.04096	1.48741	1.85486	1.58903	2.56874	1.05028	0.961484	2.45875	1.61144	0.969714	1.31981	2.62185
Hap1_ACA10G005050.1	0	0.0220704	0	0	0	0	0	0.021218	0	0.0115552	0	0.0283883
Hap1_ACA10G005060.1	0	0	0	0	0	0	0	0	0	0	0	0
Hap1_ACA10G005070.1	85.7049	39.3474	61.1947	97.4142	79.3741	38.2981	23.6773	92.5526	68.1895	49.9898	74.3027	70.1977
Hap1_ACA10G005080.1	13.8635	5.09401	17.6243	7.65109	8.79267	6.50329	6.07459	6.36371	13.8692	7.65073	10.3145	6.15843
Hap1_ACA10G005080.2	13.3476	4.90445	16.9685	7.36638	8.46548	6.26129	5.84855	6.12691	13.3531	7.36603	9.93069	5.92927
Hap1_ACA10G005080.3	12.7015	4.66703	16.1471	7.00978	8.05568	5.95819	5.56542	5.83031	12.7067	7.00945	9.44996	5.64802
Hap1_ACA10G005080.4	12.2512	4.50158	15.5746	6.76127	7.77009	5.74696	5.36812	5.62362	12.2562	6.76095	9.11494	5.44779
Hap1_ACA10G005080.5	13.0165	4.7828	16.5476	7.18366	8.2555	6.10598	5.70347	5.97493	13.0219	7.18332	9.68436	5.78812
Hap1_ACA10G005080.6	12.544	4.60919	15.9469	6.9229	7.95583	5.88434	5.49644	5.75805	12.5492	6.92257	9.33283	5.57801
Hap1_ACA10G005090.1	0.258235	3.1323	0.640268	3.9248	5.75221	1.5154	1.00493	6.97185	2.17034	0.35348	0.597024	4.17649
Hap1_ACA10G005100.1	42.656	11.5529	15.2383	7.43271	9.91097	8.13274	6.87596	11.5407	13.7263	11.4522	20.0481	8.58784
Hap1_ACA10G005100.2	26.649	7.21629	9.5042	4.63882	6.16545	5.11	4.33761	7.17889	8.55439	7.17391	12.497	5.37991
Hap1_ACA10G005100.3	26.3276	7.13348	9.38726	4.58175	6.08959	5.05199	4.28424	7.09057	8.44913	7.10682	12.3432	5.31372
Hap1_ACA10G005100.4	19.9888	5.47926	7.16547	3.51718	4.66826	3.8902	3.31385	5.45835	6.49065	5.45282	9.4373	4.13291
Hap1_ACA10G005100.5	26.8683	7.27567	9.58241	4.67699	6.21618	5.15205	4.3733	7.23797	8.62478	7.23295	12.5998	5.42418
Hap1_ACA10G005100.6	6.17765	2.08062	2.42622	1.26769	1.70337	1.25307	1.03562	2.06133	1.97385	1.6408	2.97381	1.57685
Hap1_ACA10G005100.7	12.9953	3.79321	4.80049	2.25722	3.05533	2.53983	2.13459	3.49384	4.14268	3.41982	5.98478	2.74932
Hap1_ACA10G005100.8	5.47431	1.88511	2.16626	1.16248	1.54169	1.10877	0.920074	1.87501	1.76299	1.45554	2.66036	1.42001
Hap1_ACA10G005110.1	0	0	0	0	0	0	0	0	0	0	0	0
Hap1_ACA10G005120.1	0	0.0283256	0	0	0	0	0	0	0	0	0	0
Hap1_ACA10G005130.1	0	0.0307959	0	0	0	0	0	0	0	0	0	0
Hap1_ACA10G005140.1	0.311544	0	0.198599	1.2493	1.45882	0.325888	0.245903	1.20592	0.679455	0.249706	0.307111	1.27658
Hap1_ACA10G005150.1	25.2712	24.4518	40.8237	28.1374	27.9191	19.4997	35.718	20.7917	27.2563	18.5148	26.3983	29.1643
Hap1_ACA10G005150.2	15.3066	14.4086	24.1429	16.5324	16.3397	11.621	21.0134	12.3072	16.1802	11.0888	15.6646	17.0612
Hap1_ACA10G005150.3	26.4751	25.6033	42.6427	29.4375	29.3894	20.2847	37.4025	21.6637	28.6763	19.4335	27.5939	30.6974
Hap1_ACA10G005150.4	15.6234	14.6936	24.5644	16.8448	16.7473	11.779	21.4299	12.4922	16.5777	11.3369	15.9498	17.4853
Hap1_ACA10G005150.5	14.8393	13.9687	23.4058	16.0276	15.8408	11.2662	20.3718	11.9315	15.6861	10.7503	15.1863	16.5402
Hap1_ACA10G005160.1	17.7651	31.7439	23.5046	17.3764	16.0939	20.3539	23.1846	14.8986	18.9183	17.8207	19.6106	14.4965
Hap1_ACA10G005170.1	0	0	0	1.29062	0.770296	0.0159743	0	0.645482	0.0799403	0	0.0779463	0.903079
Hap1_ACA10G005180.1	8.82295	23.6846	16.332	20.3172	12.0456	9.82061	2.2098	3.33712	48.2343	10.7246	20.9545	11.3161
Hap1_ACA10G005190.1	8.14855	4.08545	9.72813	4.61063	5.74996	9.16178	2.11032	5.03122	3.26679	11.9646	4.25292	6.61437
Hap1_ACA10G005190.2	7.98726	4.00458	9.53558	4.53183	5.63615	8.98044	2.06855	4.93164	3.20213	11.7421	4.16874	6.48344
Hap1_ACA10G005190.3	8.04612	4.03409	9.60584	4.56523	5.67768	9.04661	2.0838	4.96798	3.22572	11.8286	4.19946	6.53122
Hap1_ACA10G005190.4	7.84548	3.9335	9.36631	4.43914	5.5361	8.82102	2.03183	4.8441	3.14528	11.5196	4.09474	6.36835
Hap1_ACA10G005190.5	6.43411	3.23084	7.71144	3.65419	4.5587	7.25911	1.67016	3.98325	2.60044	9.51496	3.36284	5.24211
Hap1_ACA10G005190.6	7.75048	3.88587	9.25289	4.39749	5.46907	8.71421	2.00723	4.78544	3.1072	11.394	4.04516	6.29124
Hap1_ACA10G005190.7	6.85972	3.43927	8.19422	3.89209	4.84544	7.71623	1.77654	4.24013	2.75009	10.0845	3.58025	5.57285
Hap1_ACA10G005190.8	6.24366	3.13521	7.48318	3.54603	4.42376	7.04424	1.62072	3.86535	2.52347	9.23332	3.2633	5.08694
Hap1_ACA10G005200.1	13.3415	5.43095	14.6898	27.8857	35.775	43.3101	9.49848	20.5505	18.0935	37.4828	14.2698	29.0632
Hap1_ACA10G005210.1	22.2599	9.27167	19.5518	72.6333	114.457	97.0675	26.9389	68.3005	44.851	116.832	35.1802	75.8647
Hap1_ACA10G005220.1	9.01719	5.49191	7.32695	14.7109	5.71478	5.50411	7.09714	6.09559	6.46655	7.28765	8.80519	3.88313
Hap1_ACA10G005230.1	0.0870579	0.120106	0.137455	0.28828	0.107321	0.0871999	0.164535	0.255125	0.0937458	0.0395918	0.14454	0.0994024
Hap1_ACA10G005240.1	0.203686	0.297094	0.0770041	0.0909947	0.198754	0.0285256	0.107153	0.12858	1.21517	0	1.19922	0.150867
Hap1_ACA10G005250.1	1.90467	3.74151	2.64973	1.90846	1.96733	1.62414	0.942006	1.60918	2.25454	2.19778	3.19018	1.62107
Hap1_ACA10G005260.1	30.4906	21.8857	71.2426	24.9685	25.6185	19.2663	38.1416	17.4182	43.7851	20.1525	20.0665	30.9444
Hap1_ACA10G005270.1	0.126114	0.0442137	0.183432	18.6894	13.5947	0.22302	0	4.56625	1.92193	0.0458368	0.595427	4.46302
Hap1_ACA10G005280.1	17.7827	7.27791	14.0279	22.3251	17.6566	10.3859	76.7499	18.7645	14.9088	8.2859	13.245	14.9931
Hap1_ACA10G005290.1	13.8189	7.58493	12.7095	18.9938	13.1761	7.45221	41.8107	17.4679	11.874	8.30061	11.3543	12.677
Hap1_ACA10G005300.1	23.2058	56.9307	37.0942	29.2728	23.0023	37.2776	26.8993	18.2916	46.08	41.9916	31.6454	25.262
Hap1_ACA10G005310.1	11.1991	1.62829	10.7296	18.507	22.5243	11.5045	8.3379	27.1801	9.97669	10.4462	7.88969	25.6312
Hap1_ACA10G005310.2	12.3767	1.78211	11.7787	20.3881	24.8646	12.763	9.26726	29.9225	11.0018	11.5392	8.75957	28.2881
Hap1_ACA10G005310.3	11.5689	1.67494	11.0035	19.011	23.1661	11.8906	8.60973	27.8548	10.279	10.7582	8.1546	26.3442
Hap1_ACA10G005310.4	3.86953	0.554201	3.82678	6.50096	8.242	3.32837	2.60447	10.5214	3.11354	2.98949	2.63558	8.6306
Hap1_ACA10G005310.5	9.51187	1.34469	9.04261	15.7497	19.0905	9.66853	7.11074	22.74	8.34506	9.07886	6.73006	21.6201
Hap1_ACA10G005320.1	0	0	0	0.169857	0.048327	0	0	0	0	0	0	0
Hap1_ACA10G005330.1	1.65092	1.63725	4.14975	10.5732	10.1259	2.56316	2.35936	9.88254	3.30663	0.423092	1.97479	8.01274
Hap1_ACA10G005340.1	2.94581	2.77847	1.7726	1.6502	0.80371	0.837441	4.96031	1.07383	1.24958	0.553137	1.70234	1.12226
Hap1_ACA10G005340.2	2.97278	2.80678	1.79791	1.61995	0.815185	0.849398	5.02289	1.08917	1.25933	0.552236	1.71943	1.11698
Hap1_ACA10G005340.3	2.71604	2.73057	1.93719	1.46543	0.723917	0.770854	4.62424	0.922436	1.1248	0.508823	1.69285	1.06688
Hap1_ACA10G005350.1	9.77953	8.13329	7.9423	15.8367	9.73743	6.25447	5.83788	8.92961	7.72922	5.93411	6.75002	7.48452
Hap1_ACA10G005360.1	10.3272	15.5074	12.4793	10.7383	8.83835	12.9798	20.7682	9.0114	13.2753	12.0507	10.9024	9.09107
Hap1_ACA10G005360.2	9.41611	14.1392	11.3783	9.79095	8.0586	11.8435	18.9448	8.22144	12.1122	10.9876	9.94054	8.28902
Hap1_ACA10G005360.3	7.68776	11.5565	9.37699	8.03973	6.69673	9.71755	15.5119	6.82168	9.95933	9.03845	8.27153	6.90275
Hap1_ACA10G005370.1	0	0	0	0	0	0	0	0	0	0	0	0.0763461
Hap1_ACA10G005380.1	0.274883	0.180886	0.0563851	0.285224	0.0095063	0.492357	0.100214	0.101102	0.371679	0.0679228	0.179514	0
Hap1_ACA10G005390.1	2.98539	10.0659	1.33986	1.17901	0.168655	0.683037	0.53557	0.0798233	2.27836	0.367741	1.13782	0.0925109
Hap1_ACA10G005400.1	6.4988	0.0318677	0.662973	1.08447	0.431465	0.0349987	0.0193151	0.279561	2.49619	0.291246	7.54553	0.945584
Hap1_ACA10G005400.2	7.0247	0.0345625	0.719036	1.17617	0.467951	0.0379582	0.0209485	0.303202	2.70728	0.315874	8.18359	1.02554
Hap1_ACA10G005410.1	0	0	0	0	0	0	0	0	0.0377587	0.184883	0.151966	0
Hap1_ACA10G005420.1	0.0481379	0.251038	0	0	0.0206134	0	0	0	0.243507	0	0	0.0995032
Hap1_ACA10G005430.1	5.1944	5.63253	5.68291	6.28442	5.28889	2.91855	2.80605	6.90442	4.12823	3.16319	4.01519	4.57572
Hap1_ACA10G005440.1	68.5686	2.87236	22.9037	10.0383	19.2227	7.79842	2.77569	26.7455	12.2511	17.39	21.069	17.1271
Hap1_ACA10G005450.1	3.35333	1.18088	1.62992	2.45126	2.76312	2.53508	2.13486	2.85532	3.33702	2.99547	3.2221	3.41979
Hap1_ACA10G005460.1	7.64807	2.29884	3.89413	3.30475	3.07875	4.26852	5.96015	3.60867	5.07503	5.52878	5.7077	3.40523
Hap1_ACA10G005470.1	8.38178	13.6028	8.33699	13.2849	11.4868	6.92387	12.2571	16.7896	10.2596	8.16117	9.73799	12.8919
Hap1_ACA10G005480.1	15.6976	23.4798	12.0094	27.3144	21.9099	14.3531	26.921	40.3683	21.2014	19.8821	17.3274	25.7386
Hap1_ACA10G005490.1	0	0	0	0	0	0	0	0	0	0	0	0
Hap1_ACA10G005500.1	0	0	0	0	0	0	0	0	0	0	0	0
Hap1_ACA10G005510.1	0	0	0	0	0	0	0	0	0	0	0	0
Hap1_ACA10G005520.1	0	0	0	0	0	0	0	0	0	0	0	0
Hap1_ACA10G005530.1	93.8429	16.616	56.2913	48.7957	59.3682	13.7619	12.1373	51.355	71.4743	10.8003	46.5143	42.8838
Hap1_ACA10G005540.1	67.671	277.502	113.847	70.8531	88.5226	101.171	34.821	52.7828	364.755	117.484	249.581	63.1336
Hap1_ACA10G005540.10	50.3054	206.937	85.2171	52.8644	66.6365	75.4957	25.914	39.8785	271.575	87.6636	185.709	47.9229
Hap1_ACA10G005540.11	49.8881	205.221	84.5102	52.4259	66.0837	74.8695	25.6991	39.5477	269.322	86.9364	184.169	47.5254
Hap1_ACA10G005540.12	49.9083	205.304	84.5444	52.4471	66.1105	74.8998	25.7095	39.5638	269.431	86.9716	184.243	47.5447
Hap1_ACA10G005540.13	36.1765	149.089	61.5078	38.2308	49.3372	54.4675	18.7271	29.3812	195.794	63.3254	133.778	35.7875
Hap1_ACA10G005540.14	35.5416	146.473	60.4283	37.5598	48.4713	53.5115	18.3984	28.8655	192.358	62.2139	131.43	35.1594
Hap1_ACA10G005540.15	47.8272	196.743	81.019	50.2602	63.3538	71.7766	24.6374	37.914	258.196	83.345	176.561	45.5621
Hap1_ACA10G005540.2	55.1548	226.886	93.4319	57.9605	73.0602	82.7734	28.4121	43.7228	297.754	96.1143	203.612	52.5426
Hap1_ACA10G005540.3	53.7132	220.955	90.9898	56.4455	71.1505	80.6099	27.6695	42.5799	289.972	93.602	198.289	51.1693
Hap1_ACA10G005540.4	51.8933	213.469	87.907	54.5331	68.7399	77.8788	26.732	41.1373	280.147	90.4307	191.571	49.4356
Hap1_ACA10G005540.5	52.3227	215.236	88.6344	54.9844	69.3087	78.5232	26.9532	41.4777	282.465	91.179	193.157	49.8447
Hap1_ACA10G005540.6	37.2063	153.333	63.2586	39.319	50.7415	56.0179	19.2602	30.2175	201.367	65.1278	137.585	36.8062
Hap1_ACA10G005540.7	50.8238	209.07	86.0952	53.4092	67.3232	76.2737	26.1811	40.2895	274.373	88.567	187.623	48.4168
Hap1_ACA10G005540.8	51.5894	212.219	87.3921	54.2137	68.3372	77.4226	26.5754	40.8963	278.506	89.901	190.449	49.1461
Hap1_ACA10G005540.9	36.535	150.567	62.1172	38.6096	49.8261	55.0072	18.9127	29.6723	197.734	63.9528	135.103	36.1421
Hap1_ACA10G005550.1	0	0.452285	0	0.793909	0	8.07467	127.191	0.155489	0.449551	0.299002	0.395236	0
Hap1_ACA10G005560.1	6.5981	4.72809	9.62058	10.0098	15.2021	7.14057	8.0589	16.4381	10.893	6.45737	6.49729	11.8831
Hap1_ACA10G005570.1	5.59764	5.78955	8.04222	9.46547	10.3987	2.86357	2.28601	15.6883	7.58165	7.61768	6.0883	9.31793
Hap1_ACA10G005580.1	11.9393	11.3354	28.3924	20.7255	27.5387	12.1053	9.97115	23.2047	16.7595	14.8505	12.7974	24.7173
Hap1_ACA10G005590.1	4.10532	4.04874	4.52782	5.21192	8.59114	7.45341	4.39833	6.59485	4.30132	6.96739	4.89763	7.24605
Hap1_ACA10G005590.10	1.48813	1.50874	1.58076	2.18118	3.25735	2.60256	1.60169	2.75207	1.68353	2.74337	2.00351	2.65922
Hap1_ACA10G005590.11	1.47748	1.49794	1.56945	2.16557	3.23404	2.58394	1.59023	2.73238	1.67149	2.72374	1.98917	2.64019
Hap1_ACA10G005590.2	2.59811	2.37442	2.79646	3.14459	4.98499	4.19821	2.49575	4.01408	2.50782	3.87769	2.96084	4.1844
Hap1_ACA10G005590.3	2.86055	2.78448	3.11964	3.71874	5.99717	5.03162	3.01429	4.61806	3.00179	4.775	3.44832	4.98616
Hap1_ACA10G005590.4	4.16252	4.1138	4.63155	5.31725	8.82791	7.63278	4.53056	6.74189	4.39771	7.12065	4.98777	7.45742
Hap1_ACA10G005590.5	4.08765	4.03981	4.54824	5.2216	8.66912	7.49548	4.44907	6.62062	4.3186	6.99257	4.89805	7.32328
Hap1_ACA10G005590.6	1.7453	1.7567	1.86135	2.50724	3.77836	3.07968	1.87566	3.19895	1.95348	3.25312	2.34033	3.15
Hap1_ACA10G005590.7	1.7605	1.77201	1.87756	2.52908	3.81127	3.10651	1.89201	3.22682	1.9705	3.28146	2.36072	3.17745
Hap1_ACA10G005590.8	2.72943	2.49098	2.84102	3.42244	5.51986	4.43494	2.61997	4.45353	2.78623	4.3914	3.21349	4.5647
Hap1_ACA10G005590.9	5.01511	4.94566	5.43513	6.77755	11.0275	9.07178	5.42719	8.50398	5.5768	9.20013	6.2627	9.26859
Hap1_ACA10G005600.1	10.9398	9.09101	9.05818	7.55537	6.99243	5.44969	6.13147	8.07881	6.75123	7.18788	7.9937	5.94353
Hap1_ACA10G005600.2	10.9288	9.08185	9.04905	7.54775	6.98538	5.4442	6.12529	8.07067	6.74926	7.18064	7.98564	5.93754
Hap1_ACA10G005600.3	10.6184	8.82389	8.79203	7.33337	6.78697	5.28956	5.95131	7.84143	6.55755	6.97668	7.75882	5.76889
Hap1_ACA10G005600.4	11.4334	9.50963	9.44622	7.92362	7.32833	5.70036	6.41234	8.42005	7.07259	7.53135	8.36997	6.23269
Hap1_ACA10G005600.5	4.59628	3.73841	3.70842	3.14992	2.89675	2.19387	2.43896	3.39312	2.8396	2.89298	3.33597	2.40137
Hap1_ACA10G005600.6	4.54492	3.69664	3.66698	3.11472	2.86438	2.16936	2.41171	3.3552	2.80787	2.86065	3.2987	2.37454
Hap1_ACA10G005600.7	6.77558	5.44614	5.45433	4.5721	4.20657	3.2603	3.69631	4.88859	4.09144	4.35189	4.80021	3.59554
Hap1_ACA10G005610.1	9.50043	7.52319	8.08425	12.7922	9.62385	9.34676	7.79576	9.45741	11.9756	9.38356	10.6067	9.45324
Hap1_ACA10G005610.2	8.97829	7.10973	7.63995	12.0891	9.09493	8.83307	7.36731	8.93764	11.3174	8.86785	10.0238	8.9337
Hap1_ACA10G005620.1	14.361	7.89707	8.84406	8.74578	8.42163	16.5551	10.8449	11.5834	7.80796	12.4383	7.79647	9.34022
Hap1_ACA10G005630.1	1.08138	3.54011	3.09764	8.78161	11.0865	14.4574	2.55458	9.21972	4.7657	8.20925	3.98762	9.45049
Hap1_ACA10G005630.2	0.4463	1.42228	1.23719	3.73914	4.96463	5.65425	1.03395	4.03413	1.914	3.25295	1.54125	4.00855
Hap1_ACA10G005630.3	0.433384	1.38112	1.20138	3.63093	4.82095	5.49061	1.00403	3.91738	1.85861	3.15881	1.49665	3.89254
Hap1_ACA10G005640.1	0	0	0	0	0	0	0	0	0	0	0	0
Hap1_ACA10G005650.1	5.43252	18.9569	26.3017	0.881557	0.430098	7.15851	1.75019	0.449816	3.80492	16.005	6.74804	0.552395
Hap1_ACA10G005660.1	11.5222	22.9627	3.90847	3.86748	0.0428931	3.48665	0.69668	0.0714102	23.2591	1.77454	15.5288	0.0434422
Hap1_ACA10G005670.1	7.4321	16.7986	3.70945	0.861064	0.0383242	1.84845	0.300722	0.048249	7.68435	1.1026	6.7393	0.0279223
Hap1_ACA10G005680.1	6.22251	4.17902	4.68615	7.86455	6.10071	5.6598	7.54142	7.74015	6.89814	6.65892	6.41717	6.99907
Hap1_ACA10G005690.1	28.3995	18.8735	28.2983	21.1802	18.8639	21.9509	26.2977	23.1429	20.9543	20.513	22.631	22.1546
Hap1_ACA10G005690.2	16.1474	10.8169	16.181	12.216	11.0968	12.8986	14.9993	13.4765	12.1276	12.2287	13.1947	12.9221
Hap1_ACA10G005690.3	11.0667	7.13064	10.9283	8.04906	7.33378	8.21795	9.78165	8.95621	7.906	7.81931	8.65885	8.42134
Hap1_ACA10G005690.4	26.6633	17.5834	26.3625	19.7848	17.689	20.5745	24.5617	21.6967	19.5254	19.1567	21.0964	20.6838
Hap1_ACA10G005690.5	8.77174	5.69984	8.71022	6.47188	6.0018	6.73242	7.78599	7.26161	6.37987	6.48832	7.03244	6.8443
Hap1_ACA10G005700.1	2.11682	0.939672	2.49822	2.82036	2.11734	3.63347	7.33412	2.88612	2.94742	3.27463	2.77949	2.28372
Hap1_ACA10G005710.1	43.2707	46.3842	53.1574	24.9273	16.8885	39.9546	59.2981	23.3986	30.2372	34.8246	31.2621	17.546
Hap1_ACA10G005720.1	0.472629	0.0235069	0.690587	3.16572	11.344	0.354358	3.93952	2.04304	0.685318	0.110055	0.298381	6.20361
Hap1_ACA10G005720.2	0.445838	0.0171606	0.406929	2.3748	8.15696	0.348514	3.31652	1.69099	0.638832	0.0983116	0.203918	5.1132
Hap1_ACA10G005720.3	0.269413	0.0080951	0.280414	1.29906	5.06143	0.191241	1.63841	0.930504	0.337382	0.0463762	0.156843	2.86861
Hap1_ACA10G005720.4	0.268592	0.00807043	0.27956	1.2951	5.046	0.190658	1.63342	0.927669	0.336354	0.0462349	0.156365	2.85987
Hap1_ACA10G005720.5	0.456305	0.0254251	0.564288	2.02226	7.95669	0.225417	2.68111	1.3256	0.424889	0.0728276	0.258107	3.78502
Hap1_ACA10G005720.6	0.257101	0.00772517	0.2676	1.23969	4.83013	0.182501	1.56354	0.887983	0.321965	0.044257	0.149675	2.73752
Hap1_ACA10G005730.1	6.48292	0.13618	0.10756	2.04614	2.72819	0.267496	1.03269	4.98003	1.6466	0.190614	0.44584	3.12903
Hap1_ACA10G005730.2	6.22172	0.129976	0.10266	1.95292	2.61887	0.255309	0.985646	4.78542	1.57159	0.18193	0.435802	2.98648
Hap1_ACA10G005730.3	6.2131	0.130512	0.103084	1.96098	2.61464	0.256362	0.989711	4.77276	1.57807	0.182681	0.427284	2.9988
Hap1_ACA10G005730.4	6.2055	0.129637	0.102393	1.94783	2.61204	0.254644	0.983076	4.77294	1.56749	0.181456	0.434666	2.9787
Hap1_ACA10G005730.5	5.98856	0.125796	0.0993582	1.89011	2.52015	0.247097	0.953943	4.60027	1.52104	0.176078	0.411842	2.89042
Hap1_ACA10G005730.6	4.75107	0.0999292	0.0924935	1.45111	2.03084	0.193448	0.707739	3.76472	1.13988	0.160053	0.349115	2.39025
Hap1_ACA10G005730.7	4.63262	0.0974378	0.0901875	1.41493	1.98021	0.188625	0.690094	3.67086	1.11146	0.156062	0.340411	2.33065
Hap1_ACA10G005730.8	6.20612	0.130366	0.102968	1.95877	2.61171	0.256074	0.988599	4.7674	1.5763	0.182475	0.426804	2.99543
Hap1_ACA10G005740.1	1.21035	0.671795	0.878037	1.83027	0.907258	0.463938	0.321711	1.05207	0.896511	0.414552	1.33502	0.914233
Hap1_ACA10G005750.1	0.451102	148.701	12.1993	27.6908	18.8538	32.6523	9.94669	18.5564	20.3167	30.0898	14.8221	17.2688
Hap1_ACA10G005760.1	38.723	21.4712	20.1135	28.6616	32.984	63.0121	60.43	27.8308	40.5205	48.3543	40.8647	28.8855
Hap1_ACA10G005770.1	0.140167	3.49255	0.113017	18.4674	4.03817	2.45007	0.396095	1.8121	0.691893	0.892959	0.56709	0.306595
Hap1_ACA10G005770.2	0.133752	3.33269	0.107845	17.6222	3.85335	2.33793	0.377966	1.72916	0.660226	0.852089	0.541135	0.292562
Hap1_ACA10G005770.3	0.127954	3.18824	0.10317	16.8584	3.68633	2.2366	0.361584	1.65421	0.631609	0.815156	0.51768	0.279881
Hap1_ACA10G005770.4	0.145031	4.14629	0.123391	22.309	4.98324	2.74295	0.436365	1.98424	0.829977	1.08551	0.723414	0.375691
Hap1_ACA10G005770.5	0.135967	3.88715	0.115679	20.9147	4.67179	2.57152	0.409092	1.86022	0.778103	1.01766	0.678201	0.35221
Hap1_ACA10G005780.1	0	0	0	0	0	25.4848	678.378	0.0476068	0.0372553	1.48144	0	0
Hap1_ACA10G005790.1	0	0	0	0	0	0	0	0	0	0	0	0
Hap1_ACA10G005800.1	0	0	0	0	0	0.0181526	0.0919171	0	0	0	0	0
Hap1_ACA10G005810.1	1.17356	0.786423	1.24223	3.35088	3.19536	1.50638	2.77909	3.33778	1.6926	1.52729	1.51435	2.83695
Hap1_ACA10G005820.1	0.0530458	0	0.0336113	10.6856	72.5992	0.294566	0.223576	22.807	9.27904	0.260333	0.872546	220.661
Hap1_ACA10G005830.1	3.77033	42.1737	4.61322	11.7997	14.1616	21.171	9.2035	16.1072	16.5184	32.832	12.854	17.0152
Hap1_ACA10G005830.2	3.62607	40.56	4.43671	11.3482	13.6197	20.3609	8.85135	15.4909	15.8864	31.5758	12.3622	16.3642
Hap1_ACA10G005830.3	3.16024	35.517	3.88398	9.91374	11.9626	18.0678	7.80205	13.6187	13.8787	28.1173	10.8514	14.3358
Hap1_ACA10G005830.4	2.77931	30.9841	3.38983	8.71947	10.4038	15.7471	6.76289	11.9209	12.1165	24.3975	9.44729	12.5278
Hap1_ACA10G005830.5	2.43783	27.3053	2.98652	7.66596	9.19625	14.0581	5.99898	10.546	10.6533	21.8529	8.34558	11.0449
Hap1_ACA10G005840.1	0	0	0	0	0	0.0401128	0	0	0.0272148	0.109393	0.07771	0
Hap1_ACA10G005850.1	0.40306	1.84448	0.0680888	36.0076	32.7002	12.6311	5.75452	34.9196	14.0549	25.0412	14.8716	27.3448
Hap1_ACA10G005860.1	0.336583	0.754323	0.0295834	24.3005	20.3076	7.64726	3.02471	23.5196	7.16866	14.5229	7.48353	17.39
Hap1_ACA10G005870.1	9.50583	0.022766	0	0.106071	0.0191352	0.0644319	0.0257904	1.09962	0.0309384	0.0715135	0.0197072	0
Hap1_ACA10G005880.1	68.1783	38.4043	62.0362	46.7213	44.8742	39.8147	34.3296	44.4787	45.031	38.1434	43.0202	46.4727
Hap1_ACA10G005890.1	0.0629097	0.0197386	0	0.0142748	0.130052	0.0145865	0.0152644	0.0713572	0.0197926	0.0428062	0.0732057	0.0385386
Hap1_ACA10G005900.1	1.78886	0.0492388	1.53336	2.45545	13.4973	9.06621	1.37965	10.1759	4.36997	15.203	2.03209	14.6736
Hap1_ACA10G005910.1	6.44107	1.46759	4.16772	12.6975	26.2567	3.20869	5.17092	17.401	3.36834	1.55692	2.2331	19.7672
Hap1_ACA10G005920.1	0	0	0	0	0	0.0532477	0.0290215	0	0.0599861	0.0462208	0	0
Hap1_ACA10G005930.1	0	0	0	0	0	0	0	0	0	0	0	0
Hap1_ACA10G005940.1	0	0.0595732	0	0.0520993	0	0	0	0	0.0452725	0	0	0
Hap1_ACA10G005950.1	0	0	0	0.0303027	0	0	0	0.0405216	0	0	0	0
Hap1_ACA10G005960.1	0	0.600758	0	0.277205	0	1.60068	0.252609	0	0.218347	1.35164	0.0465081	0
Hap1_ACA10G005970.1	5.27363	3.60753	3.52016	6.25149	5.66999	3.39913	2.27968	5.5878	4.20812	3.51789	4.67792	4.69529
Hap1_ACA10G005970.2	5.37658	3.55472	3.68239	6.41473	5.93002	3.57972	2.19466	5.81282	4.42529	3.54697	4.85072	4.93829
Hap1_ACA10G005970.3	5.309	3.47921	3.63604	6.36133	5.80405	3.52098	2.22457	5.70183	4.34893	3.48522	4.74769	4.86501
Hap1_ACA10G005970.4	2.40992	1.39549	1.77637	2.91369	2.93711	1.72123	1.2339	3.0439	1.70052	1.80828	2.01532	2.2707
Hap1_ACA10G005970.5	4.97002	3.28592	3.40393	5.92967	5.48161	3.30903	2.0287	5.37327	4.09066	3.27876	4.48393	4.56487
Hap1_ACA10G005970.6	2.376	1.37584	1.75136	2.87267	2.89577	1.697	1.21654	3.00105	1.67659	1.78282	1.98695	2.23873
Hap1_ACA10G005980.1	3.61597	13.8679	1.09516	1.23178	1.57121	1.63184	4.26112	0.856763	3.00657	0.570342	3.29676	0.252974
Hap1_ACA10G005980.2	3.7709	14.4528	1.14698	1.29006	1.64062	1.70552	4.44297	0.897305	3.13023	0.597331	3.44324	0.264945
Hap1_ACA10G005980.3	3.60452	13.8239	1.09169	1.22788	1.56623	1.62668	4.24762	0.85405	2.99705	0.568536	3.28632	0.252173
Hap1_ACA10G005980.4	3.51734	13.481	1.06985	1.20332	1.5303	1.59084	4.14422	0.836969	2.91975	0.557165	3.21646	0.24713
Hap1_ACA10G005980.5	3.37308	12.9363	1.02159	1.14904	1.46567	1.52223	3.97489	0.799213	2.80461	0.532031	3.07984	0.235982
Hap1_ACA10G005980.6	3.42381	13.1309	1.03696	1.16632	1.48771	1.54513	4.03467	0.811234	2.8468	0.540033	3.12157	0.239531
Hap1_ACA10G005990.1	0	1.87853	0.0345008	0.137158	0.0358079	0.210508	0.348747	0.0339115	0.071452	0	0	0
Hap1_ACA10G006000.1	9.63356	32.5328	5.58702	17.9036	27.4828	23.2367	12.5634	13.1928	27.9972	14.0408	16.3606	33.7759
Hap1_ACA10G006000.2	19.6821	66.9788	11.3104	35.8856	55.609	47.3924	25.883	26.1805	55.8331	28.7213	32.3214	67.3592
Hap1_ACA10G006000.3	18.691	63.6059	10.7408	34.0785	52.8087	45.0059	24.5796	24.8621	53.0216	27.275	30.6938	63.9672
Hap1_ACA10G006000.4	13.7298	46.3141	7.91658	25.2762	38.7851	33.0524	17.9066	18.6093	39.4044	19.9177	22.8107	47.5674
Hap1_ACA10G006000.5	9.25004	31.2377	5.3646	17.1909	26.3887	22.3117	12.0633	12.6676	26.8826	13.4818	15.7093	32.4313
Hap1_ACA10G006000.6	19.3073	67.2469	9.47239	40.3034	61.1176	48.2308	26.2245	29.1219	59.5302	31.0508	34.021	70.5819
Hap1_ACA10G006000.7	12.2514	41.3545	7.07092	22.6811	34.7681	29.5415	15.9871	16.6652	35.3355	17.8481	20.5069	42.6458
Hap1_ACA10G006010.1	0	0	0	0	0	0	0	0	0	0	0	0
Hap1_ACA10G006020.1	0	0	0	0.156108	0.0795021	0	0	0.0549936	0	0.0286506	0	0.109825
Hap1_ACA10G006030.1	13.6	3.80004	8.85575	15.4245	18.623	2.78851	3.00054	18.0253	7.05023	4.03376	8.6807	13.8676
Hap1_ACA10G006030.2	12.7697	3.59347	8.39966	14.8433	17.9157	2.60382	2.8718	17.2349	6.78167	3.83423	8.26711	13.2981
Hap1_ACA10G006030.3	12.284	3.45679	8.08017	14.2787	17.2342	2.50478	2.76257	16.5794	6.52372	3.68839	7.95266	12.7923
Hap1_ACA10G006040.1	0.00812024	0	0	0	0	0	0	1.13729	0	0	0	0.00805497
Hap1_ACA10G006050.1	22.4331	13.6755	15.717	25.4526	29.3313	13.0419	7.05216	27.8592	18.3917	13.7092	23.6249	28.3331
Hap1_ACA10G006050.2	22.511	13.7229	15.7715	25.541	29.4332	13.0872	7.07664	27.9559	18.4555	13.7568	23.7069	28.4315
Hap1_ACA10G006050.3	22.4504	13.686	15.7291	25.4722	29.3539	13.052	7.05759	27.8806	18.4058	13.7197	23.6431	28.3549
Hap1_ACA10G006050.4	20.7304	12.6367	14.522	23.51	27.1164	12.0499	6.51392	25.7378	16.9931	12.6629	21.8315	26.1707
Hap1_ACA10G006050.5	11.906	7.16665	8.44001	13.4107	15.6266	6.8497	3.70852	14.928	9.71145	7.21916	12.5014	15.0505
Hap1_ACA10G006050.6	11.9933	7.20357	8.59063	12.869	15.0066	6.63737	3.70057	14.5783	9.32521	7.28593	12.1172	14.5623
Hap1_ACA10G006050.7	20.4795	12.5144	14.3545	23.2025	26.7601	11.9063	6.42615	25.4024	16.7826	12.514	21.5329	25.8591
Hap1_ACA10G006060.1	0	0.255794	0	0.324554	0.0377967	0.0285263	0.0175371	0	0.0286653	0	0.140709	0.115931
Hap1_ACA10G006070.1	0.0965623	7.70968	0.589168	0.77495	7.67374	0.904266	0.452136	8.93517	1.48359	5.76937	2.72232	9.84927
Hap1_ACA10G006070.10	0.065434	5.49883	0.406321	0.560428	5.48679	0.643314	0.328983	6.2966	1.02271	4.24001	1.88691	7.04892
Hap1_ACA10G006070.11	0.0650523	5.46676	0.403952	0.55716	5.45479	0.639562	0.327065	6.25988	1.01674	4.21528	1.8759	7.00781
Hap1_ACA10G006070.12	0.062141	5.22211	0.385873	0.532224	5.21067	0.610939	0.312427	5.97973	0.971238	4.02663	1.79195	6.69418
Hap1_ACA10G006070.2	0.0940601	7.5099	0.573901	0.754868	7.47489	0.880834	0.44042	8.70363	1.44515	5.61987	2.65177	9.59405
Hap1_ACA10G006070.3	0.0943937	7.53654	0.575936	0.757545	7.5014	0.883957	0.441982	8.7345	1.45027	5.6398	2.66118	9.62807
Hap1_ACA10G006070.4	0.0920012	7.34552	0.561339	0.738345	7.31127	0.861553	0.43078	8.51312	1.41351	5.49686	2.59373	9.38404
Hap1_ACA10G006070.5	0.07944	6.5879	0.497499	0.652545	6.50505	0.769359	0.390232	7.6182	1.24093	5.03428	2.31874	8.55805
Hap1_ACA10G006070.6	0.0912131	7.28259	0.55653	0.73202	7.24864	0.854172	0.427089	8.44019	1.40141	5.44977	2.57151	9.30365
Hap1_ACA10G006070.7	0.098833	7.54598	0.599041	0.78869	7.38667	0.85303	0.38167	8.60657	1.44764	5.49612	2.64545	9.40367
Hap1_ACA10G006070.8	0.066421	5.58179	0.412451	0.568882	5.56956	0.653018	0.333946	6.39159	1.03813	4.30397	1.91537	7.15526
Hap1_ACA10G006070.9	0.0665796	5.59511	0.413436	0.57024	5.58286	0.654577	0.334744	6.40685	1.04061	4.31425	1.91994	7.17234
Hap1_ACA10G006080.1	0	0	0	0	0	0.0376739	0.211709	0.340838	0	0	0.0120234	0.0120449
Hap1_ACA10G006090.1	1.62063	1.36216	0.422333	1.25705	0.9154	1.61893	0.155802	0.312966	0.983851	0.371323	1.10021	0.542422
Hap1_ACA10G006100.1	2.48416	2.72758	2.83744	12.1026	9.52104	6.11708	3.93769	7.17242	5.28509	5.64118	4.82276	8.50131
Hap1_ACA10G006100.2	2.40453	2.64014	2.74648	11.7146	9.21582	5.92099	3.81146	6.94249	5.11566	5.46034	4.67198	8.22878
Hap1_ACA10G006100.3	2.33656	2.56551	2.66885	11.3835	8.95532	5.75362	3.70372	6.74625	4.97106	5.30599	4.53992	7.99619
Hap1_ACA10G006100.4	1.86428	2.06412	2.15947	9.21844	7.17923	4.65073	2.95773	5.43734	4.04274	4.29193	3.69985	6.47854
Hap1_ACA10G006100.5	1.82395	2.01947	2.11275	9.01901	7.02392	4.55011	2.89375	5.31971	3.95528	4.19908	3.61981	6.33839
Hap1_ACA10G006110.1	1.72497	1.80394	1.73517	3.40377	3.95662	2.71346	1.0705	3.17328	3.18765	3.38026	3.13141	3.92253
Hap1_ACA10G006110.2	1.23532	1.27742	1.22401	2.37069	2.75256	1.92493	0.762319	2.24587	2.24376	2.39065	2.18543	2.76709
Hap1_ACA10G006120.1	0.0925003	0.0464512	0.0234517	0.0663497	0.0679361	0.0310684	0.0976473	0	0	0.0809051	0	0
Hap1_ACA10G006130.1	0.0507855	0.0529689	0	0	0	0.0319486	0.0696516	0	0	0.0554581	0	0.100526
Hap1_ACA10G006140.1	0.416235	5.71719	0.542451	2.71307	2.68125	3.90014	1.33616	2.18477	2.19473	3.18645	1.10226	2.8662
Hap1_ACA10G006150.1	10.3343	5.16073	9.02399	13.8883	6.57541	7.48766	12.3556	4.70244	8.32932	6.72596	9.07458	4.58016
Hap1_ACA10G006150.2	10.3153	5.13008	8.98937	13.8579	6.5507	7.45446	12.3121	4.68795	8.29876	6.66958	9.04598	4.57172
Hap1_ACA10G006150.3	10.2538	5.12054	8.95371	13.7801	6.52421	7.42935	12.2594	4.66582	8.26446	6.67358	9.00391	4.54449
Hap1_ACA10G006150.4	9.6901	4.83902	8.46145	13.0225	6.16552	7.0209	11.5854	4.4093	7.81009	6.30668	8.50889	4.29465
Hap1_ACA10G006150.5	9.6901	4.81916	8.44456	13.018	6.15369	7.00268	11.5659	4.40383	7.79581	6.26536	8.49774	4.29465
Hap1_ACA10G006150.6	9.63587	4.81194	8.4141	12.9496	6.13101	6.98161	11.5206	4.38463	7.76638	6.27138	8.46127	4.27061
Hap1_ACA10G006150.7	5.2757	2.79445	4.63679	7.70478	3.68119	4.16915	7.18244	2.59911	4.83058	3.70006	5.25245	2.45799
Hap1_ACA10G006150.8	11.9427	5.87971	10.0675	18.1498	8.49051	9.37106	16.0784	6.05131	10.7356	8.03014	11.5067	5.58049
Hap1_ACA10G006160.1	0	0	0	0.0707126	0.01341	0	0	0	0	0	0	0
Hap1_ACA10G006170.1	0.0129258	0	0.0125061	0	0.038341	0.0111382	0.0107696	0.0122925	0	0.0323391	0.0132533	0.0146539
Hap1_ACA10G006180.1	0	0	0	0	0	1.32812	28.7972	0.0237626	0	0.153186	0	0
Hap1_ACA10G006190.1	347.059	2.55443	10.3872	13.2598	7.76558	74.5878	18.0244	14.7867	51.2243	97.3592	78.7473	2.8289
Hap1_ACA10G006200.1	0	0.510341	0	0.0205625	0	0	0	0	0.216303	0	0.791339	0
Hap1_ACA10G006200.2	0	0.4162	0	0.0167694	0	0	0	0	0.176403	0	0.645364	0
Hap1_ACA10G006210.1	5.40475	5.86798	1.10006	0.490006	0.0664405	0.0853007	0.0194682	0.0505713	3.33363	0.141615	8.07861	0.0299506
Hap1_ACA10G006210.2	11.2461	5.62179	1.75338	0.349932	0.0501573	0.20014	0.0392114	0.0432384	3.37617	0.409527	6.23732	0.0221963
Hap1_ACA10G006210.3	11.129	5.56327	1.73513	0.346288	0.0496352	0.198057	0.0388032	0.0427883	3.34102	0.405264	6.17238	0.0219652
Hap1_ACA10G006210.4	10.9777	5.48761	1.71153	0.341579	0.0489601	0.195363	0.0382755	0.0422064	3.29558	0.399752	6.10274	0.0216665
Hap1_ACA10G006210.5	9.11028	4.56207	1.41611	0.280856	0.0402564	0.165436	0.0314712	0.0347032	2.71765	0.331982	5.03051	0.0178148
Hap1_ACA10G006210.6	8.94694	4.48028	1.39072	0.27582	0.0395346	0.162469	0.0309069	0.034081	2.66893	0.32603	4.94032	0.0174954
Hap1_ACA10G006220.1	8.2399	6.5674	3.50941	4.58432	4.25095	1.44324	1.47878	5.27967	4.3548	2.55372	6.84053	3.95818
Hap1_ACA10G006220.2	8.28281	6.58022	3.52822	4.53887	4.14537	1.43984	1.47538	5.24978	4.36353	2.5268	6.82598	3.96153
Hap1_ACA10G006220.3	8.02319	6.39467	3.41711	4.46375	4.13914	1.40528	1.43989	5.14081	4.24027	2.48655	6.66063	3.85408
Hap1_ACA10G006220.4	7.87427	6.27598	3.35368	4.3809	4.06232	1.3792	1.41316	5.04539	4.16157	2.4404	6.537	3.78254
Hap1_ACA10G006220.5	8.37938	6.78057	3.72779	4.89026	4.48007	1.55365	1.65189	5.66907	4.59541	2.69113	6.99674	4.28139
Hap1_ACA10G006220.6	7.67613	6.11806	3.2693	4.27066	3.9601	1.34449	1.37761	4.91843	4.05685	2.37899	6.37251	3.68737
Hap1_ACA10G006220.7	4.64619	3.92735	2.20283	2.96008	2.71291	0.887015	0.925054	3.58631	2.62762	1.53567	4.07635	2.5939
Hap1_ACA10G006220.8	7.98691	6.34515	3.40217	4.37672	3.99728	1.3884	1.42267	5.06224	4.20765	2.43653	6.58213	3.82
Hap1_ACA10G006220.9	4.57977	3.87121	2.17134	2.91777	2.67413	0.874335	0.91183	3.53505	2.59006	1.51372	4.01807	2.55682
Hap1_ACA10G006230.1	3.57624	10.8444	12.5087	22.1538	11.0159	19.8054	9.05222	7.92672	39.2462	41.5823	38.4931	12.5472
Hap1_ACA10G006230.10	2.30676	7.03265	8.16519	14.3058	7.13649	12.8685	5.83769	5.12443	25.3479	27.1038	24.8541	8.11579
Hap1_ACA10G006230.11	3.08075	9.36918	10.8534	19.0986	9.50707	17.093	7.80038	6.83176	33.8302	35.8689	33.1873	10.8245
Hap1_ACA10G006230.2	3.47658	10.5422	12.1601	21.5364	10.7089	19.2534	8.79996	7.70582	38.1525	40.4235	37.4204	12.1976
Hap1_ACA10G006230.3	3.48783	10.5764	12.1995	21.6062	10.7436	19.3158	8.82845	7.73077	38.276	40.5543	37.5415	12.2371
Hap1_ACA10G006230.4	3.23109	9.8264	11.3831	20.0306	9.97102	17.9271	8.18104	7.16516	35.4811	37.6194	34.8068	11.3527
Hap1_ACA10G006230.5	2.345	7.14924	8.30056	14.543	7.2548	13.0818	5.93447	5.20938	25.7681	27.5531	25.2661	8.25034
Hap1_ACA10G006230.6	3.4743	10.529	12.1662	21.4763	10.7051	19.2542	8.77777	7.68997	38.068	40.4431	37.3276	12.1821
Hap1_ACA10G006230.7	3.14952	9.57832	11.0957	19.5249	9.71929	17.4745	7.97451	6.98427	34.5854	36.6696	33.9281	11.0661
Hap1_ACA10G006230.8	3.15875	9.6064	11.1282	19.5822	9.74778	17.5258	7.99789	7.00474	34.6867	36.7771	34.0276	11.0986
Hap1_ACA10G006230.9	3.39297	10.2887	11.8677	21.0185	10.4514	18.7904	8.58834	7.52051	37.235	39.4514	36.5205	11.9042
Hap1_ACA10G006240.1	0	0.11622	0	0	0.0617574	0	0	0.0464527	0	0	0	0
Hap1_ACA10G006250.1	0.160375	0	0	0	0	0	0	0.342583	0	0	0	0
Hap1_ACA10G006260.1	12.0029	5.5427	11.7315	10.9796	8.38116	7.01029	3.87182	11.2032	6.92087	4.32926	3.48089	9.54862
Hap1_ACA10G006270.1	4.38832	2.33875	2.87482	7.94321	7.14757	6.13495	1.56685	4.24285	6.74349	3.6619	3.7958	5.31167
Hap1_ACA10G006270.2	4.73796	2.50517	3.04977	8.48867	7.68324	6.50775	1.66705	4.56102	7.07612	3.92217	4.05867	5.70242
Hap1_ACA10G006270.3	2.76713	1.40567	1.75606	5.16333	4.36249	4.0333	0.969633	2.76019	4.22127	2.41928	2.46214	3.39137
Hap1_ACA10G006270.4	2.96946	1.78514	2.35975	5.36231	4.98255	4.31564	1.06112	3.13123	4.50686	2.51142	2.60513	3.62655
Hap1_ACA10G006280.1	12.234	12.7677	14.5594	26.5961	26.7363	18.7906	29.4723	26.7424	14.7102	15.8577	13.8181	21.099
Hap1_ACA10G006280.2	12.1322	12.6614	14.4382	26.3749	26.5139	18.6342	29.2271	26.5199	14.5878	15.7258	13.7031	20.9235
Hap1_ACA10G006280.3	9.5714	9.42154	11.9307	21.2444	21.2499	14.2149	21.0972	21.5788	11.5825	12.1741	10.82	16.8242
Hap1_ACA10G006280.4	12.0201	13.4745	14.4753	26.2851	26.2538	19.8896	33.7492	26.6857	15.2443	16.4953	14.0803	20.9672
Hap1_ACA10G006280.5	11.3795	11.876	13.5425	24.7387	24.8691	17.4782	27.414	24.8747	13.6828	14.7502	12.853	19.6254
Hap1_ACA10G006280.6	9.11367	8.97098	11.3602	20.2284	20.2337	13.5351	20.0883	20.5469	11.0286	11.5919	10.3025	16.0196
Hap1_ACA10G006280.7	8.75577	8.61868	10.914	19.434	19.4391	13.0036	19.2994	19.74	10.6007	11.1447	9.89794	15.397
Hap1_ACA10G006280.8	6.71036	6.65246	8.39625	14.821	14.7965	9.9238	14.6995	15.0696	8.08486	8.48344	7.53709	11.7103
Hap1_ACA10G006280.9	6.58341	6.52661	8.2374	14.5406	14.5062	9.73184	14.4027	14.7819	7.92091	8.31701	7.3945	11.483
Hap1_ACA10G006290.1	0	0	0	0	0	0	0	0	0	0	0	0
Hap1_ACA10G006300.1	0.1232	0.824275	0.787871	10.4793	9.57443	0.470932	0.183945	8.53591	4.17285	0.452708	2.29908	4.97374
Hap1_ACA10G006310.1	13.8031	1.6079	10.6513	20.2711	21.556	3.69335	4.95425	25.5569	11.3505	8.16301	15.2203	21.6328
Hap1_ACA10G006310.10	11.6172	1.35679	8.94585	17.6872	18.779	3.18841	4.28368	22.3292	9.92643	7.12242	13.2889	18.8252
Hap1_ACA10G006310.11	11.2282	1.31137	8.64634	17.0951	18.1502	3.08166	4.14026	21.5816	9.59409	6.88396	12.844	18.1949
Hap1_ACA10G006310.2	10.9977	1.17103	8.10846	14.8274	15.1819	2.64994	3.47817	17.992	8.10033	5.95275	11.2568	15.0047
Hap1_ACA10G006310.3	11.0899	1.18084	8.17641	14.9516	15.3091	2.67215	3.50732	18.1428	8.15397	6.00264	11.3511	15.1268
Hap1_ACA10G006310.4	6.04007	0.695719	4.92341	8.86479	9.4281	1.49131	1.99899	11.5585	4.59783	3.32073	6.2824	9.29448
Hap1_ACA10G006310.5	6.11013	0.649105	4.74343	8.29484	8.52391	1.38086	1.81215	10.4222	4.22672	3.12151	5.97674	8.29405
Hap1_ACA10G006310.6	6.14391	0.652694	4.76965	8.3407	8.57104	1.38714	1.82217	10.4798	4.25008	3.13876	6.00979	8.3399
Hap1_ACA10G006310.7	11.4118	1.33035	8.78599	17.1934	18.334	3.11039	4.17465	21.8193	9.66368	6.90259	12.9083	18.3783
Hap1_ACA10G006310.8	10.4103	1.10582	7.64399	14.4258	14.7372	2.55238	3.35266	17.5116	7.89316	5.79111	10.9608	14.5448
Hap1_ACA10G006310.9	6.01933	0.639459	4.67294	8.17157	8.39724	1.36034	1.78522	10.2673	4.1639	3.07512	5.88792	8.17079
Hap1_ACA10G006320.1	11.996	14.74	10.8156	5.46592	7.0588	9.18542	15.7649	6.91319	7.91235	5.04751	8.56602	7.25711
Hap1_ACA10G006320.2	8.77255	9.6972	7.98412	4.40812	5.31406	6.07574	9.94471	5.32524	5.63807	3.53254	6.30672	5.41727
Hap1_ACA10G006320.3	8.51904	9.41697	7.7534	4.28073	5.16049	5.90016	9.65733	5.17135	5.47514	3.43046	6.12447	5.26072
Hap1_ACA10G006320.4	8.36474	10.2403	7.54747	3.87708	4.97426	6.39127	10.9468	4.89781	5.55689	3.56047	6.02245	5.09138
Hap1_ACA10G006320.5	18.014	22.1442	16.2193	8.17865	10.4073	13.8307	23.7218	10.3586	11.9049	7.61313	12.8223	10.7154
Hap1_ACA10G006330.1	0.626031	2.82569	0.280541	3.22355	7.78867	0.135479	0.0557158	5.84552	1.3675	0.113621	0.871935	4.83657
Hap1_ACA10G006330.2	0.613098	2.76731	0.274745	3.15695	7.62776	0.13268	0.0545647	5.72476	1.33925	0.111273	0.853921	4.73665
Hap1_ACA10G006340.1	3.12081	1.92132	2.6902	4.98408	4.20188	1.06272	0.582258	4.47144	2.21154	1.5218	3.45321	3.73297
Hap1_ACA10G006340.10	2.15933	1.24391	1.58398	3.71019	2.67516	0.719622	0.431496	3.01304	1.5735	1.19719	2.46988	2.49468
Hap1_ACA10G006340.11	3.09178	1.85125	2.56023	4.93842	4.03038	1.02994	0.563679	4.24481	2.18986	1.50811	3.34147	3.56016
Hap1_ACA10G006340.12	2.83769	1.69912	2.36411	4.53681	3.69916	0.967259	0.52847	3.91103	2.0099	1.38417	3.06687	3.29064
Hap1_ACA10G006340.13	2.84005	1.70053	2.36607	4.54058	3.70223	0.968062	0.528909	3.91428	2.01157	1.38532	3.06942	3.29337
Hap1_ACA10G006340.14	2.24515	1.34284	1.8658	3.55531	2.91766	0.757808	0.424654	3.06011	1.57173	1.0809	2.42901	2.60282
Hap1_ACA10G006340.2	2.87428	1.72102	2.39459	4.5953	3.75468	0.979729	0.535283	3.96145	2.03581	1.40202	3.10641	3.35842
Hap1_ACA10G006340.3	2.90522	1.73955	2.42037	4.64477	3.78718	0.990276	0.541045	4.0041	2.05772	1.41711	3.13985	3.36894
Hap1_ACA10G006340.4	3.16067	1.94586	2.72456	5.04774	4.24616	1.07629	0.589695	4.52855	2.23979	1.54124	3.49732	3.75024
Hap1_ACA10G006340.5	3.35821	2.06748	2.87642	5.35776	4.52152	1.11522	0.612206	4.79215	2.37978	1.63756	3.7159	3.98718
Hap1_ACA10G006340.6	2.80817	1.68144	2.33951	4.48961	3.66832	0.957194	0.522971	3.87033	1.98898	1.36977	3.03496	3.28117
Hap1_ACA10G006340.7	3.05676	1.83029	2.53123	4.88249	3.99306	1.01828	0.557295	4.19673	2.16506	1.49103	3.30363	3.5468
Hap1_ACA10G006340.8	2.81047	1.68282	2.34143	4.4933	3.67134	0.957981	0.523401	3.87351	1.99062	1.37089	3.03745	3.28387
Hap1_ACA10G006340.9	3.40441	2.09592	2.91599	5.43148	4.57361	1.13056	0.620629	4.85808	2.41252	1.66009	3.76702	4.00928
Hap1_ACA10G006350.1	0	0	0	0	0	0	0	0	0	0	0	0
Hap1_ACA10G006360.1	0	0	0	0	0	0	0	0	0	0	0	0
Hap1_ACA10G006370.1	0	0	0	0	0	0	0	0	0	0	0	0
Hap1_ACA10G006380.1	24.5486	53.0102	42.6313	34.6015	34.8294	57.8953	53.3327	26.7318	37.4099	56.4811	45.2506	40.8773
Hap1_ACA10G006390.1	12.138	43.7942	7.679	13.5799	14.0025	26.9198	49.0029	16.3755	30.9345	28.5816	45.9764	13.8413
Hap1_ACA10G006400.1	9.59017	4.27653	6.16982	7.05559	8.25609	5.08764	3.00223	8.43704	5.5252	5.95701	6.78518	7.96291
Hap1_ACA10G006400.10	3.95963	1.77809	2.57405	2.86875	3.05395	1.92352	1.27662	3.71096	2.09016	2.28508	2.63276	3.16979
Hap1_ACA10G006400.11	3.91001	1.75581	2.5418	2.83281	3.01568	1.89942	1.26062	3.66447	2.06397	2.25644	2.59978	3.13007
Hap1_ACA10G006400.12	3.87071	1.73625	2.51349	2.80126	2.98209	1.87827	1.24909	3.62365	2.04099	2.23131	2.57082	3.09521
Hap1_ACA10G006400.2	9.79321	4.36985	6.28867	7.11439	8.41873	5.21794	3.07602	8.61848	5.64514	5.96764	6.81972	8.06662
Hap1_ACA10G006400.3	9.53108	4.25018	6.1318	7.01212	8.20522	5.05629	2.98373	8.40388	5.49116	5.92031	6.74338	7.91385
Hap1_ACA10G006400.4	4.95016	2.19812	3.18891	3.49932	3.76874	2.34635	1.54733	4.51615	2.59511	2.82825	3.22874	3.90731
Hap1_ACA10G006400.5	4.46417	2.00469	2.89768	3.19655	3.43074	2.13073	1.40055	4.16013	2.35519	2.59164	2.96103	3.57354
Hap1_ACA10G006400.6	4.33244	1.92431	2.79579	3.10083	3.31138	2.09127	1.39256	3.97801	2.27291	2.46374	2.8341	3.42104
Hap1_ACA10G006400.7	4.3343	1.94418	2.81022	3.10007	3.32719	2.06642	1.36116	4.03457	2.28411	2.51342	2.87166	3.46569
Hap1_ACA10G006400.8	4.21112	1.86834	2.71447	3.01064	3.21506	2.03044	1.35482	3.86231	2.2068	2.39208	2.75167	3.32154
Hap1_ACA10G006400.9	3.97095	1.78317	2.58141	2.87696	3.06268	1.92902	1.28027	3.72158	2.09614	2.29161	2.64029	3.17885
Hap1_ACA10G006410.1	2.3614	0.670891	0.942162	2.24329	1.61742	0.233794	2.47236	2.94467	1.28424	0.369966	3.00328	1.65948
Hap1_ACA10G006420.1	26.1655	11.5755	14.1137	16.3422	22.9995	2.48935	2.7386	27.0658	15.202	7.57263	21.8915	30.1987
Hap1_ACA10G006430.1	1.56965	0.618676	0.802568	0.316713	0.445853	0.0718606	0.0218094	0.353474	1.64236	0.40646	3.19428	0.605474
Hap1_ACA10G006440.1	62.2552	10.5511	31.7952	21.1203	27.5635	10.2603	7.62073	28.8079	40.0214	30.4899	73.7294	33.9356
Hap1_ACA10G006450.1	15.5412	18.9449	17.9095	21.0591	15.5848	20.8194	21.1838	14.994	18.4265	16.676	16.5348	13.9645
Hap1_ACA10G006450.2	15.0293	18.321	17.3196	20.3655	15.0638	20.1237	20.5206	14.4957	17.8196	16.1267	15.9902	13.5046
Hap1_ACA10G006460.1	17.7197	12.6763	13.0434	17.8201	18.799	14.5778	19.5844	15.6746	15.2753	11.078	12.2345	15.825
Hap1_ACA10G006470.1	17.4938	13.273	16.4484	17.7038	18.6898	13.6032	15.9647	15.2146	14.5833	11.9118	13.2767	16.9371
Hap1_ACA10G006470.10	11.4432	8.36109	10.7439	11.3344	11.8159	8.49591	9.93242	9.99439	9.20922	7.5659	8.70422	10.8528
Hap1_ACA10G006470.11	16.3003	12.356	15.3121	16.4807	17.4125	12.6634	14.8722	14.1635	13.5758	11.0888	12.3658	15.767
Hap1_ACA10G006470.12	9.03483	6.53076	8.49316	8.8298	9.18608	6.59969	7.68618	7.7846	7.12476	5.85671	6.814	8.45829
Hap1_ACA10G006470.13	11.381	8.31568	10.6856	11.2728	11.7517	8.44977	9.87847	9.94011	9.1592	7.52481	8.66106	10.7938
Hap1_ACA10G006470.2	17.234	13.0637	16.1891	17.4247	18.4098	13.3887	15.724	14.9748	14.3534	11.724	13.0741	16.6701
Hap1_ACA10G006470.3	17.3916	13.1955	16.3524	17.6004	18.5807	13.5237	15.8715	15.1258	14.4982	11.8422	13.1992	16.8382
Hap1_ACA10G006470.4	12.1724	8.90153	11.4384	12.067	12.57	9.04507	10.5673	10.6404	9.80448	8.05495	9.26244	11.5543
Hap1_ACA10G006470.5	11.902	8.69632	11.1747	11.7888	12.2896	8.83654	10.3306	10.3951	9.57845	7.86925	9.0532	11.2879
Hap1_ACA10G006470.6	15.9051	12.0564	14.9408	16.0811	16.9903	12.3563	14.5116	13.8201	13.2466	10.82	12.066	15.3847
Hap1_ACA10G006470.7	16.2117	12.2888	15.2288	16.3911	17.3178	12.5945	14.7913	14.0865	13.502	11.0285	12.2986	15.6813
Hap1_ACA10G006470.8	9.31007	6.72972	8.7519	9.09879	9.46593	6.80074	7.92033	8.02175	7.34181	6.03514	7.02159	8.71597
Hap1_ACA10G006470.9	9.46819	6.8497	8.90794	9.26102	9.62748	6.922	8.05615	8.16478	7.47271	6.14274	7.14345	8.87137
Hap1_ACA10G006480.1	17.4508	16.6862	28.8575	14.4774	17.6388	11.2574	15.6553	19.4252	12.9931	12.3317	14.2564	17.1546
Hap1_ACA10G006490.1	5.94765	7.01966	7.06691	9.24303	9.14117	7.63084	11.2935	11.1865	7.58872	8.05443	6.57577	9.65912
Hap1_ACA10G006500.1	0.107794	0	0.0204689	1.81205	1.33379	3.26483	3.01517	1.24185	0.845735	0.65075	0.438813	2.26734
Hap1_ACA10G006510.1	5.69975	0.127342	2.91511	1.42706	5.65629	0.197072	0.17184	5.9628	8.03756	1.57849	9.0131	4.4051
Hap1_ACA10G006510.2	5.53096	0.123571	2.82878	1.3848	5.48878	0.191236	0.166751	5.78622	7.79953	1.53175	8.74619	4.27464
Hap1_ACA10G006510.3	5.98513	0.13562	3.06672	1.50323	5.91672	0.209883	0.17257	6.25814	8.39851	1.66646	9.43057	4.67116
Hap1_ACA10G006510.4	5.28595	0.118097	2.70347	1.32345	5.24564	0.182765	0.159364	5.52989	7.45403	1.46389	8.35874	4.08528
Hap1_ACA10G006510.5	5.04982	0.112822	2.5827	1.26433	5.01131	0.174601	0.152245	5.28287	7.12105	1.3985	7.98535	3.92351
Hap1_ACA10G006510.6	5.16105	0.115307	2.63959	1.29218	5.13239	0.178446	0.155599	5.41443	7.2779	1.42931	8.16124	3.98876
Hap1_ACA10G006510.7	4.51252	0.133296	2.34523	1.16256	5.06511	0.20104	0.145574	5.5561	6.77588	1.43209	7.96215	4.02859
Hap1_ACA10G006520.1	6.37504	2.42205	7.10429	5.7023	4.24256	2.34344	2.4864	8.87812	2.53178	1.88017	3.0951	3.61287
Hap1_ACA10G006530.1	1.7734	0.77561	0.999885	0.88506	1.19767	0.533841	0.259331	1.86968	1.74607	2.96267	3.76536	1.56022
Hap1_ACA10G006530.2	1.78931	0.782571	1.00886	0.893002	1.20842	0.538632	0.261658	1.88646	1.76174	2.98926	3.79915	1.57422
Hap1_ACA10G006530.3	1.79123	0.783408	1.00994	0.893958	1.20971	0.539208	0.261938	1.88848	1.76362	2.99246	3.80321	1.57591
Hap1_ACA10G006530.4	1.7424	0.762054	0.982408	0.86959	1.17674	0.52451	0.254799	1.837	1.71555	2.91089	3.69955	1.53295
Hap1_ACA10G006540.1	0	0	0	0	0	0	0	0.449834	0	0	0	0.0483298
Hap1_ACA10G006550.1	232.036	3.3355	122.866	24.6605	50.3524	333.965	26.7355	86.3867	59.6795	320.349	70.0925	56.9816
Hap1_ACA10G006550.10	134.077	1.91636	72.2253	14.3	29.0758	192.237	15.3416	49.8248	34.5667	184.189	40.9016	32.8478
Hap1_ACA10G006550.11	128.416	1.85005	68.219	13.7743	27.8646	184.385	14.7491	47.7649	33.2812	176.666	39.1854	31.438
Hap1_ACA10G006550.12	103.322	1.48009	55.8236	11.1202	22.4049	147.795	11.7855	38.3614	26.8384	141.448	31.831	25.2362
Hap1_ACA10G006550.2	204.814	2.94419	108.451	21.7674	44.4451	294.785	23.599	76.252	52.678	282.766	61.8693	50.2966
Hap1_ACA10G006550.3	139.938	2.01604	74.3337	15.0102	30.3646	200.929	16.0724	52.0504	36.2673	192.517	42.7012	34.2587
Hap1_ACA10G006550.4	212.327	3.05218	112.439	22.5658	46.0754	305.598	24.4646	79.0489	54.6102	293.138	64.1387	52.1414
Hap1_ACA10G006550.5	195.356	2.80822	103.451	20.7621	42.3926	281.172	22.5091	72.7306	50.2453	269.708	59.0121	47.9738
Hap1_ACA10G006550.6	138.412	1.97834	74.555	14.7624	30.016	198.454	15.8377	51.436	35.6845	190.145	42.2243	33.91
Hap1_ACA10G006550.7	202.303	2.90808	107.13	21.5005	43.9001	291.17	23.3096	75.3169	52.032	279.299	61.1107	49.6798
Hap1_ACA10G006550.8	141.763	2.02622	76.3656	15.1197	30.7425	203.257	16.221	52.681	36.5482	194.747	43.2463	34.7308
Hap1_ACA10G006550.9	135.486	1.95191	71.9749	14.5327	29.3987	194.537	15.5611	50.3947	35.1136	186.393	41.3428	33.1689
Hap1_ACA10G006560.1	0.200443	0.0462762	0	0.947319	0.872237	0.275241	0.196501	0.829549	0.913226	0	0.218631	0.515071
Hap1_ACA10G006560.2	0.182919	0.0422305	0	0.864499	0.704745	0.251178	0.179321	0.724429	0.808072	0	0.199517	0.495385
Hap1_ACA10G006560.3	0.179253	0.120279	0.10337	0.965794	0.862186	0.341839	0.186119	0.585374	0.841742	0.201683	0.278002	0.421493
Hap1_ACA10G006570.1	47.4294	75.8121	117.767	52.984	110.588	301.656	126.121	105.351	76.2706	372.924	110.832	129.208
Hap1_ACA10G006580.1	0	0	0.0839005	0.0222871	0	0.0639978	0.0867614	0.0955104	0.0657733	0.391551	0	0
Hap1_ACA10G006590.1	0	0.29364	0	0.242073	0.217176	0.132143	0.262004	0.567601	0.238881	0.473456	0.432092	0.413357
Hap1_ACA10G006600.1	0	0	0	0	0	0	0	0	0	0	0	0
Hap1_ACA10G006610.1	0.244936	0.171346	0.474101	6.39724	0.429541	1.26594	0.39376	0.919781	0.714148	0.0760737	0.0483605	0.584417
Hap1_ACA10G006620.1	0	0	0	0	0	3.08219	14.599	0	0	0.07811	0	0
Hap1_ACA10G006630.1	3.13923	6.98096	10.5487	3.92885	13.9537	0.798426	0.125893	16.4419	5.17601	0.414223	1.08406	24.6445
Hap1_ACA10G006640.1	4.96417	4.19859	6.80889	2.23875	1.83929	5.14097	8.04195	1.43287	4.40274	5.78028	4.56255	2.15112
Hap1_ACA10G006650.1	0	0	0	0	0	0	0	0	0	0	0	0
Hap1_ACA10G006660.1	0	0	0	0	0	0	0.0130447	0	0	0.0241122	0	0
Hap1_ACA10G006670.1	0	0	0	0	0	0	0	0	0	0	0	0
Hap1_ACA10G006680.1	0.791996	2.78483	2.87435	3.07914	6.00913	1.09539	2.15361	10.9673	2.16376	0.788539	2.12936	3.02504
Hap1_ACA10G006680.2	0.602389	2.14577	2.19132	2.35256	4.59709	0.86477	1.67208	8.37162	1.6667	0.59976	1.62464	2.32451
Hap1_ACA10G006680.3	0.568056	2.02348	2.06643	2.21848	4.33508	0.815483	1.57678	7.89448	1.57171	0.565577	1.53204	2.19202
Hap1_ACA10G006680.4	0.774804	2.72438	2.81196	3.00499	5.87195	1.07162	2.10687	10.7369	2.11679	0.771423	2.08314	2.95938
Hap1_ACA10G006680.5	0.693402	2.31455	2.34454	2.81872	5.31696	0.925044	1.80166	9.79647	1.84274	0.644529	1.7346	2.69357
Hap1_ACA10G006690.1	0	0	0	0	0	0	0	0	0	0	0	0
Hap1_ACA10G006700.1	0	0.08576	0.0626729	27.2363	11.6761	2.78459	0.861212	3.50263	1.63137	0.457832	1.01793	3.8353
Hap1_ACA10G006710.1	83.6364	61.2703	169.522	80.655	57.1782	93.0906	100.059	65.0823	80.2995	94.4674	58.5728	59.0695
Hap1_ACA10G006720.1	0.117688	0.119664	0	0.0437065	0.43914	0.254596	0	0.121426	0.176825	0	0.180289	0.646042
Hap1_ACA10G006730.1	0.218051	0	0.0399041	0.763211	6.55737	0.475139	0.0178058	9.42471	1.12436	0.309576	0.72144	12.3899
Hap1_ACA10G006740.1	41.2835	3.2846	22.7292	1.62738	1.43041	10.3647	17.3473	1.53922	5.62734	17.2639	7.08477	1.34147
Hap1_ACA10G006740.2	32.5683	2.6148	17.9954	1.27769	1.11427	8.16151	13.694	1.16184	4.38247	13.7251	5.63252	1.05023
Hap1_ACA10G006740.3	33.9907	2.729	18.7813	1.33349	1.16294	8.51074	14.2921	1.21258	4.57387	14.3245	5.87852	1.0961
Hap1_ACA10G006740.4	38.5657	3.08047	21.2878	1.50979	1.30342	9.61877	16.0755	1.34885	5.17097	16.181	6.59897	1.21195
Hap1_ACA10G006740.5	31.5994	2.537	17.46	1.23968	1.08112	7.91869	13.2866	1.12727	4.25208	13.3168	5.46494	1.01899
Hap1_ACA10G006750.1	1.32318	2.77505	1.78273	4.70532	8.33366	3.54159	3.8844	5.97616	5.23325	3.33378	3.6962	5.03649
Hap1_ACA10G006760.1	86.43	79.5983	78.8233	69.1537	76.5138	34.9327	23.3894	79.6185	62.1415	42.7214	85.662	66.9253
Hap1_ACA10G006770.1	76.9791	58.0027	50.9083	57.0334	69.4044	36.5572	25.4696	65.1764	51.1308	29.9547	68.8889	50.7851
Hap1_ACA10G006780.1	9.37211	5.76456	8.97291	11.1797	7.19272	10.4539	20.2995	7.66336	8.93426	10.425	9.19739	6.8244
Hap1_ACA10G006790.1	21.6526	17.583	20.8129	21.9975	20.7717	15.024	14.2596	19.767	21.6603	18.6749	25.1763	15.5648
Hap1_ACA10G006790.2	21.1698	17.1909	20.3488	21.507	20.3085	14.689	13.9416	19.3262	21.1774	18.2585	24.6149	15.2177
Hap1_ACA10G006800.1	24.1736	15.6409	35.9918	36.8822	35.69	16.7537	27.6467	41.4401	29.409	23.8652	28.9941	34.5208
Hap1_ACA10G006810.1	4.92562	1.64607	2.68688	7.57797	7.27609	9.84712	25.8517	7.20193	8.86403	4.45627	8.78787	7.04719
Hap1_ACA10G006820.1	2.62479	1.88017	3.65229	2.01208	13.8725	4.85301	20.4871	12.6944	18.495	14.0514	27.7986	31.4645
Hap1_ACA10G006820.2	2.18343	1.56402	3.03815	1.67375	11.5398	4.03697	17.0421	10.5598	15.3851	11.6886	23.1242	26.1736
Hap1_ACA10G006830.1	46.7445	0.297234	8.13284	6.4786	13.9266	14.2817	13.1486	20.4662	14.0378	28.7793	28.4123	12.6798
Hap1_ACA10G006840.1	28.0074	4.0324	9.07444	41.8502	21.9879	8.69176	5.42946	20.5946	21.7741	14.1356	24.6236	15.9329
Hap1_ACA10G006850.1	47.5372	10.113	24.4958	79.35	33.7707	16.0769	9.78972	31.9785	37.1276	26.7225	41.4188	27.5312
Hap1_ACA10G006860.1	26.5357	31.2559	27.4558	16.1174	17.4343	16.5107	44.1262	21.2168	23.4522	20.6758	22.3195	17.7619
Hap1_ACA10G006870.1	1.3722	3.36214	8.35693	0.978399	1.97402	2.24392	1.52705	3.35019	1.50876	4.04585	1.33743	3.50104
Hap1_ACA10G006880.1	23.1625	23.7516	13.8909	19.2608	17.1988	13.681	7.49328	18.5264	21.6898	17.159	23.6002	16.8726
Hap1_ACA10G006880.2	15.5585	15.7445	9.27821	12.9235	11.5282	9.07007	4.9782	12.4742	14.4399	11.4127	15.9301	11.3189
Hap1_ACA10G006880.3	22.3332	22.9011	13.3935	18.5712	16.583	13.1911	7.22497	17.8631	20.9132	16.5446	22.7552	16.2685
Hap1_ACA10G006890.1	7.02425	10.5701	8.22622	8.49989	7.17586	14.5984	5.26007	7.01541	11.3866	11.3729	10.4049	7.42714
Hap1_ACA10G006890.2	6.7563	10.1669	7.91243	8.17565	6.90213	14.0416	5.05942	6.7478	10.9522	10.9391	10.008	7.14382
Hap1_ACA10G006890.3	6.77019	10.1878	7.92869	8.19245	6.91631	14.0704	5.06982	6.76167	10.9747	10.9616	10.0286	7.1585
Hap1_ACA10G006890.4	6.52093	9.81273	7.63678	7.89083	6.66167	13.5524	4.88316	6.51273	10.5707	10.558	9.65934	6.89495
Hap1_ACA10G006890.5	3.00669	4.33194	3.45203	3.62063	3.26525	5.94455	2.07104	3.40923	4.72138	4.59409	4.32214	3.3553
Hap1_ACA10G006890.6	2.96453	4.27119	3.40362	3.56986	3.21946	5.86119	2.042	3.36142	4.65517	4.52966	4.26153	3.30825
Hap1_ACA10G006900.1	7.99444	8.68555	12.6118	11.0928	9.27519	11.9044	6.47404	9.76109	10.9621	11.0313	8.81878	9.7988
Hap1_ACA10G006910.1	21.7399	6.96993	14.33	4.94327	4.73622	10.4947	13.1894	4.92155	14.9359	14.8682	21.8518	5.5405
Hap1_ACA10G006910.2	21.7038	6.95834	14.3061	4.93505	4.72835	10.4773	13.1674	4.91337	14.9111	14.8435	21.8155	5.53129
Hap1_ACA10G006910.3	21.6319	6.93528	14.2587	4.91869	4.71268	10.4426	13.1238	4.89708	14.8617	14.7943	21.7432	5.51296
Hap1_ACA10G006910.4	8.47456	2.61062	5.58707	1.84674	1.71944	3.96393	4.96425	1.92837	5.7619	5.67603	8.65799	2.10573
Hap1_ACA10G006910.5	8.46007	2.60615	5.57752	1.84359	1.7165	3.95715	4.95576	1.92507	5.75205	5.66633	8.64318	2.10213
Hap1_ACA10G006920.1	0.40072	0.440694	0.593099	0.197931	0.140865	0.381923	0.249084	0.242552	0.180381	0.363571	0.217551	0.158059
Hap1_ACA10G006930.1	31.0869	25.8293	21.0313	10.7081	11.2638	16.883	14.2248	14.4214	15.8271	18.7441	25.8153	11.9907
Hap1_ACA10G006930.10	7.7104	6.52519	5.20322	2.88207	2.97709	4.15093	3.60627	3.82818	4.20959	4.92222	6.80165	3.19172
Hap1_ACA10G006930.2	24.402	20.2102	16.5793	8.39901	8.86686	13.1697	11.0987	11.3372	12.3672	14.6521	20.2219	9.42511
Hap1_ACA10G006930.3	16.562	14.0444	11.2325	6.24212	6.50609	9.07133	7.86899	8.23904	9.07963	10.6599	14.7219	6.85608
Hap1_ACA10G006930.4	8.78784	7.30215	5.97829	3.01864	3.15897	4.66708	3.93714	4.08989	4.45966	5.24239	7.23292	3.39152
Hap1_ACA10G006930.5	8.12391	6.89974	5.45642	3.0368	3.12899	4.40352	3.82485	4.0293	4.44687	5.21077	7.17862	3.35758
Hap1_ACA10G006930.6	22.9839	19.0357	15.6157	7.91089	8.35155	12.4044	10.4537	10.6783	11.6485	13.8006	19.0467	8.87736
Hap1_ACA10G006930.7	15.8228	13.4176	10.7312	5.96354	6.21573	8.66648	7.5178	7.87134	8.67441	10.1842	14.0649	6.5501
Hap1_ACA10G006930.8	7.57505	6.41065	5.11188	2.83148	2.92483	4.07807	3.54297	3.76098	4.1357	4.83582	6.68226	3.1357
Hap1_ACA10G006930.9	7.94481	6.74763	5.33613	2.96985	3.06001	4.30643	3.74053	3.94047	4.34884	5.09589	7.02036	3.28356
Hap1_ACA10G006940.1	4.58182	3.25597	5.19346	5.23229	3.59619	3.1686	12.0193	3.11592	3.2363	2.29599	3.30482	2.99214
Hap1_ACA10G006940.2	4.59501	3.26535	5.20841	5.24736	3.60654	3.17773	12.0539	3.12489	3.24562	2.3026	3.31433	3.00076
Hap1_ACA10G006940.3	4.41346	3.13633	5.00263	5.04003	3.46405	3.05218	11.5777	3.00142	3.11739	2.21162	3.18338	2.8822
Hap1_ACA10G006940.4	3.18083	2.33185	3.63778	3.74227	2.60921	2.16756	8.49937	2.27479	2.26034	1.66366	2.33741	2.15915
Hap1_ACA10G006950.1	1.33053	7.42569	1.03817	2.25251	3.36732	3.15192	1.98253	5.88845	3.63074	3.8863	5.02833	4.5782
Hap1_ACA10G006960.1	3.74169	1.19712	2.50222	1.67249	1.68566	0.730036	0.298899	2.53833	1.35958	1.24421	2.36657	1.67348
Hap1_ACA10G006970.1	0	1.39396	0	0	0	0.0111853	0.0791462	0.437784	0	0	0	0
Hap1_ACA10G006970.2	0	1.35645	0	0	0	0.0108844	0.0770166	0.426004	0	0	0	0
Hap1_ACA10G006970.3	0	1.34159	0	0	0	0.0107651	0.0761726	0.421336	0	0	0	0
Hap1_ACA10G006980.1	0	0	0	0	0	0	0	0	0	0	0	0
Hap1_ACA10G006990.1	0.0821971	0.0428898	0	0	0	0	0	0.0918792	0	0	0	0.0377585
Hap1_ACA10G007000.1	0.946712	0.117482	0.419368	1.63785	4.02644	1.68557	3.37168	2.48859	0.6234	1.822	0.558531	2.94568
Hap1_ACA10G007010.1	1.2773	0.224012	1.07816	5.26272	3.59684	7.08271	11.0532	5.89934	2.10623	8.37938	1.43288	2.89831
Hap1_ACA10G007020.1	1.37362	0.0673747	1.02234	5.40712	4.01564	5.03617	4.55107	4.33978	1.75432	6.85988	1.36647	2.59729
Hap1_ACA10G007030.1	5.93946	6.9895	8.5273	31.2518	32.2716	19.0304	8.63793	32.1508	15.1314	18.2276	11.9769	26.8705
Hap1_ACA10G007040.1	10.7046	5.81412	3.9247	2.66822	2.49843	2.48266	1.01462	2.626	5.47729	4.92982	5.96153	2.16787
Hap1_ACA10G007040.2	12.3364	6.631	4.55881	3.10248	2.8475	2.83306	1.20468	3.07341	6.33041	5.80697	7.02514	2.47402
Hap1_ACA10G007040.3	5.95911	3.48835	2.22906	1.70913	1.56511	1.42881	0.585563	1.65812	3.19055	2.87159	3.48202	1.44281
Hap1_ACA10G007040.4	4.21821	2.52583	1.58232	1.2841	1.16401	1.03386	0.434231	1.26352	2.30025	2.0959	2.51915	1.11602
Hap1_ACA10G007050.1	3.675	6.51548	4.64424	8.15438	11.3307	8.07963	17.411	10.3617	6.46729	8.23979	6.14152	10.7522
Hap1_ACA10G007050.2	3.62809	6.43231	4.58495	8.0503	11.1861	7.99258	17.1887	10.2294	6.38791	8.13911	6.07161	10.615
Hap1_ACA10G007050.3	2.63734	4.75202	3.32777	6.07977	8.92061	5.9693	13.2041	8.06836	4.75644	6.04362	4.51128	8.37218
Hap1_ACA10G007050.4	3.45143	6.11442	4.35929	7.65042	10.6308	7.5657	16.315	9.73539	6.05691	7.6884	5.72676	10.0923
Hap1_ACA10G007050.5	2.78337	5.01514	3.51203	6.41642	9.41455	6.29982	13.9327	8.51511	5.01981	6.37826	4.76108	8.83575
Hap1_ACA10G007050.6	3.7314	6.60021	4.7129	8.26634	11.4931	8.17939	17.6228	10.5206	6.54456	8.31205	6.19129	10.911
Hap1_ACA10G007060.1	0.448183	0.214416	0.334544	0.483004	0.847665	0.431634	0.100013	0.763925	0.337756	0.29423	0.425112	0.660479
Hap1_ACA10G007070.1	0.855192	0.747255	1.35788	14.1874	17.8378	2.47574	8.70519	7.44959	21.3242	2.22733	3.47005	18.8059
Hap1_ACA10G007070.2	0.830658	0.725817	1.31892	13.7804	17.326	2.40472	8.45545	7.23587	20.7125	2.16343	3.3705	18.2664
Hap1_ACA10G007070.3	0.829977	0.725223	1.31784	13.7691	17.3119	2.40275	8.44853	7.22994	20.6955	2.16166	3.36774	18.255
Hap1_ACA10G007070.4	0.777655	0.676124	1.24704	12.8522	16.2035	2.25253	7.90624	6.75499	19.331	2.01531	3.13974	17.0785
Hap1_ACA10G007070.5	0.813107	0.710482	1.29105	13.4892	16.96	2.35391	8.2768	7.08299	20.2748	2.11772	3.29929	17.8804
Hap1_ACA10G007070.6	0.758919	0.659834	1.21699	12.5426	15.8131	2.19826	7.713	6.59224	18.8653	1.96676	3.06409	16.6702
Hap1_ACA10G007080.1	85.4301	24.4167	58.976	41.5569	43.3765	21.7829	14.6572	52.9769	34.4961	34.4906	48.6903	48.0682
Hap1_ACA10G007090.1	0.405297	0.0648138	0.202493	0	0	0	0	0	0.0790477	0	0	0
Hap1_ACA10G007090.2	0.435344	0.0696188	0.217505	0	0	0	0	0	0.0849079	0	0	0
Hap1_ACA10G007100.1	39.8541	31.547	35.1121	28.6324	21.2849	23.274	23.0798	22.4004	25.5431	21.3359	22.2917	19.2064
Hap1_ACA10G007100.2	38.7403	30.6653	34.1308	27.8322	20.69	22.6235	22.4348	21.7743	24.8292	20.7396	21.6687	18.6696
Hap1_ACA10G007100.3	37.3717	29.582	32.9251	26.8489	19.9591	21.8243	21.6422	21.0051	23.9521	20.007	20.9032	18.0101
Hap1_ACA10G007100.4	36.2811	28.7188	31.9642	26.0654	19.3767	21.1874	21.0107	20.3921	23.2531	19.4231	20.2932	17.4845
Hap1_ACA10G007100.5	18.4554	14.5875	16.2541	13.247	9.85935	10.7399	10.7537	10.3921	11.7849	9.87052	10.3383	8.90192
Hap1_ACA10G007100.6	18.405	14.5476	16.2097	13.2108	9.83243	10.7106	10.7244	10.3637	11.7527	9.84357	10.3101	8.87762
Hap1_ACA10G007100.7	18.2144	14.397	16.0418	13.074	9.7306	10.5997	10.6133	10.2564	11.631	9.74162	10.2033	8.78567
Hap1_ACA10G007100.8	17.9079	14.1547	15.7719	12.854	9.56689	10.4213	10.4347	10.0838	11.4353	9.57773	10.0317	8.63786
Hap1_ACA10G007110.1	71.261	44.7485	53.2372	45.5158	27.2621	18.3104	4.95911	16.5327	28.3678	18.3156	35.7712	13.7657
Hap1_ACA10G007120.1	0.0360452	0	0	0	0	0	0	0	0	0	0	0
Hap1_ACA10G007130.1	0.0769478	0.434249	0.509382	2.31546	1.5302	0.191257	0.201255	2.3947	0.363277	0.860106	0.233685	0.728259
Hap1_ACA10G007140.1	0	0.0109558	0.49108	92.5912	19.2945	1.68315	0.152978	5.42666	0.560963	0.537855	0.975893	1.22902
Hap1_ACA10G007150.1	9.69862	6.80286	14.9704	14.802	19.5035	7.54986	4.46251	17.3359	7.58865	9.80347	8.21916	16.0764
Hap1_ACA10G007160.1	24.2142	19.6822	18.9998	120.142	104.328	18.5603	3.77254	108.509	46.6836	31.147	29.7714	140.61
Hap1_ACA10G007170.1	0.690932	12.35	2.49435	29.4839	21.8646	14.1092	2.89596	21.8304	11.4536	10.1681	6.28535	16.8666
Hap1_ACA10G007180.1	0	0	0	0	0	0	0	0	0	0	0	0
Hap1_ACA10G007190.1	0	0	0	0	0	0	0	0	0	0	0	0
Hap1_ACA10G007200.1	11.3259	49.2658	11.6186	40.2053	30.0768	26.2748	4.05293	18.3917	112.936	31.1038	42.4749	39.782
Hap1_ACA10G007200.2	12.953	56.6278	13.2132	45.6777	34.3871	30.1897	4.66193	21.1584	129.097	35.6447	48.4824	45.4562
Hap1_ACA10G007200.3	10.2751	44.7004	10.5407	36.5028	27.2863	23.8444	3.6769	16.6853	102.491	28.218	38.5497	36.0911
Hap1_ACA10G007200.4	12.3791	54.1188	12.6278	43.6539	32.8635	28.8521	4.45537	20.221	123.377	34.0654	46.3343	43.4422
Hap1_ACA10G007200.5	9.9469	43.2725	10.204	35.3368	26.4147	23.0828	3.55945	16.1523	99.2167	27.3166	37.3183	34.9382
Hap1_ACA10G007210.1	15.0039	25.6447	14.5689	23.5221	11.1987	10.7345	16.9891	10.5995	15.6542	12.3367	9.36075	10.2966
Hap1_ACA10G007220.1	17.4112	33.0978	23.3227	21.5145	13.0379	10.2009	17.1832	11.1967	16.0544	12.8348	9.48734	11.3747
Hap1_ACA10G007230.1	26.2694	4.65633	20.1648	37.8653	39.4673	1.6309	1.15778	38.4948	19.9705	3.61859	23.5298	49.9523
Hap1_ACA10G007240.1	4.24388	4.26197	3.61292	3.68579	3.55114	3.52865	3.04495	3.47957	4.21979	3.56878	4.2095	3.99927
Hap1_ACA10G007250.1	3.42517	16.5646	2.09085	6.95778	3.27206	11.2093	16.8277	1.95497	8.07017	7.55682	4.19748	3.14108
Hap1_ACA10G007260.1	84.4215	112.705	96.681	116.209	98.4278	63.6303	83.5859	76.0837	106.524	84.1469	147.06	137.135
Hap1_ACA10G007270.1	3.04337	1.04367	1.60374	1.38177	1.73137	0.734218	0.576657	2.11512	1.40526	0.911182	1.69644	1.66267
Hap1_ACA10G007280.1	5.78006	6.49112	7.34733	4.35154	4.49503	5.84652	9.10739	4.45976	5.88156	6.91287	6.27202	4.98782
Hap1_ACA10G007290.1	1.44236	102.378	18.4164	18.1536	19.6629	4.48187	1.2499	8.08999	46.8198	3.93259	31.3887	24.8704
Hap1_ACA10G007290.2	1.27294	90.335	16.4329	16.049	17.4912	3.9795	1.1052	7.16759	41.2725	3.47703	27.6679	22.0825
Hap1_ACA10G007290.3	1.40981	100.067	18.0007	17.7438	19.219	4.3807	1.22168	7.90738	45.7629	3.84382	30.6802	24.309
Hap1_ACA10G007290.4	1.24759	88.536	16.1056	15.7293	17.1429	3.90024	1.08319	7.02485	40.4506	3.40778	27.1169	21.6428
Hap1_ACA10G007290.5	1.38327	98.3093	17.6834	17.3589	18.6823	4.29538	1.17173	7.64291	44.8269	3.7651	30.1191	23.6018
Hap1_ACA10G007300.1	0.0991049	0.343554	0	3.50311	13.6746	0.192877	1.46234	23.3552	1.11541	0.0661507	0.544925	3.24691
Hap1_ACA10G007300.2	0.0953933	0.330688	0	3.37191	13.1625	0.185654	1.40758	22.4805	1.07364	0.0636733	0.524517	3.13143
Hap1_ACA10G007300.3	0.0913926	0.316819	0	3.2305	12.6105	0.177868	1.34855	21.5377	1.02861	0.0610029	0.502519	3.00011
Hap1_ACA10G007310.1	0	0	0	0	0	0	0	0	0	0	0	0
Hap1_ACA10G007320.1	0.0239364	0.28523	0.084917	0.219009	0.428709	0.198219	0.161656	1.61566	0.116492	0.12316	0.154038	0.0853401
Hap1_ACA10G007330.1	0.61001	0.381355	1.16059	5.01905	6.37824	2.0181	1.12354	3.85014	0.59959	1.08754	0.586104	4.09942
Hap1_ACA10G007330.2	0.608443	0.380376	1.1576	5.00616	6.36185	2.01291	1.12065	3.84025	0.59805	1.08475	0.584598	4.08889
Hap1_ACA10G007330.3	0.599208	0.374602	1.14003	4.9161	6.26528	1.96234	1.10364	3.77849	0.586627	1.05067	0.572561	4.02683
Hap1_ACA10G007330.4	0.578839	0.361868	1.10128	4.74899	6.05231	1.89563	1.06613	3.65005	0.566686	1.01495	0.553098	3.88994
Hap1_ACA10G007330.5	0.646735	0.39265	1.15518	5.61552	6.87789	1.97781	1.28461	4.40007	0.651224	1.10927	0.625813	4.26321
Hap1_ACA10G007330.6	0.458517	0.25185	0.948311	4.33266	5.36033	1.53391	1.03071	3.37909	0.504181	0.802262	0.449225	3.23577
Hap1_ACA10G007330.7	0.519553	0.297763	0.991021	4.85772	6.0174	1.6793	1.18859	3.73242	0.560667	0.866608	0.515743	3.53466
Hap1_ACA10G007340.1	1.03631	2.44042	3.02015	2.90321	4.48173	2.27571	1.49239	4.07636	2.1159	1.86485	2.62256	7.00359
Hap1_ACA10G007340.2	1.12563	2.65075	3.26414	3.0175	4.86798	2.41594	1.59452	4.39409	2.24891	1.96231	2.81401	7.6072
Hap1_ACA10G007350.1	0.13265	0.760356	0.272107	16.2307	24.5657	0.506317	0.0612939	5.42065	0.942989	0.0552195	0.538188	4.76615
Hap1_ACA10G007360.1	0	0	0	0	0	0.108073	2.61295	0.09203	0	0	0	0
Hap1_ACA10G007370.1	0	0	0	0	0	36.6728	696.725	0	0	3.44924	0	0
Hap1_ACA10G007380.1	0.00531971	0.239679	0.153383	0.14085	0.281209	0.757022	14.444	0.305071	0.01864	0.0434048	0.00480293	0.878001
Hap1_ACA10G007390.1	7.90747	4.72762	9.16967	13.7361	11.1189	10.1768	6.91592	12.4361	5.74824	14.5347	9.73936	10.5048
Hap1_ACA10G007400.1	0.119224	0.197569	1.15455	0.413251	0.560467	0.161164	0.0496414	1.19121	0.313805	0.0701327	0.205747	0.500995
Hap1_ACA10G007410.1	1.01035	0.104962	3.88796	0.186489	0.387295	0.392898	0.420319	1.34861	0.423696	0.625512	0.837979	0.561228
Hap1_ACA10G007410.2	1.02246	0.108503	3.9562	0.187786	0.394072	0.406153	0.418476	1.36739	0.43799	0.646614	0.860042	0.572895
Hap1_ACA10G007410.3	0.572905	0.0643318	2.16409	0.105796	0.208707	0.202199	0.21847	0.765426	0.22323	0.333359	0.479716	0.320242
Hap1_ACA10G007410.4	0.494383	0.0620945	1.88896	0.0977324	0.180102	0.174486	0.192853	0.669418	0.192634	0.287669	0.413966	0.279021
Hap1_ACA10G007420.1	1.04416	2.66117	2.0237	0.405633	0.518145	2.00349	3.09384	0.684135	1.48534	2.04199	1.32551	0.805446
Hap1_ACA10G007420.2	1.01726	2.6038	1.97157	0.395183	0.525169	1.98698	3.01414	0.722981	1.47421	2.11927	1.30142	0.843936
Hap1_ACA10G007420.3	0.882266	2.25827	1.70994	0.342742	0.455478	1.72331	2.61416	0.627041	1.27858	1.83804	1.12872	0.731945
Hap1_ACA10G007420.4	1.48083	3.76187	2.82361	0.563654	0.727435	2.88283	4.3221	0.94958	2.09037	3.11686	1.88345	1.2412
Hap1_ACA10G007430.1	0.16091	0.32107	0.14701	0.240399	0.512977	1.16507	1.47542	0.368618	0.373091	0.470433	0.479519	0.396982
Hap1_ACA10G007440.1	2.63733	4.93991	3.30866	3.72482	3.50757	7.05862	11.3988	2.70463	6.21201	5.52517	4.59336	3.27163
Hap1_ACA10G007450.1	31.6024	46.8421	42.2989	31.4598	24.1466	24.8759	17.0592	24.0421	41.7581	30.4402	55.0803	22.9044
Hap1_ACA10G007450.2	30.7892	45.5064	41.1674	30.6298	23.5258	24.1602	16.5705	23.352	40.6151	29.5588	53.6148	22.2609
Hap1_ACA10G007450.3	22.7448	33.4504	30.357	22.6471	17.413	17.8801	12.1684	17.3787	30.0908	21.7593	39.779	16.486
Hap1_ACA10G007450.4	23.8789	35.3229	32.0031	23.7488	18.2491	18.7539	12.8467	18.1108	31.5095	22.9042	41.6598	17.2597
Hap1_ACA10G007450.5	18.7753	27.6358	25.1176	18.6896	14.3766	14.7721	10.0411	14.3456	24.8469	17.9459	32.8973	13.6049
Hap1_ACA10G007450.6	18.9319	27.8201	25.2596	18.851	14.5487	14.8909	10.1153	14.5076	25.0741	18.1966	33.1295	13.7537
Hap1_ACA10G007450.7	16.1054	23.6866	21.5385	16.0322	12.3788	12.6785	8.60197	12.3414	21.3371	15.4662	28.2353	11.6969
Hap1_ACA10G007460.1	22.6828	22.6536	18.651	33.7687	25.8692	25.198	36.8434	25.78	36.1165	24.059	40.852	24.0149
Hap1_ACA10G007470.1	15.8835	19.9435	17.0857	22.2417	16.447	15.613	22.1881	15.1314	23.5882	15.8936	25.9784	16.6158
Hap1_ACA10G007480.1	8.57519	3.53474	9.02749	20.0553	12.4236	4.58646	7.94673	13.2587	8.64676	3.41242	5.79295	9.00259
Hap1_ACA10G007480.2	8.23623	3.39501	8.67064	19.2626	11.9325	4.40516	7.6326	12.7346	8.30497	3.27753	5.56396	8.64673
Hap1_ACA10G007490.1	1.35023	1.1962	3.2588	2.61142	1.22293	2.01703	0.951793	0.701836	2.53989	1.73156	2.7547	0.373492
Hap1_ACA10G007490.2	1.31589	1.16577	3.17591	2.545	1.19183	1.96573	0.927587	0.683986	2.47529	1.68752	2.68464	0.363993
Hap1_ACA10G007500.1	0	0	0	0	0	0	0	0	0	0	0	0
Hap1_ACA10G007510.1	0.35178	7.24727	0.0720488	0	0	0	0	0.0420564	0.0247518	0.136759	0.156743	0
Hap1_ACA10G007510.2	0.333205	6.86459	0.0682444	0	0	0	0	0.0398357	0.0234449	0.129538	0.148467	0
Hap1_ACA10G007520.1	6.9213	28.2402	12.2218	21.149	25.4671	8.45236	4.65554	20.117	16.1249	10.7491	18.8544	35.503
Hap1_ACA10G007520.2	6.10441	24.9071	10.7793	18.6529	22.4613	7.45477	4.10607	17.7427	14.2217	9.48043	16.6291	31.3127
Hap1_ACA10G007530.1	8.41736	59.8815	5.46519	31.2767	14.6248	2.41672	10.6676	12.2234	36.4086	3.68439	15.9015	18.3944
Hap1_ACA10G007530.2	4.91748	34.7671	3.30542	18.7016	8.76258	1.43378	6.0695	7.2624	21.3904	2.22008	9.28381	11.1421
Hap1_ACA10G007530.3	4.74594	33.5543	3.19012	18.0492	8.45691	1.38377	5.85777	7.00906	20.6442	2.14263	8.95995	10.7534
Hap1_ACA10G007540.1	128.653	37.7113	50.2274	70.7315	81.0664	26.7609	56.489	70.0783	64.5634	25.5527	52.8842	74.1888
Hap1_ACA10G007550.1	15.7575	5.83209	69.2182	16.0556	30.2284	16.8889	4.38302	28.4269	37.0245	19.4556	26.3915	40.7763
Hap1_ACA10G007560.1	44.6662	28.0708	74.3735	4.47667	5.45921	9.06532	4.79459	4.20785	19.6661	15.6302	28.0205	8.10075
Hap1_ACA10G007570.1	14.1897	11.4099	11.4798	18.3893	18.7438	9.33944	9.23287	21.1787	15.4673	12.692	18.4156	18.9941
Hap1_ACA10G007580.1	0	0	0	0	0	0	0	0	0	0	0	0
Hap1_ACA10G007590.1	0	0	0	0	0.10685	0	0	0	0	0	0	0
Hap1_ACA10G007600.1	8.42509	80.1606	66.5491	27.287	43.9194	23.6225	6.27805	19.967	90.5332	55.9146	53.671	33.0391
Hap1_ACA10G007600.2	7.84681	74.6585	61.9813	25.4141	40.9048	22.0011	5.84714	18.5965	84.3192	52.0767	49.9872	30.7714
Hap1_ACA10G007600.3	7.8015	74.2274	61.6234	25.2673	40.6687	21.8892	5.81338	18.4891	83.8323	51.7935	49.6985	30.5937
Hap1_ACA10G007600.4	7.78516	74.0719	61.4943	25.2144	40.5834	21.8282	5.8012	18.4504	83.6567	51.6762	49.5944	30.5296
Hap1_ACA10G007600.5	7.34645	69.8978	58.029	23.7935	38.3031	20.5982	5.47429	17.4107	78.9424	48.756	46.7997	28.8092
Hap1_ACA10G007600.6	7.24969	68.9772	57.2647	23.4801	37.7921	20.3409	5.40219	17.1814	77.9027	48.1381	46.1833	28.4298
Hap1_ACA10G007600.7	6.86777	65.3435	54.248	22.2432	35.8074	19.2693	5.1176	16.2763	73.7988	45.5945	43.7503	26.9321
Hap1_ACA10G007610.1	0	0.270653	0.0725683	0.845269	0.0131318	0	0	0.0130248	0.810702	0.0156367	0.164924	0
Hap1_ACA10G007620.1	9.59414	3.56236	6.21343	6.76662	10.7319	6.43738	4.58547	11.4926	6.53945	6.74929	5.55657	11.4608
Hap1_ACA10G007620.2	9.40491	3.49209	6.09088	6.63316	10.5203	6.31041	4.49503	11.2659	6.41047	6.61616	5.44698	11.2347
Hap1_ACA10G007620.3	9.7511	3.62064	6.31508	6.87732	10.9075	6.54269	4.65607	11.6806	6.64643	6.8597	5.64748	11.6483
Hap1_ACA10G007620.4	9.39256	3.48751	6.08288	6.62445	10.5065	6.30212	4.48913	11.2511	6.40205	6.60748	5.43982	11.22
Hap1_ACA10G007620.5	8.19342	2.98008	5.20918	5.84104	9.30049	5.36273	3.86023	10.0471	5.72349	5.74381	4.8108	9.69745
Hap1_ACA10G007630.1	41.3625	11.8835	37.3324	16.6204	20.3399	7.08632	4.36652	22.2188	22.1978	20.2012	40.6944	18.8149
Hap1_ACA10G007630.2	43.0785	12.3923	38.8547	17.24	21.0869	7.36413	4.53145	22.9761	23.0362	21.0732	42.4983	19.5694
Hap1_ACA10G007630.3	35.4818	10.1959	31.9696	14.1879	17.375	6.0502	3.72293	18.9396	18.9401	17.3209	34.9401	16.142
Hap1_ACA10G007630.4	42.8285	12.3218	38.6811	17.1386	21.0001	7.32426	4.51739	22.8664	22.9252	20.9536	42.2783	19.4531
Hap1_ACA10G007640.1	0.771626	3.9297	3.82654	1.63275	1.27411	1.21977	0.640956	0.970385	1.63385	2.16707	1.57486	1.35214
Hap1_ACA10G007650.1	19.1851	8.36911	24.5518	21.3074	15.2409	5.61387	3.4552	16.6084	11.3214	9.69007	13.4387	13.9122
Hap1_ACA10G007660.1	0.0196531	0	0.328629	0.542133	1.14635	0.0998443	0.705711	0.198941	0.412835	0.00994484	0.11912	0.16125
Hap1_ACA10G007660.2	0.0102575	0	0.21313	0.297669	0.675567	0.060351	0.368329	0.123399	0.275838	0.00519048	0.0714291	0.0980719
Hap1_ACA10G007670.1	5.32533	10.337	9.65336	20.0213	30.6179	3.54284	5.5782	16.8648	20.2953	1.7203	9.56158	35.1108
Hap1_ACA10G007670.10	3.57525	7.46831	7.18657	13.7804	21.6376	2.43327	3.7198	11.9435	13.6976	1.20492	6.54815	24.9588
Hap1_ACA10G007670.11	3.4034	7.10934	6.84114	13.1212	20.6037	2.31631	3.54101	11.3877	13.0473	1.147	6.23936	23.7723
Hap1_ACA10G007670.12	3.37034	7.02302	6.79501	12.9403	20.3096	2.28082	3.4949	11.2403	12.8554	1.1324	6.13724	23.4389
Hap1_ACA10G007670.2	5.26358	10.2172	9.54143	19.7891	30.2629	3.50176	5.51352	16.6692	20.06	1.70035	9.45071	34.7037
Hap1_ACA10G007670.3	3.75672	7.84722	7.55467	14.4592	22.7036	2.54669	3.90543	12.5675	14.3674	1.26715	6.86094	26.2028
Hap1_ACA10G007670.4	4.46055	8.65012	8.11315	16.7731	25.6022	2.96232	4.66003	14.1614	16.9818	1.43511	8.01651	29.3848
Hap1_ACA10G007670.5	3.66041	7.64606	7.36101	14.0885	22.1216	2.48141	3.80531	12.2453	13.999	1.23467	6.68506	25.5311
Hap1_ACA10G007670.6	4.36223	8.45946	7.93432	16.4034	25.0379	2.89703	4.55732	13.8493	16.6075	1.40348	7.83982	28.7371
Hap1_ACA10G007670.7	3.512	7.31821	7.08061	13.4842	21.1633	2.37668	3.64179	11.7127	13.3957	1.18	6.3952	24.4241
Hap1_ACA10G007670.8	3.48614	7.26432	7.02848	13.3849	21.0075	2.35919	3.61498	11.6265	13.2971	1.17131	6.34812	24.2443
Hap1_ACA10G007670.9	3.59448	7.50832	7.22841	13.8347	21.7231	2.43671	3.73676	12.0247	13.7469	1.21243	6.56464	25.0712
Hap1_ACA10G007680.1	26.6637	20.6594	29.7333	47.2371	33.5044	26.6463	28.1263	34.7909	31.7946	23.3118	27.1941	29.9888
Hap1_ACA10G007680.2	24.2584	18.8219	27.0757	43.0418	30.4897	24.2597	25.5825	31.7269	28.9631	21.2258	24.7819	27.3142
Hap1_ACA10G007680.3	26.5435	20.5662	29.6261	47.0279	33.3533	26.5343	28.0097	34.6339	31.6542	23.2066	27.0714	29.8535
Hap1_ACA10G007680.4	25.4302	19.7036	28.3835	45.0554	31.958	25.424	26.835	33.1813	30.3266	22.2333	25.936	28.6014
Hap1_ACA10G007680.5	17.7318	13.7552	19.7718	31.4566	22.3221	17.7901	18.7182	23.2125	21.1953	15.5972	18.1208	19.9869
Hap1_ACA10G007680.6	11.2697	8.87171	12.8192	21.1513	14.4851	10.1546	11.7198	15.6139	13.6836	9.83094	11.6834	12.5731
Hap1_ACA10G007680.7	10.9046	8.58425	12.4219	20.4685	14.0183	9.83292	11.347	15.1079	13.2423	9.5124	11.3048	12.1657
Hap1_ACA10G007690.1	0.471362	5.02125	2.10076	5.06147	8.40786	10.0283	51.5221	8.93763	3.72338	7.92695	2.76215	6.05177
Hap1_ACA10G007690.2	0.446482	4.61854	1.93782	4.69938	7.76198	9.22442	47.5907	8.21528	3.44557	7.29904	2.53445	5.57177
Hap1_ACA10G007690.3	0.349091	3.74368	1.57791	3.859	6.38576	7.49361	38.4927	6.86131	2.80753	5.97006	2.08776	4.59088
Hap1_ACA10G007700.1	8.4004	3.6797	8.86226	7.71329	7.36425	4.42953	3.92623	7.49084	6.64048	4.75943	6.24738	6.71225
Hap1_ACA10G007700.2	7.51793	3.29314	7.93127	6.90301	6.59063	3.9642	3.51378	6.70393	5.94289	4.25945	5.59109	6.00713
Hap1_ACA10G007700.3	6.56328	2.87496	6.92413	6.02644	5.75373	3.46755	3.06758	5.85263	5.18824	3.71856	4.8892	5.24432
Hap1_ACA10G007700.4	7.11091	3.11485	7.50187	6.52928	6.23381	3.74958	3.32354	6.34097	5.62114	4.02884	5.28839	5.6819
Hap1_ACA10G007700.5	6.25091	2.73814	6.59459	5.73962	5.47989	3.30252	2.92159	5.57409	4.94132	3.54159	4.65651	4.99473
Hap1_ACA10G007700.6	5.48205	2.24579	4.65666	4.80949	4.68493	2.72983	2.59127	5.10697	4.22347	2.9849	3.81911	4.40193
Hap1_ACA10G007700.7	4.01613	1.65809	3.4412	3.55881	3.44146	2.02805	1.8928	3.83716	3.10396	2.18447	2.80007	3.213
Hap1_ACA10G007710.1	0	0.0100352	0.0191446	22.789	31.541	0.916144	0.179718	25.5872	6.76579	0.630941	3.62408	45.006
Hap1_ACA10G007720.1	9.30212	5.18654	10.4032	22.3703	20.6536	6.60871	4.48861	17.8331	12.5783	7.13362	11.2737	18.3797
Hap1_ACA10G007720.10	3.64406	1.99269	4.10197	8.65033	7.93553	2.50633	1.74991	7.09724	4.76671	2.7094	4.37083	6.90888
Hap1_ACA10G007720.2	9.37866	5.24797	10.5006	22.5902	20.8435	6.65078	4.5368	18.0172	12.6593	7.18626	11.3588	18.4691
Hap1_ACA10G007720.3	9.02395	5.03145	10.0921	21.7013	20.036	6.41109	4.35439	17.2999	12.2022	6.9203	10.9365	17.8301
Hap1_ACA10G007720.4	11.1797	6.20296	12.5225	27.7388	25.4854	7.87682	5.57415	21.9635	15.5729	8.68132	13.803	22.7265
Hap1_ACA10G007720.5	9.03266	5.0363	10.1018	21.7223	20.0553	6.41728	4.35859	17.3166	12.2139	6.92698	10.9471	17.8473
Hap1_ACA10G007720.6	9.09474	5.0891	10.1827	21.9063	20.2125	6.44944	4.39946	17.4718	12.276	6.96871	11.0149	17.91
Hap1_ACA10G007720.7	10.749	5.96399	12.0401	26.6702	24.5035	7.57337	5.3594	21.1173	14.973	8.34687	13.2712	21.8509
Hap1_ACA10G007720.8	4.23917	2.31641	4.77541	10.0632	9.25877	2.91902	2.02364	8.26311	5.55842	3.16019	5.05999	8.06433
Hap1_ACA10G007720.9	11.325	6.26617	12.6298	27.713	25.3554	7.92622	5.49156	21.936	15.5241	8.68799	13.7843	22.7862
Hap1_ACA10G007730.1	0	0	0	0	0	0	0	0	0	0.0523185	0	0
Hap1_ACA10G007740.1	27.4594	23.7619	20.2442	21.0716	16.6918	27.3306	29.1605	17.9741	27.0706	20.5696	25.549	15.9351
Hap1_ACA10G007750.1	0.108898	0.0663601	0	0.136507	0.181498	0.031897	0.0699566	0.417805	0.0677018	0.0250595	0.14377	0.299697
Hap1_ACA10G007760.1	17.0254	13.3665	16.6143	35.2739	28.3891	22.1468	27.0931	35.3779	20.6611	19.4997	19.0269	21.3523
Hap1_ACA10G007760.2	17.0145	13.3579	16.6037	35.2513	28.3709	22.1326	27.0757	35.3552	20.6479	19.4872	19.0147	21.3387
Hap1_ACA10G007760.3	9.02371	7.08525	8.83288	18.7404	15.0099	11.674	14.3222	18.8105	10.9023	10.2682	10.0359	11.3711
Hap1_ACA10G007760.4	8.76463	6.88183	8.57928	18.2024	14.5789	11.3388	13.911	18.2704	10.5893	9.97341	9.74779	11.0446
Hap1_ACA10G007760.5	8.5878	6.70473	8.36038	17.7126	14.2456	11.0934	13.5633	17.7914	10.322	9.76075	9.53222	10.7139
Hap1_ACA10G007770.1	16.8137	7.345	17.89	13.6846	18.4616	9.2353	3.88688	20.5129	12.4303	9.03275	16.2898	19.9956
Hap1_ACA10G007780.1	0.142933	0.0519303	0.0420549	0.133783	0.0456607	0.393607	0.34189	0.624238	0.509491	0	0.0449529	0.0421572
Hap1_ACA10G007790.1	1.19098	0.49048	0.497711	2.64255	1.45407	2.43659	1.61415	2.69867	0.904045	2.15416	0.907509	1.51349
Hap1_ACA10G007800.1	20.7436	18.1191	23.0722	25.1555	27.8844	42.5939	33.7994	25.5141	29.9338	37.8417	35.0875	30.8771
Hap1_ACA10G007810.1	0.0304713	0	0	0.302549	0.266715	0.0511619	0	0.300684	0	0.00962661	0.196006	1.22019
Hap1_ACA10G007820.1	0	0	0.0197039	0.0157023	0	0.0494558	1.44347	0	0.0563177	0.0756246	0	0.0195456
Hap1_ACA10G007830.1	4.03342	6.752	13.7593	6.14227	7.07856	3.50429	14.6774	8.25935	3.01275	4.04669	1.80963	9.28136
Hap1_ACA10G007840.1	5.72402	6.02139	8.93028	22.3199	13.5653	4.02363	12.8116	4.90855	16.5404	3.90527	5.42262	7.1995
Hap1_ACA10G007840.2	4.2282	4.35389	6.47623	16.3133	9.91535	2.99837	9.15368	3.56798	11.958	2.89677	3.90852	5.27819
Hap1_ACA10G007840.3	5.34786	5.62569	8.34342	20.8531	12.6739	3.75922	11.9697	4.58598	15.4534	3.64863	5.06627	6.72638
Hap1_ACA10G007850.1	12.256	10.0904	12.5075	11.5692	10.7055	9.2569	10.6459	13.182	11.5832	11.1792	13.3795	11.1268
Hap1_ACA10G007860.1	5.77131	4.98854	4.41298	7.02727	5.71231	4.61881	7.23198	7.8738	6.129	6.99568	8.48274	4.23987
Hap1_ACA10G007870.1	0.541618	3.33664	0.563364	0.31598	0.87335	0.0480713	0.0476522	0.357096	0.862867	0.054408	0.942595	1.21372
Hap1_ACA10G007880.1	13.8624	20.4654	21.1596	19.2018	17.1067	10.8397	8.95228	18.1836	14.3997	12.2753	15.1792	17.5571
Hap1_ACA10G007880.2	14.0728	20.776	21.4807	19.4932	17.3663	11.0042	9.08812	18.4595	14.6182	12.4615	15.4095	17.8235
Hap1_ACA10G007880.3	13.5733	20.0386	20.7183	18.8013	16.7499	10.6136	8.76556	17.8043	14.0994	12.0192	14.8626	17.1909
Hap1_ACA10G007890.1	8.30064	13.544	17.8224	20.3246	23.7487	20.4307	22.4492	22.4937	26.4219	21.3191	21.1182	33.0942
Hap1_ACA10G007890.10	3.65062	6.62303	7.87247	10.5553	13.3134	8.94808	9.55667	13.4351	12.3392	10.1639	10.0917	17.0921
Hap1_ACA10G007890.11	3.55461	6.34081	7.58162	10.1056	12.8619	8.71797	9.16448	12.7611	11.9979	9.77802	9.71261	16.5937
Hap1_ACA10G007890.12	5.80312	9.30501	12.2781	14.0112	16.7084	14.3242	15.3702	15.4168	18.5347	14.7431	14.6034	23.3268
Hap1_ACA10G007890.13	4.01876	6.9176	8.50224	10.2115	13.0351	9.72333	10.2376	12.5665	12.7547	10.4324	10.2272	17.239
Hap1_ACA10G007890.14	3.42665	6.11255	7.30869	9.74176	12.3988	8.41537	8.84131	12.3018	11.5708	9.42862	9.36296	16.0011
Hap1_ACA10G007890.15	3.37125	6.01372	7.19052	9.58425	12.2004	8.27931	8.69835	12.1028	11.3837	9.27617	9.21158	15.7423
Hap1_ACA10G007890.2	7.86491	12.833	16.8868	19.2577	22.5021	19.3582	21.2708	21.3129	25.0349	20.2	20.0096	31.357
Hap1_ACA10G007890.3	6.58208	10.554	13.9262	15.8919	18.9457	16.222	17.4158	17.4862	21.0102	16.7153	16.5636	26.4457
Hap1_ACA10G007890.4	6.26512	10.0458	13.2556	15.1266	18.0334	15.4646	16.5938	16.6441	20.0103	15.9168	15.766	25.1839
Hap1_ACA10G007890.5	6.43249	10.3142	13.6097	15.5307	18.5151	15.8574	17.0288	17.0887	20.5408	16.342	16.1872	25.8446
Hap1_ACA10G007890.6	6.03091	9.67025	12.7601	14.5612	17.3592	14.8865	15.9735	16.0219	19.2622	15.3218	15.1766	24.2424
Hap1_ACA10G007890.7	4.80496	7.65042	10.242	11.6375	13.8657	11.7098	12.713	12.9135	15.4528	12.2818	12.112	19.558
Hap1_ACA10G007890.8	4.90417	7.80838	10.4534	11.8778	14.152	11.9359	12.969	13.1801	15.7687	12.5353	12.3621	19.9525
Hap1_ACA10G007890.9	3.48114	6.20974	7.4249	9.89666	12.596	8.54918	8.98189	12.4974	11.7548	9.57855	9.51184	16.2555
Hap1_ACA10G007900.1	0.0427621	0.0275659	0	0.0304213	0.119728	0.152215	0.169017	0.0123767	0.0644898	0.247577	0.0904316	0.16628
Hap1_ACA10G007910.1	2.91458	2.62834	3.37271	4.3417	4.93416	1.77222	5.9096	5.74483	2.45577	1.27383	3.27292	4.63805
Hap1_ACA10G007910.2	0.82356	0.676179	0.901418	1.41795	1.73772	0.450832	1.86442	1.96434	0.652258	0.327105	0.913249	1.58052
Hap1_ACA10G007910.3	0.674294	0.544794	0.75369	1.15349	1.44255	0.361732	1.45298	1.64976	0.51163	0.265597	0.739681	1.28899
Hap1_ACA10G007910.4	3.11374	2.80259	3.62151	4.4609	5.17614	1.88058	6.82154	6.11227	2.63463	1.36661	3.49799	4.9038
Hap1_ACA10G007920.1	1.93495	0.429518	0.613286	6.50627	5.36493	2.79956	3.02248	6.23183	3.20593	1.74962	1.80628	6.36003
Hap1_ACA10G007930.1	1.25133	0.140268	0.479636	4.21837	3.34799	1.76252	1.46937	2.2938	1.19359	1.18083	1.23187	3.06994
Hap1_ACA10G007940.1	2.3598	1.36929	0.401277	10.6858	10.0935	7.66672	7.32897	9.06307	5.05035	5.25298	1.69153	11.9561
Hap1_ACA10G007950.1	0.61336	0.25075	0.214157	1.76788	1.30601	0.53245	0.45922	1.69229	0.510669	0.458775	0.481658	1.30558
Hap1_ACA10G007960.1	3.17422	1.4576	2.9391	2.58969	11.7117	8.766	6.06189	8.39645	3.75058	6.01222	5.04609	21.0951
Hap1_ACA10G007970.1	10.4241	13.7002	18.3569	8.09801	8.38636	16.969	25.6183	8.68337	10.6418	15.2068	11.861	9.55366
Hap1_ACA10G007970.2	10.2519	13.4943	18.0381	7.98087	8.24172	16.7344	25.2273	8.51464	10.4429	14.9644	11.6688	9.37849
Hap1_ACA10G007970.3	9.98433	13.1319	17.5502	7.74962	8.04875	16.3909	24.5959	8.26793	10.15	14.6093	11.3485	9.17326
Hap1_ACA10G007970.4	9.92414	13.0431	17.4357	7.7029	7.99087	16.2357	24.4258	8.21809	10.0792	14.4878	11.2801	9.09776
Hap1_ACA10G007970.5	10.0565	13.2371	17.6943	7.82875	8.08463	16.4154	24.7464	8.35235	10.2439	14.6792	11.4463	9.19973
Hap1_ACA10G007970.6	9.91087	13.0257	17.4124	7.6926	7.98018	16.214	24.3931	8.20709	10.0657	14.4684	11.265	9.08559
Hap1_ACA10G007970.7	6.87633	9.04692	12.0619	5.30673	5.51571	11.2643	16.869	5.66748	6.96012	9.99805	7.76833	6.33384
Hap1_ACA10G007970.8	6.87	9.0386	12.0509	5.30185	5.51064	11.254	16.8534	5.66227	6.95372	9.98885	7.76119	6.32802
Hap1_ACA10G007980.1	0.90195	2.22632	2.82378	0.260954	0.332014	0.368103	0.519502	0.272396	2.73046	0.933078	6.22571	0.980909
Hap1_ACA10G007990.1	51.5821	37.5666	48.2852	28.3196	30.2891	71.9982	41.1008	29.1265	40.1177	45.2961	52.7326	34.0084
Hap1_ACA10G008000.1	0.122606	0.183733	0.198158	0.154839	0.123878	147.592	3401.99	0.289157	0.482795	16.3672	0.168314	0.23314
Hap1_ACA10G008010.1	0.0555068	0.523064	0.0876596	14.9685	18.0967	0.411545	6.13165	4.48424	0.437922	0.095878	0.852942	6.32665
Hap1_ACA10G008010.2	0.0535977	0.505074	0.0846446	14.4537	17.4742	0.39739	5.92075	4.33001	0.42286	0.0925803	0.823606	6.10905
Hap1_ACA10G008010.3	0.0548213	0.516604	0.0865769	14.7837	17.8732	0.406462	6.05592	4.42886	0.432514	0.0946939	0.842408	6.24852
Hap1_ACA10G008020.1	0	0	0	0	0	0	0	0	0	0	0	0
Hap1_ACA10G008030.1	45.6766	22.0078	40.2351	7.2151	16.8326	6.53993	15.0878	22.3005	10.0742	17.0469	16.8429	18.5328
Hap1_ACA10G008030.2	28.1098	14.4664	26.1356	5.06627	12.5144	4.34136	8.91036	18.5024	6.13644	11.9383	10.3152	13.6705
Hap1_ACA10G008030.3	27.5026	14.1539	25.5711	4.95684	12.2441	4.24758	8.7179	18.1027	6.00389	11.6804	10.0924	13.3752
Hap1_ACA10G008030.4	26.4331	13.6035	24.5767	4.76407	11.7679	4.0824	8.38282	17.4024	5.77041	11.2262	9.69994	12.8551
Hap1_ACA10G008030.5	45.9986	22.1629	40.5188	7.26597	16.9512	6.58603	15.1941	22.4577	10.1453	17.1671	16.9616	18.6635
Hap1_ACA10G008030.6	44.4037	21.3945	39.1139	7.01404	16.3635	6.35767	14.6673	21.679	9.7935	16.5719	16.3735	18.0164
Hap1_ACA10G008030.7	42.7018	20.5744	37.6187	6.74519	15.7363	6.11398	14.1051	20.8481	9.41811	15.9367	15.7459	17.3258
Hap1_ACA10G008040.1	0.242628	0.659177	0.097752	9.8635	13.8299	0.23412	1.13687	10.5099	1.17652	0.297045	1.49323	15.6507
Hap1_ACA10G008040.2	0.226992	0.616698	0.0914526	9.22786	12.9386	0.219033	1.06361	9.83264	1.1007	0.277903	1.397	14.6421
Hap1_ACA10G008040.3	0.215539	0.585581	0.0868382	8.76226	12.2858	0.207981	1.00994	9.33652	1.05064	0.263881	1.32651	13.9033
Hap1_ACA10G008040.4	0.203111	0.551815	0.0818308	8.257	11.5774	0.195988	0.951704	8.79815	0.990052	0.248665	1.25002	13.1016
Hap1_ACA10G008040.5	0.259658	0.679712	0.100797	10.1798	14.2123	0.235442	1.1788	10.7628	1.22027	0.316667	1.54777	16.0385
Hap1_ACA10G008050.1	15.492	26.1664	31.0546	12.1495	31.4247	32.7395	44.8862	30.7817	16.8887	41.8932	14.195	40.13
Hap1_ACA10G008050.2	15.5571	26.2948	31.227	12.2124	31.5873	32.9097	45.1154	30.9468	16.9738	42.1018	14.2631	40.3513
Hap1_ACA10G008050.3	14.554	24.617	29.1782	11.4126	29.5081	30.7585	42.188	28.906	15.8994	39.3693	13.3702	37.702
Hap1_ACA10G008050.4	14.9748	25.3174	30.2056	11.7619	30.5037	31.7513	43.25	29.9104	16.3224	40.7499	13.7	39.005
Hap1_ACA10G008050.5	14.505	24.4907	29.0731	11.3715	29.417	30.6516	42.0196	28.8198	15.8151	39.2236	13.2881	37.56
Hap1_ACA10G008060.1	68.0693	108.318	178.317	55.9866	188.16	177.133	142.837	183.63	62.672	246.712	59.0866	239.032
Hap1_ACA10G008070.1	2.23269	4.59939	0.670046	1.78253	2.05541	1.34476	12.5226	1.43678	3.92063	1.18811	3.26394	2.36758
Hap1_ACA10G008080.1	28.2759	55.5208	53.9375	66.8742	87.1195	80.4179	31.504	80.0662	79.8113	73.5414	69.8034	83.9447
Hap1_ACA10G008090.1	7.43131	3.55422	7.26695	7.79896	7.36063	2.98894	2.02538	5.66666	6.50895	3.33411	6.26648	7.03905
Hap1_ACA10G008090.2	6.72635	3.21706	6.57758	7.05913	6.66237	2.7054	1.83325	5.1291	5.89149	3.01783	5.67202	6.3713
Hap1_ACA10G008090.3	3.66958	1.7788	3.58064	3.90238	3.6939	1.47938	0.991264	2.87935	3.26582	1.65794	3.22278	3.56041
Hap1_ACA10G008100.1	0	1.28938	0	0	0	0.666718	19.451	0	0	0.0364901	0	0
Hap1_ACA10G008110.1	0	2.93869	0.580336	1.73074	0.233338	4.15026	55.1332	0.488737	0.462667	1.38068	0.241913	0.0738427
Hap1_ACA10G008120.1	5.44385	6.93146	5.98725	6.56243	6.57425	4.85437	6.3318	7.86498	4.57918	4.10322	3.9058	5.11646
Hap1_ACA10G008120.2	5.46672	6.96058	6.02378	6.59	6.59583	4.86799	6.3564	7.89189	4.59524	4.12046	3.92221	5.12224
Hap1_ACA10G008120.3	5.52782	7.03838	6.07961	6.66367	6.66956	4.92241	6.42746	7.9801	4.6466	4.16652	3.96605	5.1795
Hap1_ACA10G008120.4	3.11938	3.98566	3.44038	3.76571	3.77603	2.77173	3.63867	4.55275	2.62779	2.33991	2.26345	2.95475
Hap1_ACA10G008130.1	44.8508	10.8549	63.4984	59.0618	49.3305	4.70617	4.13531	69.3005	46.5578	17.6086	37.7004	61.6437
Hap1_ACA10G008130.2	44.7059	10.8199	63.2932	58.871	49.1711	4.69097	4.12195	69.0766	46.4073	17.5517	37.5786	61.4445
Hap1_ACA10G008130.3	44.5261	10.7764	63.0561	58.6342	48.9733	4.6721	4.10537	68.7987	46.2207	17.4811	37.4274	61.1973
Hap1_ACA10G008130.4	44.3833	10.7418	62.8538	58.4461	48.8162	4.65711	4.0922	68.5781	46.0724	17.425	37.3073	61.001
Hap1_ACA10G008130.5	43.239	10.4648	61.2164	56.9393	47.5577	4.53704	3.9867	66.81	44.8846	16.9758	36.3455	59.4283
Hap1_ACA10G008130.6	42.9371	10.3918	60.8058	56.5417	47.2256	4.50536	3.95887	66.3435	44.5712	16.8572	36.0917	59.0134
Hap1_ACA10G008130.7	41.7548	10.1056	59.115	54.9847	45.9252	4.3813	3.85821	64.5167	43.3438	16.393	35.0979	57.3931
Hap1_ACA10G008130.8	40.4723	9.79525	57.2994	53.296	44.5147	4.24674	3.73971	62.5352	42.0126	15.8896	34.0199	55.6304
Hap1_ACA10G008140.1	0	0	0	0.0141	0	0.0432236	0	0.0172095	0	0	0	0.0171389
Hap1_ACA10G008150.1	2.21787	2.97392	11.9469	0.272197	4.18961	7.66813	1.98169	2.44793	4.02641	24.3402	1.99085	4.39192
Hap1_ACA10G008160.1	10.6403	10.9605	11.176	15.7461	17.7214	12.9892	4.81357	15.9748	12.9405	13.2655	17.1445	15.3171
Hap1_ACA10G008160.10	9.3617	9.64253	9.86938	13.8416	15.5822	11.4489	4.23573	14.0454	11.3784	11.6653	15.0833	13.4718
Hap1_ACA10G008160.11	10.1203	10.6885	10.9269	15.6109	17.2129	12.0727	4.60284	15.781	12.6567	12.9473	16.5956	14.6886
Hap1_ACA10G008160.12	9.72268	10.2685	10.4975	14.9975	16.5366	11.5984	4.42198	15.1609	12.1594	12.4386	15.9435	14.1114
Hap1_ACA10G008160.2	10.3712	10.6824	10.9337	15.3342	17.2625	12.6835	4.69249	15.56	12.6054	12.9232	16.7099	14.9245
Hap1_ACA10G008160.3	10.1006	10.4036	10.6484	14.9341	16.8121	12.3525	4.57005	15.154	12.2765	12.586	16.2738	14.5351
Hap1_ACA10G008160.4	9.87096	10.1671	10.4063	14.5946	16.4354	12.0948	4.4725	14.8175	11.9974	12.314	15.9096	14.2159
Hap1_ACA10G008160.5	10.0809	10.3833	10.6276	14.9049	16.7792	12.3284	4.56113	15.1244	12.2525	12.5614	16.2421	14.5067
Hap1_ACA10G008160.6	9.86467	10.1606	10.3996	14.5853	16.4193	12.064	4.4633	14.8	11.9897	12.292	15.8937	14.1956
Hap1_ACA10G008160.7	9.90042	10.1974	10.4373	14.6381	16.4788	12.1077	4.47947	14.8537	12.0332	12.3366	15.9513	14.247
Hap1_ACA10G008160.8	9.69179	9.98253	10.2174	14.3296	16.1316	11.8526	4.38508	14.5407	11.7796	12.0766	15.6152	13.9468
Hap1_ACA10G008160.9	9.37682	9.65811	9.88532	13.8639	15.6127	11.4894	4.2486	14.0758	11.3968	11.6976	15.1132	13.5043
Hap1_ACA10G008170.1	10.8402	0.280064	8.09124	0.0497051	0.695785	0.234667	1.5143	0.78221	0	0.2793	0	1.25642
Hap1_ACA10G008180.1	14.8579	7.93441	61.8328	10.5507	12.0678	13.6182	3.25901	9.53586	9.41532	4.28306	6.11348	16.3437
Hap1_ACA10G008180.2	14.8223	7.9154	61.6846	10.5254	12.0389	13.5856	3.2512	9.51301	9.39276	4.2728	6.09883	16.3046
Hap1_ACA10G008180.3	14.7165	7.85891	61.2444	10.4503	11.953	13.4886	3.22799	9.44512	9.32572	4.24231	6.0553	16.1882
Hap1_ACA10G008180.4	14.7516	7.87765	61.3904	10.4752	11.9815	13.5208	3.23569	9.46764	9.34796	4.25242	6.06974	16.2268
Hap1_ACA10G008190.1	0.14024	0	0.151894	0.041933	0	0.0138706	0.0420892	0.0200555	0.032996	0	0	0.0960584
Hap1_ACA10G008200.1	12.9728	12.0058	14.7429	17.2672	15.3033	9.90027	9.5562	21.5046	12.6443	10.4796	10.9817	15.361
Hap1_ACA10G008200.2	6.95278	6.33513	7.98876	9.58112	9.14273	5.4647	5.11244	12.434	6.9146	5.78456	6.07604	9.13605
Hap1_ACA10G008200.3	6.82754	6.22102	7.84486	9.40853	8.97805	5.36627	5.02035	12.21	6.79005	5.68037	5.96659	8.97148
Hap1_ACA10G008200.4	5.90543	5.40215	6.78669	8.19419	7.8068	4.7032	4.35879	10.6021	5.89695	4.98871	5.20352	7.8895
Hap1_ACA10G008200.5	5.81505	5.31946	6.68282	8.06877	7.68731	4.63121	4.29207	10.4398	5.80669	4.91235	5.12387	7.76875
Hap1_ACA10G008210.1	44.245	52.8231	48.9596	17.6601	21.3962	37.6629	22.4078	17.3114	37.5485	30.8289	47.0984	28.774
Hap1_ACA10G008220.1	1.87517	4.86237	2.43297	6.56621	8.34321	6.90942	3.37778	6.39407	4.576	1.57086	3.35507	12.322
Hap1_ACA10G008220.2	1.83012	4.74557	2.37452	6.40849	8.1428	6.74345	3.29664	6.24048	4.46607	1.53313	3.27448	12.026
Hap1_ACA10G008220.3	1.74503	4.52492	2.26412	6.11052	7.76419	6.42991	3.14336	5.95032	4.25842	1.46184	3.12223	11.4698
Hap1_ACA10G008220.4	1.4107	4.03662	1.94033	5.35208	6.09082	6.288	2.69823	4.69598	3.6238	1.20681	2.63487	9.69282
Hap1_ACA10G008230.1	0.228644	0.182103	0.782769	0.437939	0.541155	0.297188	0.0938201	0.692445	1.07856	0.6737	1.32004	0.687791
Hap1_ACA10G008230.2	0.218576	0.174085	0.748303	0.418657	0.517327	0.284103	0.0896892	0.661956	1.03107	0.644037	1.26192	0.657507
Hap1_ACA10G008240.1	0.389278	1.4169	2.02638	3.6789	3.43438	3.62047	3.32796	3.08471	1.73287	2.61797	1.24475	3.91792
Hap1_ACA10G008240.2	0.218169	0.839703	1.1458	2.20913	2.0934	2.09902	1.86701	1.85412	1.02145	1.53	0.692605	2.32142
Hap1_ACA10G008250.1	15.9538	18.8213	17.7696	24.9624	21.445	18.6952	19.3327	21.3039	23.7405	19.4287	26.6818	17.6054
Hap1_ACA10G008250.2	15.6446	18.4565	17.4251	24.4785	21.0294	18.3328	18.9579	20.891	23.2803	19.0521	26.1646	17.2641
Hap1_ACA10G008260.1	2.86361	0.794636	3.94531	11.2361	6.35168	2.18025	1.02042	6.83319	5.30512	1.78971	4.61727	4.66554
Hap1_ACA10G008260.2	2.11478	0.569824	2.97669	8.28613	4.60171	1.43173	0.701473	4.94463	3.71203	1.3712	3.39337	3.40963
Hap1_ACA10G008260.3	2.28874	0.6167	3.21729	8.96778	4.98027	1.54951	0.759178	5.3514	4.0174	1.484	3.67252	3.69012
Hap1_ACA10G008260.4	2.6428	0.733362	3.64109	10.3697	5.86191	2.01214	0.941737	6.30628	4.89605	1.6517	4.26123	4.30578
Hap1_ACA10G008260.5	2.67902	0.920572	3.94962	11.9877	6.52238	2.37219	1.23066	7.28116	5.85246	2.00597	5.18429	4.82055
Hap1_ACA10G008260.6	2.17495	0.586039	3.05733	8.52191	4.73266	1.47247	0.721433	5.08533	3.81766	1.41021	3.48993	3.50665
Hap1_ACA10G008270.1	7.64046	7.84875	5.23174	6.10626	4.67283	6.76107	4.55347	3.45526	9.2607	6.3874	8.98422	4.92925
Hap1_ACA10G008280.1	33.5796	19.9824	41.6149	46.2147	55.6078	15.9874	13.2077	42.6239	36.3284	20.6223	47.0897	57.9256
Hap1_ACA10G008280.2	33.3379	19.8386	41.3154	45.8821	55.2076	15.8723	13.1127	42.3172	36.0669	20.4739	46.7508	57.5087
Hap1_ACA10G008290.1	22.581	6.84499	7.24836	9.09733	9.12501	5.44974	6.71195	10.9409	9.58202	8.15896	10.9819	8.76778
Hap1_ACA10G008300.1	2.47154	6.42402	5.12724	4.57505	3.08188	5.47651	21.2466	3.95721	4.82161	4.11877	4.1789	2.75586
Hap1_ACA10G008300.2	2.57978	6.70536	5.35179	4.77542	3.21685	5.71635	22.1771	4.13051	5.03277	4.29915	4.36192	2.87655
Hap1_ACA10G008300.3	1.66274	4.14021	3.3775	2.99576	2.05358	3.52759	13.5036	2.56088	3.14341	2.79887	2.7197	1.7325
Hap1_ACA10G008300.4	1.62042	4.03483	3.29153	2.91951	2.00131	3.4378	13.1599	2.4957	3.0634	2.72763	2.65048	1.6884
Hap1_ACA10G008300.5	2.78092	7.11071	5.67462	5.10032	3.46766	6.07484	23.8171	4.42181	5.32565	4.58831	4.62715	3.08281
Hap1_ACA10G008300.6	2.65555	6.79014	5.4188	4.87039	3.31134	5.80097	22.7434	4.22247	5.08556	4.38146	4.41855	2.94383
Hap1_ACA10G008300.7	1.25956	3.37045	2.63909	2.53044	1.53479	2.85903	10.9659	2.04849	2.54578	2.13129	2.23477	1.47879
Hap1_ACA10G008300.8	2.25115	5.88394	4.68594	4.20472	2.86316	5.0159	19.3841	3.66145	4.39826	3.75149	3.81422	2.51885
Hap1_ACA10G008310.1	1.9456	2.35422	2.51517	13.3789	15.9412	8.63365	19.2633	16.6986	9.14252	3.17163	4.78506	17.8951
Hap1_ACA10G008320.1	24.4199	8.68663	24.5151	24.2176	22.1522	10.5159	5.33961	18.6661	20.1262	13.8767	21.3791	22.3652
Hap1_ACA10G008320.2	10.0174	4.30249	10.7784	10.802	9.39714	5.26458	2.8418	8.27614	9.52106	7.41373	9.84468	9.29914
Hap1_ACA10G008330.1	15.9562	33.4234	32.7399	32.1778	17.9546	155.053	69.0842	16.0843	90.4961	158.976	102.131	20.153
Hap1_ACA10G008330.2	14.9672	31.3422	30.6896	30.38	16.9361	144.948	64.704	15.1344	85.0482	149.446	96.0431	18.9278
Hap1_ACA10G008330.3	11.4149	23.9806	23.4668	23.0776	12.8658	111.062	49.478	11.5124	64.8372	113.89	73.0821	14.4618
Hap1_ACA10G008330.4	10.7205	22.4506	21.9918	21.6143	12.0838	104.197	46.415	10.818	60.8105	106.968	68.6777	13.5385
Hap1_ACA10G008330.5	12.661	26.5277	25.9855	25.5395	14.2595	123.076	54.8215	12.7825	71.8072	126.213	81.1166	15.9971
Hap1_ACA10G008330.6	5.77724	12.2517	11.9207	11.9126	6.51291	56.5315	25.0921	5.95345	33.2381	58.2415	37.6498	7.35198
Hap1_ACA10G008340.1	2.18472	2.83653	2.30831	3.05601	2.39239	2.08603	3.7239	2.62483	1.86924	1.85707	1.65531	1.9908
Hap1_ACA10G008340.2	2.33359	3.01336	2.55422	3.38399	2.63846	2.31186	4.11551	2.83374	2.0833	2.05664	1.83923	2.21501
Hap1_ACA10G008350.1	8.2807	8.91901	8.02421	11.1734	9.44214	7.64146	7.71888	10.7634	9.80223	9.18837	10.711	9.85863
Hap1_ACA10G008350.2	8.26533	8.90983	8.00932	11.1526	9.42461	7.62728	7.70455	10.7434	9.78404	9.17132	10.6911	9.84033
Hap1_ACA10G008350.3	8.29226	8.93147	8.03542	11.189	9.45533	7.65214	7.72966	10.7784	9.81593	9.20121	10.7195	9.8724
Hap1_ACA10G008350.4	7.8466	8.45145	7.60356	10.5876	8.94715	7.24088	7.31423	10.1992	9.28837	8.70669	10.1434	9.34182
Hap1_ACA10G008360.1	7.23046	10.4072	8.06598	11.4358	8.60318	8.21456	8.64578	9.3059	10.2653	6.98418	8.6952	7.67363
Hap1_ACA10G008360.2	6.79951	9.7869	7.58523	10.7542	8.0904	7.72495	8.13047	8.75124	9.65343	6.5679	8.17694	7.21626
Hap1_ACA10G008360.3	6.88747	9.93077	7.69673	10.9187	8.20933	7.83369	8.24998	8.87457	9.80012	6.66445	8.29714	7.30967
[truncated: 74,697 more rows]

## Sheet: Table S10
Table S10. Average gene expression (TPM) of Ac. Hap2 in different tissues.
Gene ID	Leaf	Root	Stem				Differet tissues of flower
				female flower carpels	the part of the inflorescence that bears female flowers	male flower stigma	male flower stamen	the part of the inflorescence that bears male flowers	female flower petals	male flower petals	female sepals	the part of the inflorescence that bears neither male flowers nor female flowers
Hap2_ACA10G000010.1	0.165088	0.259315	0.760198	6.34848	1.20865	0.0441609	0.125422	1.22244	0.153921	0	0.523953	0.670108
Hap2_ACA10G000020.1	0.142994	0.129206	0.291788	1.72065	1.24475	0.186428	0.123689	0.678544	0.322007	0.0501136	0.354587	0.601038
Hap2_ACA10G000030.1	0.346773	0	0	0.137419	0	0.0798946	0.150667	0.277195	0.0259868	0.102372	0.0173987	0.0327522
Hap2_ACA10G000040.1	1.6203	1.23434	2.01476	2.23753	2.10869	3.34924	40.111	2.0838	1.84385	2.05711	2.29891	2.1895
Hap2_ACA10G000040.2	1.61586	1.23096	2.00924	2.2314	2.10291	3.34006	40.0011	2.07809	1.8388	2.05147	2.29261	2.1835
Hap2_ACA10G000040.3	1.5107	1.15085	1.87848	2.08619	1.96606	3.1227	37.3979	1.94285	1.71913	1.91797	2.14341	2.0414
Hap2_ACA10G000050.1	2.86595	1.06222	1.11365	1.22512	0.88892	4.74249	3.63645	0.403149	2.62504	5.52495	1.33551	0.387229
Hap2_ACA10G000060.1	33.9682	12.3671	32.8839	47.1793	39.5772	14.803	7.31216	34.329	26.7147	20.2583	25.5362	28.7931
Hap2_ACA10G000070.1	33.038	25.7141	25.2289	24.2692	21.5957	43.0665	64.1202	24.6741	49.5783	35.4419	45.376	25.1322
Hap2_ACA10G000070.2	32.4248	25.2594	24.7706	23.7517	21.1945	42.1976	62.9378	24.2048	48.6668	34.7827	44.5218	24.5871
Hap2_ACA10G000070.3	35.3601	27.5299	27.0105	25.9109	23.11	46.0337	68.6174	26.3577	53.0677	37.9447	48.5581	26.8222
Hap2_ACA10G000070.4	26.038	19.8129	19.8081	19.1735	17.007	33.3866	49.764	19.3598	39.1795	28.0468	35.5478	19.6524
Hap2_ACA10G000080.1	1.32643	0.982099	0.668704	1.559	0.498142	0.651333	4.85147	0.51101	1.20508	0.117718	0.498371	0.769065
Hap2_ACA10G000090.1	0.909488	0.289949	0.762192	0.608969	0.291307	0.510252	5.0255	0.18474	0.312577	0.340543	0.322836	0.229603
Hap2_ACA10G000100.1	134.378	97.8908	209.305	65.652	76.7614	43.277	33.1514	89.3373	85.1341	39.6117	111.084	83.9796
Hap2_ACA10G000110.1	7.04357	174.061	9.32662	2.52012	1.41616	0.443173	0.229882	8.43356	7.2893	0.700689	12.1315	1.74786
Hap2_ACA10G000110.2	6.7858	167.499	9.02166	2.43772	1.36986	0.437286	0.222365	8.15781	7.06132	0.677779	11.7348	1.69071
Hap2_ACA10G000110.3	6.34224	156.551	8.43196	2.27838	1.28032	0.408702	0.207831	7.62457	6.59976	0.633476	10.9678	1.5802
Hap2_ACA10G000120.1	18.8118	51.5187	15.1149	21.6826	20.7792	15.2931	26.9395	31.2869	24.7862	17.9582	20.8448	25.3354
Hap2_ACA10G000130.1	29.7868	86.7305	31.6729	29.6271	31.2258	26.6208	46.2092	41.6116	37.1882	24.8683	30.952	37.1464
Hap2_ACA10G000140.1	7.04888	8.2518	6.76371	9.49573	8.86343	9.93606	9.63011	9.21552	8.17864	8.11954	6.84632	8.25265
Hap2_ACA10G000140.2	4.49235	5.21358	4.60918	5.5887	5.25933	5.88541	6.1512	5.17625	4.66615	4.82029	4.02216	4.69446
Hap2_ACA10G000140.3	4.69446	5.44813	4.81654	5.84013	5.48666	6.15019	6.42794	5.40912	4.87608	5.03715	4.20311	4.90566
Hap2_ACA10G000150.1	2.36766	0.478559	1.09545	0.992797	0.838015	0.843069	0.886361	1.1498	0.849871	0.712371	1.23938	0.573558
Hap2_ACA10G000160.1	1.27024	3.33738	1.72836	1.73546	3.17002	0.598729	0.504994	2.0034	2.48858	0.818402	1.7298	2.76045
Hap2_ACA10G000160.2	0.752032	0.648364	1.22854	1.40043	1.10323	0.487537	0.425472	1.07334	1.20663	0.514164	0.955807	0.968662
Hap2_ACA10G000160.3	0.785725	0.670598	1.24385	1.44869	1.15405	0.502087	0.440402	1.12258	1.25143	0.529978	0.979299	1.00771
Hap2_ACA10G000160.4	1.43059	4.92416	2.00596	1.78764	4.8999	0.553879	0.413507	2.55535	3.14079	0.937343	2.13127	4.50791
Hap2_ACA10G000160.5	1.20397	0.881691	2.07562	2.46146	1.85145	0.635828	0.78248	1.89431	1.82967	0.754395	1.57729	1.56336
Hap2_ACA10G000160.6	1.3326	0.95928	2.20618	2.69219	2.05294	0.686109	0.857094	2.10033	2.00319	0.817929	1.70141	1.7204
Hap2_ACA10G000170.1	2.76427	14.6053	3.46494	2.38299	13.2677	0.66925	0.272338	5.62312	7.31553	1.86281	4.60273	12.3453
Hap2_ACA10G000180.1	1.23242	8.4643	2.9379	2.67253	3.14411	3.08809	1.46195	3.02503	5.78629	3.87584	2.79363	4.02587
Hap2_ACA10G000190.1	0	0	0	0	0	0	0	0	0.022368	0	0	0
Hap2_ACA10G000200.1	0	0.029327	0	0	0	0	0	0	0	0	0	0
Hap2_ACA10G000210.1	1.78154	4.79302	2.74378	1.22536	1.21665	2.96477	4.24829	1.75856	1.41378	2.32009	1.05402	1.83088
Hap2_ACA10G000210.2	1.88865	5.05929	2.90873	1.29903	1.28979	3.14301	4.50369	1.86428	1.49877	2.45957	1.11738	1.94096
Hap2_ACA10G000210.3	1.72119	4.6107	2.65082	1.18385	1.17543	2.86433	4.10437	1.69898	1.36588	2.24149	1.01831	1.76886
Hap2_ACA10G000220.1	0	0	0	0	0	0	0	0	0	0	0	0
Hap2_ACA10G000230.1	10.316	7.8183	14.0582	11.2635	10.7921	7.38478	18.0873	9.75686	11.3358	7.88377	12.4641	11.1528
Hap2_ACA10G000230.10	9.07772	6.76417	12.3137	9.55891	9.27196	6.36114	15.691	8.39508	9.93364	6.89417	10.8064	9.76031
Hap2_ACA10G000230.11	9.07808	6.88011	12.3712	9.91189	9.49704	6.49861	15.9168	8.58604	9.97551	6.93772	10.9684	9.81445
Hap2_ACA10G000230.12	7.40965	5.54586	10.0524	7.97091	7.68937	5.25627	12.7947	6.97404	8.04399	5.56501	8.86359	7.92944
Hap2_ACA10G000230.13	4.80709	3.6274	6.44245	5.19191	4.91606	3.39072	8.12412	4.50865	5.33288	3.64723	5.70379	5.13606
Hap2_ACA10G000230.14	4.90038	3.65359	6.54961	5.23506	4.9822	3.42646	8.18595	4.58183	5.38263	3.66864	5.77469	5.18776
Hap2_ACA10G000230.15	4.8475	3.65789	6.49661	5.23556	4.95738	3.41922	8.19241	4.54655	5.3777	3.67789	5.75174	5.17923
Hap2_ACA10G000230.16	10.026	7.571	13.6827	10.7256	10.3359	7.0996	17.6218	9.32722	11.1243	7.75707	12.0713	10.9067
Hap2_ACA10G000230.17	7.51005	5.62101	10.1886	8.07892	7.79357	5.32749	12.968	7.06854	8.15299	5.64042	8.98369	8.03688
Hap2_ACA10G000230.18	8.61129	6.41662	11.681	9.06776	8.79556	6.0343	14.8848	7.96373	9.42324	6.53994	10.2512	9.25881
Hap2_ACA10G000230.19	9.73512	7.20183	13.2788	10.7284	10.1951	6.71879	16.613	9.34281	10.8912	7.46255	11.7152	10.547
Hap2_ACA10G000230.2	5.43893	4.10338	7.30738	5.89268	5.57521	3.83846	9.22066	5.11282	6.04813	4.13951	6.47365	5.81741
Hap2_ACA10G000230.20	4.52934	3.37774	6.03894	4.82386	4.59444	3.16541	7.54296	4.22551	4.96354	3.38047	5.3211	4.78997
Hap2_ACA10G000230.21	4.38261	3.26832	5.84993	4.66759	4.44883	3.06523	7.3012	4.08862	4.80633	3.27096	5.15194	4.638
Hap2_ACA10G000230.22	7.11478	5.32517	9.65238	7.65372	7.38338	5.0471	12.2855	6.69651	7.72388	5.34355	8.51086	7.61389
Hap2_ACA10G000230.23	4.77623	3.56103	6.38368	5.10244	4.85598	3.33965	7.97857	4.46575	5.24627	3.5757	5.62839	5.05633
Hap2_ACA10G000230.24	4.686	3.53603	6.28017	5.06113	4.79222	3.30531	7.91948	4.39508	5.19854	3.55536	5.56012	5.00668
Hap2_ACA10G000230.25	4.25228	3.17112	5.67596	4.52878	4.31653	2.97407	7.08408	3.96703	4.6634	3.17369	4.99873	4.50007
Hap2_ACA10G000230.26	4.28335	3.19429	5.71743	4.56187	4.34807	2.9958	7.13583	3.99602	4.69747	3.19688	5.03525	4.53295
Hap2_ACA10G000230.27	9.22275	6.82279	12.5799	10.1637	9.65852	6.36517	15.7386	8.85108	10.318	7.06979	11.0986	9.99187
Hap2_ACA10G000230.28	4.4234	3.29873	5.89768	4.71103	4.48697	3.09137	7.36653	4.12667	4.84744	3.3014	5.19664	4.67793
Hap2_ACA10G000230.29	4.16468	3.10579	5.55902	4.43548	4.2276	2.9128	6.93813	3.8853	4.56733	3.10831	4.89574	4.40737
Hap2_ACA10G000230.3	11.8611	9.07087	16.2288	13.0193	12.5526	8.52163	20.9579	11.3675	13.1408	9.22102	14.3845	12.8974
Hap2_ACA10G000230.30	4.15877	3.10138	5.55114	4.42919	4.22161	2.90867	6.92829	3.87979	4.56085	3.1039	4.8888	4.40111
Hap2_ACA10G000230.31	4.07494	3.03887	5.43924	4.33991	4.13651	2.85004	6.78863	3.80158	4.46891	3.04133	4.79025	4.3124
Hap2_ACA10G000230.4	9.57266	7.25495	13.0452	10.4519	10.0145	6.85266	16.784	9.05382	10.519	7.31569	11.566	10.3492
Hap2_ACA10G000230.5	9.74391	7.38473	13.2786	10.6389	10.1936	6.97525	17.0842	9.21578	10.7072	7.44656	11.7729	10.5343
Hap2_ACA10G000230.6	10.6767	8.06235	14.5707	11.4217	11.0067	7.56036	18.7654	9.93255	11.8462	8.26049	12.8547	11.6146
Hap2_ACA10G000230.7	4.97719	3.75576	6.67042	5.37563	5.09002	3.5107	8.4116	4.66819	5.52158	3.77629	5.90563	5.3178
Hap2_ACA10G000230.8	7.83934	5.86748	10.6354	8.43316	8.13529	5.56109	13.5367	7.37847	8.51047	5.88774	9.3776	8.38928
Hap2_ACA10G000230.9	5.28396	3.98647	7.09917	5.72479	5.41636	3.7291	8.95794	4.96715	5.87581	4.02156	6.2892	5.65166
Hap2_ACA10G000240.1	10.0822	7.1641	10.5254	11.9785	12.1164	6.73414	18.5929	10.6694	10.8804	7.87205	13.3511	11.5563
Hap2_ACA10G000250.1	0	0	0	0	0	0.136532	0	0	0	0	0	0
Hap2_ACA10G000260.1	0.97719	1.06794	6.37869	5.04009	8.88901	2.5388	11.7297	4.24211	5.98836	0.794046	1.98087	6.12493
Hap2_ACA10G000260.2	1.57213	1.71352	10.2695	7.95132	14.2246	4.09963	18.9409	6.66839	9.65216	1.28222	3.16729	9.66479
Hap2_ACA10G000260.3	1.5868	1.72951	10.3653	8.02552	14.3574	4.13788	19.1177	6.73061	9.74223	1.29418	3.19684	9.75497
Hap2_ACA10G000260.4	1.6106	1.75544	10.5207	8.14587	14.5727	4.19993	19.4044	6.83154	9.88833	1.31359	3.24478	9.90126
Hap2_ACA10G000260.5	1.51214	1.64813	9.87755	7.64788	13.6818	3.94318	18.2181	6.41391	9.28381	1.23329	3.04642	9.29596
Hap2_ACA10G000260.6	1.61124	1.75614	10.5249	8.1434	14.5682	4.20159	19.412	6.83424	9.89223	1.31411	3.24606	9.90516
Hap2_ACA10G000260.7	1.4868	1.62051	9.71202	7.51447	13.443	3.8771	17.9128	6.31652	9.12824	1.21262	2.99537	9.15023
Hap2_ACA10G000260.8	1.44163	1.57128	9.41699	7.29129	13.0438	3.75932	17.3687	6.11485	8.85094	1.17578	2.90437	8.86252
Hap2_ACA10G000270.1	0	3.28544	0.0788544	0.0248427	0	2.85654	0.733361	0	1.94233	1.26942	0.191029	0
Hap2_ACA10G000270.2	0	3.2783	0.0786829	0.0247886	0	2.85033	0.731766	0	1.93811	1.26666	0.190614	0
Hap2_ACA10G000270.3	0	3.20851	0.0770079	0.0242609	0	2.78965	0.716189	0	1.89685	1.23969	0.186556	0
Hap2_ACA10G000270.4	0	2.3001	0.0521998	0.0164453	0	1.96178	0.491939	0	1.34873	0.864157	0.131108	0
Hap2_ACA10G000270.5	0	2.98307	0.0715972	0.0225563	0	2.59833	0.665868	0	1.76357	1.15259	0.173448	0
Hap2_ACA10G000270.6	0	2.92518	0.0702076	0.0221185	0	2.5479	0.652944	0	1.72935	1.13022	0.170082	0
Hap2_ACA10G000270.7	0	3.02043	0.0724939	0.0228388	0	2.62613	0.674208	0	1.78566	1.16703	0.175621	0
Hap2_ACA10G000270.8	0	2.22156	0.0504174	0.0158837	0	1.8948	0.475141	0	1.30268	0.834649	0.126631	0
Hap2_ACA10G000270.9	0	2.20305	0.0536386	0.020674	0	1.88044	0.463828	0	1.25783	0.818138	0.133167	0
Hap2_ACA10G000280.1	0.151714	1.17124	0.385136	0.030885	0.0404756	0.432828	0.018227	0.0563558	0.414671	0.524664	0.287423	0
Hap2_ACA10G000280.2	0.157711	1.35136	0.344958	0.0154504	0.0202481	0.330176	0.0568768	0.0422883	0.312988	0.400686	0.191612	0
Hap2_ACA10G000290.1	122.08	16.8936	42.2189	43.982	49.2506	11.4985	9.15751	59.2793	38.9255	24.4867	44.6311	55.6082
Hap2_ACA10G000300.1	74.5049	8.63707	20.8045	29.6491	33.4923	8.5543	7.0337	39.7559	27.1586	16.325	30.0398	36.8502
Hap2_ACA10G000310.1	30.4442	30.1967	47.6838	19.3935	16.6455	26.3907	24.0984	12.3323	44.0497	28.8647	37.0063	13.8332
Hap2_ACA10G000320.1	0.19434	0.686929	0.69056	0.195545	0.0890315	0.504523	0.158614	0.187345	0.366159	0.309839	0.66404	0.0565415
Hap2_ACA10G000330.1	11.8982	5.08128	8.75904	7.78589	7.54039	5.01209	4.61271	7.68549	8.54666	6.09941	9.01534	7.27725
Hap2_ACA10G000340.1	0	0.0278324	0	0	0	28.9608	540.143	0	0.0399586	3.77855	0	0
Hap2_ACA10G000350.1	25.4055	30.4149	38.3008	33.4109	25.8392	30.5543	19.8546	23.9518	40.8301	32.583	38.9742	26.7365
Hap2_ACA10G000360.1	19.2174	10.8209	14.7504	19.4109	21.9834	16.5459	3.73761	13.4158	14.3724	19.9735	15.4856	16.1594
Hap2_ACA10G000360.2	16.8583	9.50519	12.9081	17.1952	19.7713	14.7956	3.36891	12.0038	12.8	17.843	13.885	14.4833
Hap2_ACA10G000360.3	16.9763	9.5717	12.9984	17.3155	19.9097	14.8991	3.39248	12.0878	12.8896	17.9678	13.9821	14.5847
Hap2_ACA10G000360.4	19.4347	10.948	14.9189	19.6111	22.2487	16.7307	3.77845	13.5717	14.5365	20.1959	15.6598	16.3542
Hap2_ACA10G000370.1	0.808694	1.37956	5.25182	7.15394	9.56527	13.1367	3.167	9.01314	6.53067	11.6071	6.28822	5.22193
Hap2_ACA10G000370.2	0.884584	1.51355	5.7659	7.82949	10.3874	13.2403	3.39444	9.86454	7.12272	11.8849	6.81874	5.73933
Hap2_ACA10G000370.3	0.938729	1.72654	6.24114	8.55507	11.2765	13.2829	3.62037	10.9217	7.72379	12.1471	7.45226	6.28552
Hap2_ACA10G000370.4	0.84673	1.44879	5.51916	7.49445	9.94285	12.6737	3.24919	9.44241	6.81792	11.3763	6.52695	5.49373
Hap2_ACA10G000370.5	0.847092	1.558	5.63189	7.71994	10.1757	11.9907	3.26696	9.87826	6.97872	10.9669	6.74079	5.67684
Hap2_ACA10G000380.1	0	0	0	2.7698	0.0727058	80.418	3.12397	0.26226	16.3137	26.8732	2.81782	0.0360091
Hap2_ACA10G000390.1	25.1421	18.0728	22.9127	19.7258	25.0809	18.4753	12.584	29.6393	19.6373	21.4427	21.2606	21.7494
Hap2_ACA10G000390.2	21.9509	15.7787	20.1995	17.0953	21.95	16.2505	10.9406	25.9969	17.1455	18.7085	18.6999	19.0597
Hap2_ACA10G000390.3	14.8318	10.9916	14.0613	12.4819	15.5241	10.6314	7.48431	18.6855	12.3421	13.193	13.3143	13.0444
Hap2_ACA10G000390.4	22.0259	15.8337	20.0951	17.2817	21.9718	16.206	11.0268	25.9923	17.204	18.7889	18.6223	19.0687
Hap2_ACA10G000400.1	0.548207	0.282176	0.404262	0.778638	0.722279	0.242087	0.0460727	1.04118	1.21972	0.415118	2.18497	0.636249
Hap2_ACA10G000410.1	1.15675	0.516666	2.43487	0.620691	2.01687	0.38925	0.177239	1.13119	0.595856	0.309669	2.19037	3.30414
Hap2_ACA10G000410.2	0.671855	0.290488	1.36454	0.331094	1.14369	0.257488	0.0975107	0.640626	0.341948	0.196438	1.21049	1.8046
Hap2_ACA10G000410.3	1.28166	0.531691	2.67337	0.612017	2.11928	0.410001	0.196377	1.11484	0.627536	0.343108	2.40268	3.57854
Hap2_ACA10G000420.1	14.593	7.88559	2.37298	25.3583	21.1428	13.4154	10.0697	19.0574	11.5765	11.5724	9.52182	16.6071
Hap2_ACA10G000420.2	14.6908	7.98472	2.5775	23.7784	20.0437	13.3196	9.68757	18.1008	11.0466	11.0396	9.36496	15.951
Hap2_ACA10G000420.3	13.9954	7.60677	2.45549	22.6529	19.095	12.6891	9.22901	17.2441	10.5237	10.5171	8.92167	15.196
Hap2_ACA10G000430.1	1.31844	0.878367	0.883426	1.11556	2.11948	0.854317	0.465059	2.4356	0.863448	1.02366	0.645682	1.59119
Hap2_ACA10G000430.2	0.114955	0.18597	0.0700796	0.323432	1.57595	0.429833	0.201094	1.79569	0.389067	0.308042	0.0872341	1.5324
Hap2_ACA10G000430.3	1.18882	0.79201	0.796572	1.00588	1.91111	0.770326	0.419337	2.19614	0.778558	0.923015	0.582202	1.43476
Hap2_ACA10G000430.4	0.131707	0.21307	0.0802916	0.370562	1.80559	0.492468	0.230398	1.97389	0.445762	0.35293	0.075068	1.70998
Hap2_ACA10G000440.1	14.1447	5.93631	11.0787	7.03943	4.11369	5.46162	4.49915	4.50344	7.24445	5.29727	7.77791	3.67152
Hap2_ACA10G000450.1	10.4693	8.48142	10.7509	11.7273	9.26725	9.36178	6.55779	10.2343	12.3813	9.61126	11.2133	10.5546
Hap2_ACA10G000460.1	20.0588	16.2154	17.0714	25.561	19.4769	13.5823	14.451	22.1372	18.7162	16.6119	18.0532	16.9945
Hap2_ACA10G000470.1	21.752	14.4083	20.5504	28.741	24.6746	14.9976	30.3129	18.1696	21.6268	10.041	27.4255	30.4646
Hap2_ACA10G000470.2	7.53882	5.53468	7.12748	8.7526	8.12377	4.45011	8.19703	5.2022	9.34266	3.15823	20.7467	9.33676
Hap2_ACA10G000470.3	16.0752	12.915	15.5978	22.2112	20.0439	11.5296	23.1787	14.4707	17.0749	7.55955	20.4785	25.5829
Hap2_ACA10G000470.4	1.38998	1.19133	0.403677	0.161755	1.76158	0.274333	0.165963	0.65601	5.96006	0.0588475	27.121	0.934326
Hap2_ACA10G000470.5	0.284253	9.4936	1.83353	3.54402	5.90017	1.18539	0.500154	3.87814	3.44332	0.250524	1.58474	10.4632
Hap2_ACA10G000470.6	0.989742	7.45689	1.29292	2.38133	4.17832	0.845832	0.423582	2.27897	5.3363	0.165961	14.6239	6.90571
Hap2_ACA10G000470.7	1.37141	1.17541	0.398284	0.159593	1.73804	0.270668	0.163745	0.647245	5.88043	0.0580612	26.7587	0.921842
Hap2_ACA10G000470.8	1.05352	7.93741	1.37624	2.53478	4.44756	0.900337	0.450877	2.42583	5.68016	0.176655	15.5582	7.35071
Hap2_ACA10G000470.9	1.00102	0.820137	0.297453	0.121472	1.2127	0.188856	0.114252	0.45161	4.37498	0.0405118	19.5572	0.643209
Hap2_ACA10G000480.1	1.80846	2.33988	5.4209	13.0552	27.3851	1.31795	2.73796	17.0053	18.9787	1.54856	5.80774	41.9945
Hap2_ACA10G000480.2	1.6997	2.19916	5.0949	12.2701	25.7382	1.23869	2.5733	15.9826	17.8374	1.45544	5.45847	39.469
Hap2_ACA10G000480.3	1.69282	2.19026	5.07428	12.2204	25.634	1.23368	2.56289	15.9179	17.7652	1.44955	5.43638	39.3145
Hap2_ACA10G000490.1	2.84141	0.0430065	0.579043	0.477614	0.787154	3.84932	1.05286	0.921583	1.99934	14.2878	7.23155	0.548348
Hap2_ACA10G000500.1	0.620243	4.18973	2.50849	5.02419	14.3454	19.3385	4.05718	7.51049	7.9459	15.5696	5.77815	11.9394
Hap2_ACA10G000510.1	1.22743	18.321	14.3098	15.1075	59.9911	113.976	23.1242	36.6171	27.3302	92.3833	23.6218	57.8519
Hap2_ACA10G000520.1	5.31288	4.40458	10.2507	4.81126	9.06652	5.75378	3.72213	11.1138	6.93412	5.63787	6.2539	7.32743
Hap2_ACA10G000520.2	3.30407	2.75464	6.40427	3.02332	5.82896	3.55371	2.34915	7.11904	4.3249	3.52023	3.94592	4.61451
Hap2_ACA10G000530.1	5.60051	4.63321	6.29961	7.8166	10.2821	9.35826	3.44791	11.6332	8.80981	10.8562	8.10738	11.5411
Hap2_ACA10G000530.2	5.64137	4.66702	6.34557	7.87363	10.3571	9.42654	3.47306	11.7181	8.87409	10.9354	8.16653	11.6253
Hap2_ACA10G000530.3	5.46039	4.51729	6.14199	7.62103	10.0248	9.12411	3.36164	11.3421	8.58938	10.5846	7.90453	11.2523
Hap2_ACA10G000530.4	5.55681	4.59706	6.25045	7.75561	10.2018	9.28524	3.421	11.5424	8.74107	10.7715	8.04412	11.451
Hap2_ACA10G000530.5	5.06271	4.2106	5.70722	7.07957	9.29079	8.49229	3.11275	10.4859	7.95047	9.81126	7.33508	10.4028
Hap2_ACA10G000530.6	4.91749	4.08982	5.54351	6.87649	9.02428	8.24869	3.02346	10.1851	7.72241	9.52982	7.12467	10.1044
Hap2_ACA10G000530.7	5.46701	4.52277	6.14943	7.63027	10.0369	9.13517	3.36572	11.3559	8.5998	10.5974	7.91411	11.2659
Hap2_ACA10G000540.1	0	0	0	0	0	0	0	0	0	0	0	0
Hap2_ACA10G000550.1	0.0362666	0	0	0	0	0	0	0	0	0	0	0
Hap2_ACA10G000560.1	0.609459	0.114963	0.546368	0.832599	0.493146	0.258356	0.232836	0.403441	0.82146	0.417792	0.282303	0.428337
Hap2_ACA10G000570.1	0	0	0	0	0	0	0	0	0.0131272	0	0	0.210627
Hap2_ACA10G000580.1	0	0	0	0.0696242	0	0.0506191	0	0.200921	0	0	0	0
Hap2_ACA10G000590.1	0	0	0	0	0	0	0	0	0	0	0	0
Hap2_ACA10G000600.1	0.0473375	0.0239597	0.140352	0	0.0644602	0.119269	0.0148471	0.0668599	0.259145	0	0.378	0.0638505
Hap2_ACA10G000610.1	1.80329	6.23935	32.0921	16.1385	42.8788	49.6818	9.5353	29.8399	56.7741	24.538	44.1445	47.2988
Hap2_ACA10G000620.1	0	0	0	0	0	0	0	0	0	0	0	0
Hap2_ACA10G000630.1	0.106787	0.16614	3.94723	0.588446	6.73844	0.555015	0.0624701	5.23145	1.46041	0.141776	0.86884	5.34705
Hap2_ACA10G000640.1	32.9846	81.0287	101.739	40.2155	39.7309	94.2505	108.66	32.7738	99.0461	110.17	65.5272	39.6679
Hap2_ACA10G000640.2	15.8985	38.9464	49.7112	21.731	23.7492	47.3749	52.1026	20.2875	48.7966	56.997	31.7414	22.6513
Hap2_ACA10G000640.3	15.4768	37.9133	48.3926	21.1545	23.1192	46.1182	50.7205	19.7494	47.5022	55.4851	30.8995	22.0504
Hap2_ACA10G000650.1	4.59093	11.2888	6.81068	7.07206	5.71735	7.64354	5.34432	4.96688	9.79043	5.28938	8.88745	5.18335
Hap2_ACA10G000660.1	0	0.0479111	0.0375549	3.13884	3.71648	0.034471	0.0702846	1.6934	0.226952	0	0.156003	1.23303
Hap2_ACA10G000670.1	0.136122	0.371055	0.138109	44.8897	28.2606	0.943768	0.0701196	17.0766	9.92247	0.113081	1.5777	27.7033
Hap2_ACA10G000680.1	21.7841	5.65416	9.30318	8.64892	8.89414	8.09165	7.61739	12.5822	9.41082	11.9335	15.035	8.01506
Hap2_ACA10G000690.1	24.7029	32.8762	41.0384	30.4848	23.3389	33.9074	35.532	28.7062	24.5085	29.2843	21.7064	23.2534
Hap2_ACA10G000700.1	132.622	84.3076	201.475	27.8834	31.7499	41.5655	121.299	55.812	8.47934	22.3843	10.6181	22.5083
Hap2_ACA10G000710.1	10.8416	10.3545	12.408	27.9708	17.7462	1.23835	2.34422	3.91902	16.0367	1.00585	6.45277	13.0358
Hap2_ACA10G000720.1	4.68716	4.73299	5.82117	9.14702	10.4081	5.10682	7.44134	8.89489	5.76726	4.54048	6.6923	11.2374
Hap2_ACA10G000720.2	3.42271	3.43768	4.21354	6.67251	7.6135	3.73462	5.4387	6.52654	4.20839	3.2988	4.85432	8.21613
Hap2_ACA10G000720.3	2.12905	2.15163	2.62196	4.20945	4.74578	2.3527	3.38445	4.08338	2.63542	2.05435	3.01515	5.09285
Hap2_ACA10G000730.1	2.47845	1.02158	2.87862	8.00632	8.0934	0.972637	0.615718	9.10906	2.33128	1.03067	2.52017	7.8504
Hap2_ACA10G000740.1	28.0504	39.2077	33.4788	9.10893	8.65918	9.78563	13.6318	7.99276	17.8125	8.84819	22.6529	6.87214
Hap2_ACA10G000740.2	26.8945	37.5921	32.0992	8.73357	8.30236	9.38238	13.07	7.6634	17.0784	8.48358	21.7194	6.58896
Hap2_ACA10G000740.3	21.2396	29.7569	25.4258	6.90461	6.57845	7.47579	10.3284	6.07338	13.4904	6.71428	17.2705	5.22094
Hap2_ACA10G000740.4	25.5897	37.5211	32.4647	8.36276	8.04427	8.70717	12.2035	7.50728	16.5164	8.34292	20.896	6.34793
Hap2_ACA10G000740.5	20.5705	28.8195	24.6249	6.6871	6.37122	7.24029	10.003	5.88205	13.0654	6.50277	16.7265	5.05647
Hap2_ACA10G000740.6	25.759	36.0049	30.7439	8.36483	7.95182	8.98625	12.5182	7.33984	16.3574	8.12539	20.8024	6.31077
Hap2_ACA10G000750.1	39.385	27.1601	9.40479	26.8707	22.6327	11.0229	5.19766	20.0508	11.4904	10.5502	13.6725	18.1477
Hap2_ACA10G000760.1	18.4034	9.76999	3.52962	10.8159	7.97519	3.10148	2.02427	9.95727	4.14504	3.66551	3.99387	7.8979
Hap2_ACA10G000770.1	1.27792	0.134573	0.245441	0.0298242	0	0	0	0.013605	0.0423487	0	0.0135203	0
Hap2_ACA10G000780.1	12.114	13.1428	15.5981	23.6924	22.6324	9.71537	7.06566	20.1548	15.0544	10.1756	15.1169	21.6001
Hap2_ACA10G000790.1	12.0306	11.0674	15.6444	14.8591	15.2379	7.23399	3.92134	16.4608	14.5046	7.90678	13.876	15.5907
Hap2_ACA10G000800.1	13.0927	11.2353	8.2668	24.2653	19.3533	14.1739	10.7442	16.3838	15.0491	10.453	12.0246	14.133
Hap2_ACA10G000810.1	6.85951	11.3051	10.2694	11.6813	9.25209	6.19556	4.33786	9.19591	15.9789	7.63122	23.0724	8.94365
Hap2_ACA10G000820.1	0.100153	0.191195	0.401109	1.47006	1.09003	0.376291	0.645525	0.5509	0.566706	0.476235	0.234973	0.920526
Hap2_ACA10G000830.1	0.0464908	0.380052	0.269266	1.58594	0.724	0.463352	0.743969	0.537113	0.256678	0.515524	0.301158	1.08081
Hap2_ACA10G000840.1	0.0624934	0.211678	0.24321	1.226	0.664725	0.38015	0.40597	0.901504	0.179012	0.369032	0.285783	0.517891
Hap2_ACA10G000850.1	0.0398647	0.112081	0	0.0199154	0	0.0137328	0.0144655	0	0.0322205	0	0.0358007	0
Hap2_ACA10G000860.1	0.583546	2.17558	2.7276	42.3954	29.8533	18.3862	5.29572	23.2097	7.62042	8.94124	3.64109	20.7153
Hap2_ACA10G000860.2	0.463266	1.71296	2.17073	33.7809	23.6634	14.4634	4.15772	18.5489	6.01514	7.0463	2.88651	16.4463
Hap2_ACA10G000870.1	6.77201	2.06046	7.05168	35.7002	32.7343	12.1414	13.4807	28.0633	17.9727	10.0802	9.21049	33.2447
Hap2_ACA10G000880.1	52.4415	63.6734	38.1535	69.1654	50.681	16.5437	9.13926	61.4799	79.7343	29.4554	101.819	62.476
Hap2_ACA10G000880.10	32.5824	40.0262	24.364	43.1944	32.8576	11.1643	5.90488	39.7024	49.7419	19.9159	63.4181	41.1874
Hap2_ACA10G000880.11	28.2922	34.3799	20.8358	37.8552	30.042	9.22821	4.97586	36.6016	42.8627	16.5344	54.8011	37.1956
Hap2_ACA10G000880.12	28.3428	34.8477	21.3777	37.7594	29.4383	9.79738	5.12802	35.6687	43.1004	17.454	55.0659	37.0139
Hap2_ACA10G000880.13	28.9078	35.5424	21.8039	38.5122	30.0252	9.9927	5.23026	36.3753	43.9596	17.802	56.1637	37.7474
Hap2_ACA10G000880.14	31.9997	39.304	23.9179	42.3258	32.0716	10.9434	5.79214	38.8067	48.7931	19.4665	62.2351	40.2994
Hap2_ACA10G000880.15	31.1938	38.3141	23.3156	41.2599	31.2639	10.6678	5.64627	37.8343	47.5643	18.9762	60.6678	39.2894
Hap2_ACA10G000880.16	31.6599	38.8929	23.6742	41.9714	31.9273	10.8482	5.73769	38.5783	48.3335	19.352	61.6225	40.0212
Hap2_ACA10G000880.17	27.5232	33.4454	20.2695	36.8263	29.2254	8.97738	4.84061	35.6067	41.6977	16.085	53.3115	36.1846
Hap2_ACA10G000880.18	26.8212	32.5923	19.7524	35.8869	28.48	8.74839	4.71714	34.6985	40.6341	15.6747	51.9517	35.2616
Hap2_ACA10G000880.19	26.8526	33.0154	20.2537	35.7741	27.8905	9.28224	4.8584	33.7933	40.8342	16.5363	52.1705	35.0678
Hap2_ACA10G000880.2	40.0223	48.6311	29.3889	53.1596	40.1875	12.7843	6.97145	48.7764	60.7081	22.8109	77.6098	49.5737
Hap2_ACA10G000880.20	29.4805	36.2097	22.035	38.9937	29.5468	10.0819	5.33615	35.7563	44.9518	17.934	57.3356	37.1314
Hap2_ACA10G000880.3	46.2037	56.0783	33.6025	60.9235	44.6835	14.5764	8.04911	54.1685	70.2749	25.9668	89.6891	55.0399
Hap2_ACA10G000880.4	45.7271	55.509	33.2707	60.4335	44.5086	14.4566	7.97636	53.8773	69.6353	25.8333	88.8341	54.6902
Hap2_ACA10G000880.5	30.0082	36.8953	22.6338	39.9728	31.1681	10.3661	5.42934	37.7552	45.6329	18.4735	58.3014	39.1626
Hap2_ACA10G000880.6	29.7662	36.5978	22.4513	39.6557	30.9167	10.2894	5.38555	37.4553	45.2649	18.3305	57.8313	38.8682
Hap2_ACA10G000880.7	38.4726	46.7482	28.251	51.1013	38.6315	12.2893	6.70152	46.8879	58.3576	21.9277	74.6048	47.6543
Hap2_ACA10G000880.8	32.9424	40.4619	24.6225	43.5727	33.0165	11.2658	5.96277	39.9499	50.2305	20.04	64.0685	41.4867
Hap2_ACA10G000880.9	44.3545	53.834	32.2576	58.4852	42.8952	13.993	7.72697	52.0005	67.4623	24.9275	86.0995	52.837
Hap2_ACA10G000890.1	29.4925	34.601	25.6022	37.3701	38.4199	35.3226	24.5515	39.4434	43.8484	39.6252	42.2377	42.3856
Hap2_ACA10G000890.2	13.6641	15.9892	11.7329	17.4893	18.2307	16.4066	11.5759	18.8968	20.1997	18.6668	19.4768	20.1024
Hap2_ACA10G000890.3	12.6701	14.8923	10.8915	16.2356	16.9522	15.2443	10.7481	17.5835	18.7775	17.3756	18.1073	18.7257
Hap2_ACA10G000900.1	4.10632	2.26903	5.19437	8.20531	7.90892	5.74047	3.26026	8.04727	5.04467	3.59201	2.91259	8.69418
Hap2_ACA10G000910.1	0.116278	0.211313	0.0383455	0.0733185	0.126421	0.0823561	0.126327	0.122727	0.0326374	0.124639	0.0307483	0.20887
Hap2_ACA10G000920.1	1.92735	1.79933	3.48441	3.22474	2.35109	2.52186	0.760131	3.22302	3.04271	2.41562	3.25851	2.17808
Hap2_ACA10G000930.1	4.7727	3.94008	6.31856	8.10287	6.96117	6.50748	3.42615	7.60609	6.46928	4.94149	6.90626	6.78017
Hap2_ACA10G000940.1	6.26834	1.54543	4.17025	3.20856	3.67798	2.48006	1.96229	5.47104	3.83708	2.69637	4.48728	3.75311
Hap2_ACA10G000940.2	6.29108	1.55104	4.18538	3.2202	3.69133	2.48906	1.96941	5.49089	3.851	2.70615	4.50356	3.76673
Hap2_ACA10G000940.3	6.3206	1.55984	4.20914	3.23849	3.71229	2.50319	1.98059	5.52207	3.87287	2.72152	4.52913	3.78811
Hap2_ACA10G000940.4	5.37317	1.33534	3.58074	2.78044	3.17016	2.1317	1.69962	4.72185	3.30403	2.30877	3.86088	3.25575
Hap2_ACA10G000940.5	5.83248	1.43797	3.88028	2.98546	3.42224	2.30761	1.82585	5.0958	3.57409	2.50888	4.17526	3.49214
Hap2_ACA10G000940.6	5.3527	1.32896	3.56362	2.76714	3.155	2.1215	1.69149	4.69928	3.28823	2.29774	3.84242	3.24018
Hap2_ACA10G000940.7	5.01848	1.24598	3.34111	2.59436	2.958	1.98904	1.58587	4.40585	3.08291	2.15426	3.6025	3.03787
Hap2_ACA10G000940.8	3.8863	0.897201	2.52392	2.19774	2.5358	1.54421	1.26773	3.95527	2.65595	1.8058	3.11153	2.54072
Hap2_ACA10G000950.1	81.4673	251.562	107.46	131.854	132.182	260.316	125.962	99.8116	216.165	258.417	122.851	177.258
Hap2_ACA10G000960.1	7.33782	2.71297	8.46627	14.3583	13.9116	3.22174	1.6369	14.2669	7.5425	4.18934	7.87642	11.4817
Hap2_ACA10G000960.2	7.22453	2.67108	8.33556	14.1366	13.6968	3.172	1.61162	14.0466	7.42605	4.12466	7.75482	11.3044
Hap2_ACA10G000960.3	7.19601	2.66054	8.30265	14.0808	13.6427	3.15948	1.60526	13.9911	7.39672	4.10837	7.7242	11.2598
Hap2_ACA10G000970.1	0.582027	0.0527129	2.13017	0.145742	0.714238	0.591082	0.161858	0.169581	3.198	0.875687	2.2494	0.230711
Hap2_ACA10G000980.1	0.00561898	0	0	0.0258045	0.0170043	0	0	0	0.0240302	0	0	0.0715402
Hap2_ACA10G000990.1	0.313088	0.193026	0.217678	1.57731	0.922718	2.97829	0.384886	0.578951	1.79908	2.44704	1.4467	0.821854
Hap2_ACA10G001000.1	0	0	0	0	0	0	0	0.569006	0	0	0	0.15496
Hap2_ACA10G001010.1	0	0.0445378	0	0	0	0.0321018	0	0.0104775	0	0	0	0
Hap2_ACA10G001020.1	0	0	0	0	0	0	0	0	0	0	0	0
Hap2_ACA10G001030.1	8.92334	254.698	4.87839	33.0469	9.79377	3.79339	1.29563	18.9764	34.656	13.0045	31.3067	9.14758
Hap2_ACA10G001040.1	0.0857626	6.64431	0	0.140133	0.791439	0.0853648	0.0506647	0.56948	0.103924	0.14718	0.098564	0.583744
Hap2_ACA10G001050.1	0	1.80624	0	0.208261	0.803383	0	0.135874	0.677847	1.9963	0.394732	0.399632	0.346667
Hap2_ACA10G001060.1	0	0	0	0	0	0	0	0	0	0	0	0
Hap2_ACA10G001070.1	12.3378	20.6936	16.9961	17.2529	16.2178	15.3508	18.6151	18.2559	22.2703	14.0638	18.4017	21.3968
Hap2_ACA10G001070.2	9.69477	16.2606	13.3552	13.557	12.7676	12.0623	14.6274	14.3451	17.5207	11.051	14.4597	16.8548
Hap2_ACA10G001080.1	0	0	0	0	0	0	0.0758569	0.047641	0.105153	0	0.0236721	0
Hap2_ACA10G001090.1	19.7081	25.2591	20.5043	25.0323	22.3432	43.3862	28.7688	27.118	30.2734	36.4577	26.6306	27.7301
Hap2_ACA10G001090.2	19.7081	25.2591	20.5043	25.0323	22.3432	43.3862	28.7688	27.118	30.2734	36.4577	26.6306	27.7301
Hap2_ACA10G001090.3	17.1841	22.0242	17.8783	21.8264	19.4817	37.8298	25.0844	23.645	26.3963	31.7886	23.2201	24.1787
Hap2_ACA10G001100.1	0	0	0	0	0	0.0685505	1.4857	0	0	0	0	0
Hap2_ACA10G001110.1	0	0	0	0	0	0.0134561	0.232869	0	0	0	0	0
Hap2_ACA10G001120.1	0	0	0	0.00583726	0	0.115193	1.6901	0	0	0	0	0
Hap2_ACA10G001130.1	0	0	0	2.85034	1.82416	0.289273	0	0.681116	0	0	0.128849	0.476126
Hap2_ACA10G001140.1	0.32988	0.185327	0.412488	0.311533	0.353959	0.19126	0.0832046	0.415295	0.288676	0.292729	0.483851	0.462934
Hap2_ACA10G001150.1	11.2083	6.09614	10.0848	10.3846	9.46423	5.99463	4.5473	9.31409	7.09183	6.1209	7.03238	8.99319
Hap2_ACA10G001160.1	24.8274	55.725	31.9236	18.7991	24.8298	40.1838	43.1946	19.6562	40.0888	40.3726	36.4075	31.5222
Hap2_ACA10G001160.2	26.124	58.6351	33.5908	19.7808	26.1264	42.2823	45.4504	20.6756	42.176	42.4809	38.3016	33.1683
Hap2_ACA10G001160.3	23.4296	52.5875	30.1262	17.7407	23.4318	37.9213	40.7626	18.5495	37.8317	38.0995	34.3576	29.7474
Hap2_ACA10G001160.4	12.2191	27.2844	15.7164	9.53584	12.2362	19.6477	21.0857	9.77854	19.8858	19.9246	18.349	15.684
Hap2_ACA10G001160.5	12.626	28.1929	16.2397	9.85336	12.6436	20.302	21.7878	10.1008	20.5449	20.588	18.9566	16.2062
Hap2_ACA10G001160.6	12.3422	27.5593	15.8747	9.63191	12.3594	19.8457	21.2981	9.87379	20.0832	20.1253	18.5305	15.842
Hap2_ACA10G001170.1	10.9929	9.08611	7.98348	14.8605	18.4317	8.23201	9.87069	12.49	7.20838	8.79643	10.6891	9.39681
Hap2_ACA10G001170.2	11.0406	9.12555	8.01813	14.925	18.5117	8.26774	9.91354	12.5442	7.23966	8.83461	10.7355	9.4376
Hap2_ACA10G001170.3	8.49106	6.99351	6.11572	11.4208	14.1642	6.3134	7.57223	9.59782	5.52604	6.76996	8.21783	7.19748
Hap2_ACA10G001180.1	9.89332	7.13334	9.82675	14.8426	15.527	3.67693	2.58821	14.0737	13.2934	5.5695	14.0798	13.7921
Hap2_ACA10G001180.10	7.75366	5.45489	7.4395	11.4764	11.7739	2.84031	2.01347	10.4271	10.2695	4.33594	10.7947	10.4795
Hap2_ACA10G001180.11	7.89282	4.94928	6.70767	12.3132	11.9434	2.95611	1.97723	11.0339	10.7729	4.35289	11.567	10.5378
Hap2_ACA10G001180.12	3.14605	2.30232	3.07942	4.79701	4.98544	1.14962	0.825473	4.63638	4.27033	1.76952	4.48055	4.41671
Hap2_ACA10G001180.13	7.51812	4.71432	6.38923	11.7379	11.3764	2.81577	1.88336	10.5101	10.2614	4.14624	11.0178	10.0376
Hap2_ACA10G001180.2	7.51765	5.41197	7.44594	11.2785	11.8227	2.79661	1.96115	10.705	10.1257	4.2281	10.681	10.4688
Hap2_ACA10G001180.3	7.39628	5.32459	7.32573	11.0892	11.6318	2.75146	1.92949	10.5322	9.9622	4.15984	10.5086	10.2998
Hap2_ACA10G001180.4	7.13213	5.13443	7.0641	10.7001	11.2164	2.6532	1.86058	10.156	9.60641	4.01128	10.1333	9.93191
Hap2_ACA10G001180.5	6.21368	4.50699	6.13983	9.35098	9.76828	2.29358	1.63042	8.98639	8.39913	3.51353	8.90129	8.74834
Hap2_ACA10G001180.6	8.06997	5.67743	7.74299	11.9366	12.2543	2.95618	2.09561	10.8525	10.6884	4.51282	11.235	10.907
Hap2_ACA10G001180.7	7.23146	5.20594	7.16249	10.8492	11.3726	2.69015	1.88649	10.2975	9.7402	4.06714	10.2744	10.0702
Hap2_ACA10G001180.8	6.02791	4.37225	5.95627	9.07724	9.47624	2.22501	1.58167	8.71773	8.14803	3.40849	8.63517	8.4868
Hap2_ACA10G001180.9	4.72364	3.42713	4.67206	7.10093	7.59591	1.76624	1.2317	7.02784	6.35026	2.68825	6.76115	6.85463
Hap2_ACA10G001190.1	54.1111	51.2641	62.7643	53.6093	42.7455	46.3717	45.6244	54.5141	41.8647	49.2739	35.658	39.8508
Hap2_ACA10G001190.2	50.099	47.4989	58.0877	49.7247	39.7735	43.1377	42.4615	50.7219	38.915	45.9523	33.2149	37.0811
Hap2_ACA10G001190.3	38.6172	36.9089	44.7247	38.6345	31.1133	33.4192	32.6708	39.7138	30.1202	35.862	25.7758	29.3422
Hap2_ACA10G001200.1	0	0.0173604	0.0715876	4.02988	3.40876	0.0763913	2.08246	0.777822	4.25869	0.0723762	0.437431	0.759019
Hap2_ACA10G001210.1	1.52194	0.834612	1.9591	1.06778	1.07498	0.961854	1.06419	0.685195	1.34944	1.08988	1.18316	1.0524
Hap2_ACA10G001210.2	2.5546	1.40806	3.2368	1.76773	1.8014	1.64182	1.82204	1.03749	2.25229	1.8325	1.87927	1.74058
Hap2_ACA10G001210.3	1.48198	0.812701	1.90767	1.03975	1.04676	0.936603	1.03625	0.667207	1.31402	1.06127	1.1521	1.02478
Hap2_ACA10G001210.4	2.43929	1.3445	3.09069	1.68793	1.72009	1.56771	1.73979	0.990662	2.15062	1.74978	1.79444	1.66201
Hap2_ACA10G001220.1	29.2845	50.8991	23.9807	25.083	19.7002	45.7532	42.0489	21.0119	42.6239	50.0929	34.6894	19.1305
Hap2_ACA10G001230.1	0	0	0	0	0	0	0	0	0	0	0	0
Hap2_ACA10G001240.1	1.60091	1.56704	2.52186	12.7404	12.2437	12.0947	1.81792	11.8011	5.62277	6.79875	3.69278	10.6754
Hap2_ACA10G001240.2	1.83176	1.7796	2.86769	14.7132	14.0256	13.4387	2.02403	13.3581	6.57938	7.67508	4.21285	12.1957
Hap2_ACA10G001240.3	0.96852	0.985453	1.58872	8.41051	7.9081	7.2009	1.09424	7.58669	3.60126	4.03223	2.25392	6.77374
Hap2_ACA10G001250.1	19.5636	21.6442	22.4485	154.889	69.8386	54.0583	67.7925	64.5486	91.1123	50.8052	91.0653	73.8145
Hap2_ACA10G001250.2	10.5921	11.7053	12.1672	108.655	43.7511	28.5942	35.6451	43.0086	62.4276	27.2646	57.5979	46.6103
Hap2_ACA10G001250.3	17.3092	19.1436	19.8549	137.102	61.8207	47.8439	59.974	57.1122	80.6785	44.9538	80.6574	65.3536
Hap2_ACA10G001250.4	9.94581	10.9842	11.4176	102.061	41.1053	26.8779	33.4619	40.3824	58.6424	25.6026	54.1315	43.7997
Hap2_ACA10G001250.5	9.0519	9.98872	10.3674	94.754	38.0159	24.3794	30.3476	37.35	54.4504	23.2396	49.7593	40.4226
Hap2_ACA10G001250.6	16.0781	17.7767	18.4372	127.375	57.4401	44.4726	55.6996	53.0528	74.9266	41.7558	74.9269	60.7241
Hap2_ACA10G001250.7	9.71287	10.727	11.1502	99.6705	40.1426	26.2484	32.6782	39.4366	57.269	25.0029	52.8637	42.7739
Hap2_ACA10G001260.1	7.38748	4.57983	10.0984	7.39439	9.56876	27.6422	5.37669	7.58572	8.65516	25.3258	7.78291	8.47615
Hap2_ACA10G001270.1	2.77202	0.18918	0.219402	0.403225	0.410272	1.11596	0.128333	0.122944	0.187444	0.599088	0.403399	0.0529629
Hap2_ACA10G001280.1	6.87217	3.67322	7.52469	6.76153	7.4656	22.7038	4.12409	5.79459	7.76396	20.6231	6.5995	6.48928
Hap2_ACA10G001290.1	2.52304	0.18918	0.219402	0.17399	0	0.616404	0.0439244	0.122944	0.187444	0.548063	0.403399	0.0529629
Hap2_ACA10G001300.1	0.427139	0.536565	0.310423	0.954787	0.620731	0.293865	0.172064	0.406432	0.377349	0.172811	0.651053	0.571878
Hap2_ACA10G001310.1	10.4612	16.9475	16.5575	16.0418	12.7276	18.9097	32.0596	13.1891	17.0475	20.7315	21.0331	15.3754
Hap2_ACA10G001320.1	57.7912	395.293	47.5772	121.411	42.7004	146.927	44.0359	43.5531	151.674	186.975	96.555	44.2404
Hap2_ACA10G001330.1	29.0863	227.335	29.7884	80.0213	26.9223	79.3399	26.3016	30.2029	88.5362	110.064	58.7647	26.9633
Hap2_ACA10G001340.1	0.423875	1.51702	0.274351	1.69309	0.848314	1.40732	0.438911	0.858318	0.533773	1.24136	0.880239	0.455764
Hap2_ACA10G001350.1	45.8694	70.6059	62.1274	44.971	40.0041	131.827	103.344	38.8694	68.8505	96.5899	52.2864	48.7275
Hap2_ACA10G001360.1	3.17329	4.31154	10.4772	29.6815	25.0957	156.57	55.3389	14.3617	53.4544	65.4649	28.8538	26.4742
Hap2_ACA10G001360.2	3.03434	4.12274	10.0184	28.3818	24.0003	149.716	52.9157	13.7328	51.1137	62.5982	27.5903	25.3149
Hap2_ACA10G001360.3	3.09833	4.20969	10.2297	28.9804	24.5029	152.871	54.0317	14.0224	52.1917	63.9185	28.1722	25.8488
Hap2_ACA10G001360.4	2.85137	3.87414	9.41428	26.6703	22.5531	140.689	49.7272	12.9047	48.0371	58.8235	25.9266	23.7884
Hap2_ACA10G001360.5	2.96573	4.02952	9.79187	27.74	23.4577	146.331	51.7192	13.4223	49.9579	61.1828	26.9664	24.7425
Hap2_ACA10G001360.6	3.02767	4.11368	9.99637	28.3194	23.944	149.385	52.7993	13.7026	51.0013	62.4606	27.5296	25.2592
Hap2_ACA10G001360.7	2.7907	3.79171	9.21398	26.1029	22.0733	137.695	48.6691	12.6301	47.015	57.572	25.3749	23.2823
Hap2_ACA10G001360.8	2.39463	3.27611	7.89705	22.3771	18.9499	118.007	41.6957	10.8398	40.2715	49.356	21.7929	19.9422
Hap2_ACA10G001360.9	3.09921	4.21088	10.2326	28.9885	24.5098	152.914	54.0469	14.0264	52.2064	63.9365	28.1801	25.8561
Hap2_ACA10G001370.1	4.50175	1.76821	8.4627	10.3472	21.2023	32.7349	5.2038	14.6022	7.80113	26.2484	6.60947	29.3389
Hap2_ACA10G001380.1	0.207315	0.22972	1.65868	0.455539	0.452618	0.139086	0.316351	0.285941	0.43974	0.017957	0.024761	0.281519
Hap2_ACA10G001390.1	0.269116	3.54305	0.492923	1.54246	0.603533	2.23162	2.05703	1.52632	1.74443	1.74065	1.04154	0.696678
Hap2_ACA10G001400.1	22.703	19.2502	20.333	25.0476	21.5764	25.3394	23.6986	23.851	27.8906	27.0386	27.8952	20.095
Hap2_ACA10G001400.2	22.4257	19.0088	20.078	24.7335	21.3059	25.0216	23.4014	23.5553	27.5409	26.7035	27.5521	19.8431
Hap2_ACA10G001410.1	2.34835	2.13618	3.39085	4.18583	2.91177	2.14214	2.02087	3.30879	3.27786	2.60345	3.40129	3.35618
Hap2_ACA10G001410.10	1.16281	1.06229	1.73411	2.11331	1.46612	1.07326	1.0194	1.65307	1.63741	1.32598	1.68481	1.7043
Hap2_ACA10G001410.11	2.33738	2.16022	3.54307	4.5932	3.16466	2.15565	2.15386	3.62431	3.30462	2.59998	3.47963	3.48023
Hap2_ACA10G001410.12	1.24376	1.15508	1.92669	2.4934	1.70901	1.16295	1.16917	1.94526	1.77651	1.43052	1.84724	1.90525
Hap2_ACA10G001410.2	2.25794	2.05394	3.2603	4.02467	2.79967	2.05967	1.94306	3.1814	3.15166	2.50322	3.27034	3.22696
Hap2_ACA10G001410.3	2.06925	1.8823	3.0272	3.68835	2.57188	1.88755	1.78069	2.91555	2.88829	2.29403	3.00345	2.9573
Hap2_ACA10G001410.4	2.21971	2.01916	3.20509	3.95653	2.75226	2.0248	1.91016	3.12753	3.0983	2.46083	3.21497	3.17232
Hap2_ACA10G001410.5	2.13876	1.94552	3.08821	3.81224	2.65189	1.95096	1.8405	3.01348	2.98531	2.37109	3.09772	3.05663
Hap2_ACA10G001410.6	1.99873	1.81815	2.92404	3.56265	2.48423	1.82322	1.72	2.81618	2.78986	2.21585	2.90109	2.85651
Hap2_ACA10G001410.7	1.96871	1.79084	2.88012	3.50914	2.44692	1.79584	1.69417	2.77389	2.74796	2.18258	2.85752	2.81361
Hap2_ACA10G001410.8	1.90477	1.73268	2.78658	3.39517	2.36745	1.73752	1.63915	2.6838	2.65871	2.11169	2.76471	2.72223
Hap2_ACA10G001410.9	1.83121	1.66577	2.67896	3.26405	2.27602	1.67042	1.57584	2.58015	2.55603	2.03014	2.65794	2.6171
Hap2_ACA10G001420.1	2.24116	3.30261	2.42919	3.68848	3.24609	4.05949	15.3316	2.70236	3.7931	3.28885	4.34765	2.66264
Hap2_ACA10G001420.2	2.5299	3.74225	2.74698	4.17217	3.68245	4.5927	17.3864	3.06563	4.30299	3.72243	4.92007	3.02056
Hap2_ACA10G001420.3	2.82471	4.20701	3.11671	4.70865	4.12787	5.19033	19.6587	3.42688	4.85192	4.20261	5.49959	3.39562
Hap2_ACA10G001420.4	2.46324	3.65452	2.71288	4.09747	3.5816	4.51577	17.0633	2.97338	4.20983	3.65485	4.78363	2.94626
Hap2_ACA10G001420.5	2.38192	3.54025	2.6197	3.95778	3.46962	4.37457	16.5298	2.88041	4.0782	3.54057	4.62626	2.85414
Hap2_ACA10G001420.6	1.96372	2.91491	1.99423	3.37927	3.06515	3.68226	14.0153	2.50216	3.57672	2.98747	4.03077	2.52764
Hap2_ACA10G001430.1	65.0118	59.8513	57.3099	49.3306	58.4154	62.0426	223.579	44.745	58.2052	44.8873	43.8241	60.9176
Hap2_ACA10G001430.2	59.7948	55.0484	52.7109	45.372	53.7278	57.0639	205.637	41.1544	53.5345	41.2853	40.3073	56.0291
Hap2_ACA10G001430.3	41.273	37.1245	35.5993	30.6726	36.6466	38.5014	138.991	28.3082	36.1642	27.9002	27.1998	38.0465
Hap2_ACA10G001430.4	39.1554	35.2197	33.7728	29.0989	34.7664	36.526	131.86	26.8558	34.3087	26.4687	25.8042	36.0944
Hap2_ACA10G001430.5	58.31	53.6815	51.4021	44.2454	52.3937	55.6469	200.531	40.1325	52.2052	40.2601	39.3065	54.6379
Hap2_ACA10G001440.1	28.2821	19.3927	27.4618	18.9959	21.9414	15.9137	12.2614	20.1847	17.2639	16.5607	21.8812	23.1414
Hap2_ACA10G001450.1	0	0	0	0.119109	0	0	0	0	0	0	0.0710368	0
Hap2_ACA10G001460.1	11.1467	12.2204	15.7867	12.0442	9.55367	7.56139	8.93871	11.8361	9.44743	8.8073	9.60467	8.57042
Hap2_ACA10G001460.2	12.4359	13.6065	17.6053	13.4481	10.6533	8.4306	9.94105	13.194	10.5357	9.79543	10.7103	9.59422
Hap2_ACA10G001460.3	9.05877	9.87906	12.8339	9.78229	7.78194	6.15576	7.21731	9.63168	7.67516	7.15622	7.79921	7.06201
Hap2_ACA10G001470.1	23.693	20.0606	30.3637	18.1747	17.6583	15.2979	17.5805	18.3287	21.906	18.0628	24.4957	17.0222
Hap2_ACA10G001480.1	15.3837	9.66818	11.1645	11.8534	11.5517	9.70826	10.7533	11.5464	14.0077	11.8677	13.4175	8.53503
Hap2_ACA10G001490.1	0	0.0109722	0.0102258	1.87813	0.0213867	6.03552	9.06555	0	0.10668	4.26818	1.44216	0
Hap2_ACA10G001490.2	0	0.00876564	0.00816932	1.55286	0.0170856	4.99657	7.50444	0	0.0852255	3.51882	1.25358	0
Hap2_ACA10G001490.3	0	0.0128174	0.0119454	1.66576	0.0249832	5.64967	8.07683	0	0.101425	3.78723	1.42197	0
Hap2_ACA10G001500.1	13.9525	15.5117	17.3692	11.2285	13.763	16.5547	11.836	14.7043	20.4144	20.4973	17.3225	19.2637
Hap2_ACA10G001510.1	11.1442	10.3848	9.85892	8.12359	13.4347	12.2285	11.2115	12.9667	16.9867	16.1362	15.874	14.0021
Hap2_ACA10G001520.1	2.80883	32.6578	11.6394	9.80309	2.59735	25.0229	4.43035	9.26174	31.2721	23.5043	17.0859	5.48936
Hap2_ACA10G001530.1	0.0783584	0.0124971	0.036848	5.14801	17.9691	0.163348	0.0876763	16.5888	0.415546	0.171146	1.21519	34.4631
Hap2_ACA10G001540.1	0.0855702	3.69127	0.470516	1.54295	0.241556	0.593363	0.1944	0.660483	0.598714	0.412254	0.430649	0.45426
Hap2_ACA10G001540.2	0.0831896	3.58858	0.457426	1.50003	0.234835	0.576855	0.188992	0.642108	0.582057	0.400785	0.418668	0.441623
Hap2_ACA10G001550.1	0	0	0.028888	0.100753	0.0590044	0.130433	0.0199281	0	0.0319654	0	0	0
Hap2_ACA10G001560.1	47.0857	0	8.53618	1.31123	10.2327	0.218447	0.190425	0.660519	26.5246	1.77587	51.7864	1.59639
Hap2_ACA10G001560.2	41.2878	0	7.48246	1.14731	8.95455	0.202494	0.164943	0.588795	23.0603	1.53823	45.2761	1.39395
Hap2_ACA10G001570.1	8.46859	31.0099	19.7984	13.5566	20.2657	78.162	53.151	20.6477	18.0086	89.8629	16.0186	28.29
Hap2_ACA10G001570.2	6.10772	23.0687	17.0064	9.83192	14.8429	57.5358	37.0083	14.9332	12.9606	66.1809	11.5536	20.2556
Hap2_ACA10G001570.3	5.81234	22.1178	15.2895	9.41048	13.9437	55.1773	36.0625	14.3279	12.4258	63.4641	11.1232	19.3206
Hap2_ACA10G001570.4	4.75439	18.5484	14.3851	7.73007	11.5697	45.8781	28.5564	11.7393	10.1392	52.7894	9.08979	15.7025
Hap2_ACA10G001570.5	5.96753	22.5392	16.616	9.60626	14.5022	56.2152	36.1588	14.5904	12.6631	64.6619	11.2884	19.7907
Hap2_ACA10G001570.6	4.67387	18.2343	14.1414	7.59915	11.3737	45.1011	28.0728	11.5405	9.96748	51.8954	8.93584	15.4365
Hap2_ACA10G001580.1	0	1.01886	0	0.520918	0.126317	0	0	0	0.530162	0	0.0221396	0.218082
Hap2_ACA10G001590.1	14.9257	2.49689	5.41307	3.21043	3.35475	1.32739	0.54777	4.61053	3.87568	8.25588	6.62805	3.31671
Hap2_ACA10G001590.2	14.4692	2.42471	5.25327	3.1117	3.25158	1.28657	0.535978	4.46874	3.75648	8.00429	6.42644	3.21714
Hap2_ACA10G001600.1	11.9645	22.4862	30.4495	6.56511	5.20359	1.2485	0.227673	6.34478	14.4042	1.5311	16.8812	3.85236
Hap2_ACA10G001610.1	4.85933	0.62542	6.47056	35.236	32.5003	2.61717	1.60118	25.0007	9.08248	3.11822	7.34332	22.2886
Hap2_ACA10G001610.2	4.84717	0.623856	6.45438	35.1478	32.419	2.61062	1.59718	24.9381	9.05977	3.11042	7.32496	22.2329
Hap2_ACA10G001610.3	3.59892	0.471698	4.8383	26.4198	25.323	1.99651	1.21747	19.4086	6.87169	2.39494	5.55261	17.4401
Hap2_ACA10G001610.4	4.67443	0.601623	6.22436	33.8952	31.2636	2.51759	1.54026	24.0494	8.7369	2.99957	7.06392	21.4405
Hap2_ACA10G001610.5	4.74693	0.610955	6.3209	34.421	31.7486	2.55663	1.56415	24.4224	8.87241	3.0461	7.17348	21.7731
Hap2_ACA10G001610.6	3.42571	0.448321	4.59852	25.1196	24.0798	1.89757	1.15713	18.4467	6.54	2.27625	5.28221	16.5758
Hap2_ACA10G001610.7	3.51039	0.460095	4.71929	25.7699	24.7001	1.9474	1.18752	18.9312	6.70266	2.33603	5.41602	17.0111
Hap2_ACA10G001620.1	0.444553	0	0.296323	9.74815	14.9366	96.7682	10.8411	15.0322	5.83953	171.778	2.25813	1.38733
Hap2_ACA10G001630.1	11.6901	15.1235	17.8387	19.3481	19.962	25.1655	18.4806	20.5555	17.1863	32.629	15.1088	21.3493
Hap2_ACA10G001630.2	11.6783	15.1082	17.8207	19.332	19.9418	25.1401	18.462	20.5347	17.1689	32.5961	15.0936	21.3278
Hap2_ACA10G001630.3	11.3018	14.6212	17.2462	18.7088	19.2989	24.3297	17.8668	19.8727	16.6155	31.5453	14.607	20.6402
Hap2_ACA10G001630.4	5.38387	6.75461	8.32388	9.19395	9.66293	11.2349	8.22232	9.96197	7.844	14.5719	7.00459	10.268
Hap2_ACA10G001640.1	5.92518	4.90944	9.74874	8.40952	8.74226	4.24153	2.74409	9.14274	6.83356	5.44202	7.82141	8.86536
Hap2_ACA10G001640.2	4.89186	4.09294	7.76338	7.80681	8.32932	3.77395	2.33335	8.51714	6.37523	4.81323	6.95592	8.09228
Hap2_ACA10G001640.3	2.18114	2.00598	3.85517	3.54922	3.46486	1.62612	0.960192	3.69695	2.55353	2.1021	2.78432	3.35868
Hap2_ACA10G001640.4	1.81271	1.69641	3.46544	2.8568	2.87411	1.25535	0.804123	3.03202	2.17088	1.62855	2.33455	2.69792
Hap2_ACA10G001640.5	2.13607	1.96453	3.77551	3.47588	3.39327	1.59252	0.940351	3.62056	2.50077	2.05866	2.72679	3.28928
Hap2_ACA10G001650.1	20.6947	10.2425	17.0951	29.6537	27.9333	13.0531	8.4973	32.2427	18.6864	14.5634	18.355	28.3341
Hap2_ACA10G001660.1	0	0	0	0.0231017	0.0120254	0	0	0.0138354	0	0	0	0.023014
Hap2_ACA10G001670.1	13.0135	8.77525	14.4021	6.02812	5.1903	5.21171	2.90229	6.19689	5.56103	7.2976	7.34023	5.95758
Hap2_ACA10G001670.2	13.6529	9.09161	14.9469	6.4005	5.5181	5.54087	3.07666	6.58828	5.91225	7.73533	7.80382	6.33385
Hap2_ACA10G001680.1	0.199235	0.036267	0.0517717	0.267719	0.254591	0.129086	0.148401	0.591515	0.180918	0.0812393	0.138949	0.251729
Hap2_ACA10G001690.1	0.611666	0.376672	0.0277769	0.841635	0.962187	0.396716	0.427187	1.94668	0.615389	0.454	0.502938	1.18722
Hap2_ACA10G001700.1	0.462627	0.348116	0	1.16318	0.633715	0.230718	0.0995619	0.821601	0.529792	0	0.318849	0.801835
Hap2_ACA10G001710.1	15.2121	22.8472	22.3346	32.3491	29.7997	20.7982	25.4745	24.6415	26.1866	19.0617	21.3181	23.6079
Hap2_ACA10G001720.1	12.9421	11.667	9.7382	35.0479	31.0128	23.5406	27.4379	25.999	29.2999	18.4737	24.9721	24.2382
Hap2_ACA10G001730.1	8.54543	0.866904	1.8154	16.4193	17.8224	1.39989	0.465461	23.6303	2.99264	2.0401	5.06401	23.4657
Hap2_ACA10G001740.1	36.2281	26.8502	49.0149	41.1358	30.8001	18.0463	24.7006	31.2962	29.8043	18.2654	28.8791	27.3704
Hap2_ACA10G001750.1	15.725	14.1455	23.8173	21.3888	16.5896	15.3755	23.774	23.8811	14.9947	11.2375	14.1061	15.0613
Hap2_ACA10G001760.1	3.10171	2.67455	2.95894	2.59401	2.66832	1.63004	1.61556	2.91016	2.8861	1.72771	2.50761	2.6258
Hap2_ACA10G001770.1	0.1451	0.309878	0.00804679	0.0089212	0.0450139	0	0	0.0478243	0.0352809	0	0.0167826	0
Hap2_ACA10G001780.1	62.4067	0.129863	9.22726	0.135671	0.325822	0.139265	0.00397307	0.92976	4.70065	0.56619	20.1925	0.148779
Hap2_ACA10G001790.1	21.3145	15.0454	24.8302	20.2067	26.4713	42.3721	73.0375	27.1749	19.9844	35.0535	21.3695	29.6348
Hap2_ACA10G001790.2	14.8405	10.1373	17.089	15.52	19.8648	31.036	54.8182	21.2152	14.9767	26.6563	15.9627	22.7095
Hap2_ACA10G001800.1	7.24825	5.29724	7.08247	15.1538	10.8045	6.83148	6.16202	12.0333	11.9468	9.28036	11.6494	6.7425
Hap2_ACA10G001810.1	23.9201	21.6756	21.3293	21.2258	16.557	17.8012	23.6649	12.9227	19.1649	11.6199	16.0989	13.2411
Hap2_ACA10G001810.2	24.473	22.1766	21.8223	21.7164	16.9133	18.1913	24.2119	13.2214	19.5883	11.8885	16.4524	13.5384
Hap2_ACA10G001810.3	25.6592	23.2413	22.88	22.769	17.7608	19.0886	25.3568	13.8622	20.5583	12.4411	17.2693	14.2037
Hap2_ACA10G001810.4	19.3702	17.5619	17.2584	17.2644	13.3906	14.4861	19.166	10.5227	15.5529	9.46308	13.1116	10.7287
Hap2_ACA10G001820.1	0.173497	0	0	0.229991	0.131622	4.96713	0.323389	0	0.126257	0.307304	0	0
Hap2_ACA10G001830.1	0.360601	0.103174	0.140794	1.28713	2.61999	0.425522	0.181527	2.18029	0.273257	0.128769	0.135099	1.11983
Hap2_ACA10G001840.1	10.0965	15.4999	13.5352	17.8639	13.6545	12.8808	11.1422	14.1887	15.8841	10.4929	12.9769	13.9583
Hap2_ACA10G001840.2	9.39736	14.4265	12.6065	16.6269	12.7089	11.9888	10.3969	13.2062	14.7908	9.76632	12.0783	12.9993
Hap2_ACA10G001840.3	5.26911	7.97237	6.92426	9.60511	7.22289	6.79383	5.84523	7.52164	8.32234	5.51024	6.90076	7.28953
Hap2_ACA10G001850.1	4.46943	0.949981	1.74625	2.22534	1.87718	2.509	1.95048	2.40196	3.25661	3.60658	5.12755	1.73295
Hap2_ACA10G001850.2	4.25603	0.904622	1.66287	2.11909	1.78756	2.3892	1.85735	2.28727	3.10112	3.43438	4.88273	1.6502
Hap2_ACA10G001860.1	9.45718	6.25829	8.35511	8.82936	7.98214	9.98083	8.40862	7.79332	6.96081	7.88845	8.02717	7.68484
Hap2_ACA10G001860.2	8.79945	5.82303	7.77402	8.21528	7.42699	9.28667	7.82381	7.2513	6.4767	7.33982	7.46889	7.15037
Hap2_ACA10G001860.3	5.4947	3.58736	4.77821	5.02727	4.65472	5.73681	4.81312	4.46524	4.00875	4.49186	4.64975	4.40757
Hap2_ACA10G001860.4	3.54327	1.81925	2.75241	6.19935	5.66781	2.4138	2.22993	6.30403	2.6558	2.25912	3.23068	4.22306
Hap2_ACA10G001860.5	3.49952	1.79679	2.71843	6.12282	5.59784	2.384	2.2024	6.2262	2.62301	2.23123	3.1908	4.17092
Hap2_ACA10G001860.6	3.18011	1.62633	2.45487	5.50209	5.05905	2.16609	1.9935	5.60057	2.37369	2.01199	2.89317	3.75893
Hap2_ACA10G001870.1	22.6374	7.60181	13.7853	14.5853	14.9881	10.0992	6.1806	23.0038	6.58769	10.9371	7.82546	16.2578
Hap2_ACA10G001870.2	21.7021	7.28775	13.2158	13.9827	14.3689	9.682	5.92526	22.0534	6.31552	10.4852	7.50215	15.5861
Hap2_ACA10G001870.3	21.0371	7.06443	12.8108	13.5542	13.9286	9.38531	5.74369	21.3776	6.122	10.1639	7.27226	15.1085
Hap2_ACA10G001870.4	21.8836	7.93143	14.8331	15.4731	15.9257	10.0219	6.5445	24.1718	7.12467	11.5894	8.426	17.6231
Hap2_ACA10G001870.5	20.8529	7.56301	14.1504	14.7498	15.2089	9.55399	6.25156	23.0525	6.78909	11.0435	8.03902	16.8209
Hap2_ACA10G001880.1	1.82517	0.51705	2.67859	0.727845	1.08649	0	0	1.36171	0.574078	0.234221	0	0.677557
Hap2_ACA10G001890.1	0.775547	0.371465	1.01443	0	0	0	0	0	0	0	0	0
Hap2_ACA10G001900.1	0.447509	0.559854	2.41646	0	0	0	0	0	0	0	0	0
Hap2_ACA10G001910.1	1.5574	6.82968	8.24129	0.0585862	0.0531598	0	0.0243026	0.0206969	0.115394	0	0	0.0344274
Hap2_ACA10G001920.1	2.57326	16.4552	21.9615	0.0556716	0.0555481	0.195513	0.0769678	0	0	0.0460666	0.0382638	0
Hap2_ACA10G001930.1	0	0.299888	0.399645	0	0	0.049136	0	0	0	0.0149978	0	0
Hap2_ACA10G001940.1	0	0	0	0	0	0	0	0	0	0	0	0
Hap2_ACA10G001950.1	0.543884	0	0	0.0473307	0.377261	0	0	0.313424	0.0542137	0.0506074	0.0450495	0.223429
Hap2_ACA10G001960.1	16.4851	2.74872	4.73738	7.29774	12.4725	2.60541	1.16511	14.7416	5.83678	4.8763	8.04518	13.1196
Hap2_ACA10G001960.2	14.1904	2.34978	4.06149	6.30138	10.767	2.2258	1.01887	12.7688	5.04182	4.14274	6.96721	11.3807
Hap2_ACA10G001960.3	13.7712	2.28347	4.06931	6.30455	10.5689	2.15771	0.98669	12.4558	4.95448	4.0672	6.75884	11.0834
Hap2_ACA10G001960.4	13.0245	2.12684	3.70807	5.79645	9.88719	2.01525	0.911745	11.7539	4.57511	3.81007	6.39586	10.4546
Hap2_ACA10G001960.5	12.1892	2.00758	3.58651	5.59391	9.37852	1.89583	0.886569	11.0896	4.39899	3.55397	6.01712	9.88192
Hap2_ACA10G001960.6	11.3641	1.84636	3.32514	5.22297	8.7455	1.74415	0.806348	10.366	4.05519	3.32007	5.61018	9.21884
Hap2_ACA10G001970.1	17.0771	14.4804	19.2375	16.7305	16.5107	11.2793	12.5661	16.9466	17.4923	17.838	18.6684	16.2615
Hap2_ACA10G001980.1	13.5392	7.05838	13.3805	12.177	8.87701	9.31172	7.37541	9.36639	12.6606	13.138	10.4847	10.6512
Hap2_ACA10G001990.1	0	0	0.021666	0.110134	0.416328	0.00789376	0	0	0.0265065	0	0.0329696	0.0107127
Hap2_ACA10G002000.1	7.4958	3.29337	8.16727	18.0397	14.7436	2.11266	1.03784	13.4405	6.51789	2.92448	7.95814	12.2273
Hap2_ACA10G002000.2	7.1588	3.14531	7.80009	17.2287	14.0808	2.01768	0.991178	12.8363	6.22486	2.793	7.60035	11.6809
Hap2_ACA10G002010.1	0.108699	0.0630049	0.237058	1.09673	1.89998	0.202124	0.200877	0.886328	0.24476	0.14503	0.362092	0.590721
Hap2_ACA10G002020.1	0	0	0	0	0	0	0	0	0	0	0	0
Hap2_ACA10G002030.1	0	0	0	0	0	0	0	0	0	0	0	0
Hap2_ACA10G002040.1	0	0	0	0	0	0	0	0	0	0	0	0
Hap2_ACA10G002050.1	0	0	0	0	0	0	0	0	0	0	0	0
Hap2_ACA10G002060.1	0	0	0	0	0	0	0	0	0	0	0	0
Hap2_ACA10G002070.1	0	0	0	0	0	0	0	0	0	0	0	0
Hap2_ACA10G002080.1	0	0	0	0	0	0	0	0	0	0	0	0
Hap2_ACA10G002090.1	0	0	0	0	0	0	0	0	0	0	0	0
Hap2_ACA10G002100.1	0	0	0	0	0	0	0	0	0	0	0	0
Hap2_ACA10G002110.1	0	0	0	0	0	0	0.015858	0	0	0	0	0
Hap2_ACA10G002120.1	0	0	0	0	0	0	0	0	0	0	0	0
Hap2_ACA10G002130.1	0	0	0	0	0	0	0	0	0	0	0	0
Hap2_ACA10G002140.1	0	0	0	0	0	0	0	0	0	0	0	0
Hap2_ACA10G002150.1	1.08251	0.353484	11.2756	0.309269	0.811511	0.71924	2.32758	1.3093	1.12087	0.23002	0.780538	1.54244
Hap2_ACA10G002150.2	0.993424	0.324393	10.3476	0.283816	0.744725	0.660048	2.13603	1.20155	1.02863	0.21109	0.716301	1.4155
Hap2_ACA10G002160.1	27.6009	14.8682	23.5641	17.7951	16.3103	28.948	51.1847	18.8871	25.6651	26.2125	23.3403	14.3321
Hap2_ACA10G002170.1	16.5764	7.71373	10.3622	8.31461	5.06376	6.06181	2.98791	7.03827	8.77158	7.48031	11.3685	3.61947
Hap2_ACA10G002180.1	0	1.41602	0	0.779252	0.682969	0.0607213	0.371442	0.878431	0.211642	0.409321	0.353261	0.733878
Hap2_ACA10G002190.1	0.0161523	5.03009	0.0171577	0.0501695	0.460102	0.0718247	0.0333483	0.390329	0.18525	0.199298	0.383946	0.456529
Hap2_ACA10G002200.1	0	0	0	0	0	0	0	0	0	0	0	0.0603532
Hap2_ACA10G002210.1	9.80649	11.8769	11.2248	6.15068	8.16749	21.6382	49.9521	6.7836	9.00076	12.559	9.85948	9.37043
Hap2_ACA10G002210.2	7.30442	8.76463	8.33276	4.57526	6.06464	16.1409	37.1704	4.88465	6.6564	9.35085	7.25119	6.99299
Hap2_ACA10G002210.3	11.9849	14.4107	13.7252	7.4754	9.97711	26.5413	60.936	8.18066	10.9591	15.3448	11.9828	11.4944
Hap2_ACA10G002210.4	11.3664	13.6671	13.0169	7.09524	9.46224	25.1867	57.6639	7.66541	10.3887	14.5504	11.3978	10.8488
Hap2_ACA10G002210.5	10.9158	13.1252	12.5008	6.83066	9.08708	24.1881	55.4141	7.42013	9.97685	13.9917	10.9459	10.4187
Hap2_ACA10G002220.1	0.395827	0.263396	0.299434	0.510007	0.562269	0.340187	1.60378	0.879668	0.370694	0.355176	0.341015	0.545858
Hap2_ACA10G002230.1	0.591917	0.229437	0.441587	0.862551	0.649043	0.223763	0.23649	0.467515	0.446883	0.298399	0.674042	0.448825
Hap2_ACA10G002240.1	58.6049	108.519	176.52	18.2564	20.9842	38.4505	24.6813	19.4981	41.9287	33.2482	29.574	22.0344
Hap2_ACA10G002250.1	9.74375	8.40104	13.2477	18.1756	17.8423	2.93335	2.48216	17.0271	8.76477	4.08728	11.8043	16.638
Hap2_ACA10G002250.2	10.149	8.74682	13.7649	18.9086	18.5745	3.05535	2.58015	17.6839	9.1127	4.23342	12.2819	17.2925
Hap2_ACA10G002250.3	8.07811	6.96676	11.0075	15.0936	14.8531	2.43188	2.05634	14.1711	7.26743	3.38908	9.79011	13.8838
Hap2_ACA10G002250.4	7.43621	6.41317	10.1491	13.9053	13.6878	2.24388	1.89294	13.0646	6.68995	3.11978	9.01217	12.8058
Hap2_ACA10G002260.1	11.3695	14.5318	14.4728	14.1943	13.5992	12.0747	21.3842	12.5564	14.4241	11.5948	13.1208	12.3644
Hap2_ACA10G002260.2	7.86186	10.0337	10.1186	9.76113	9.38956	8.34687	14.6424	8.63473	9.88751	7.96781	9.00578	8.51048
Hap2_ACA10G002270.1	0.0639726	0.208644	0.282591	6.20751	6.98805	0.329376	1.20132	3.69168	0.502342	0.358942	0.531463	2.45865
Hap2_ACA10G002270.2	0.0638236	0.208158	0.281933	6.19305	6.97178	0.328609	1.19852	3.68308	0.501172	0.358106	0.530225	2.45292
Hap2_ACA10G002270.3	0.0399963	0.230462	0.265531	6.59373	7.30877	0.355847	1.26632	3.83979	0.516877	0.381257	0.488466	2.29554
Hap2_ACA10G002280.1	16.9894	12.188	17.5497	14.7062	13.9964	15.0816	15.1302	14.9609	15.4505	15.567	14.3953	15.9765
Hap2_ACA10G002280.2	17.3635	12.4122	17.8895	14.8773	14.1886	15.3399	15.4451	15.1616	15.7306	15.6699	14.6919	16.2262
Hap2_ACA10G002280.3	11.1096	7.90768	11.5057	9.59812	9.1938	9.89764	9.84593	9.78982	10.0647	10.1442	9.33424	10.3958
Hap2_ACA10G002280.4	9.0668	6.49873	9.3934	7.83778	7.5148	8.08476	8.07374	8.01904	8.23296	8.32926	7.63449	8.50738
Hap2_ACA10G002280.5	4.75064	3.37357	4.96691	4.12017	3.80346	4.3267	4.21503	4.1886	4.24389	4.82219	3.93892	4.19995
Hap2_ACA10G002290.1	0	0	0	0	0.0393947	0.999978	0.174922	0.238309	0	1.11492	0	0.0148736
Hap2_ACA10G002300.1	0.754418	0.689965	0.319804	2.12804	2.18595	0.897415	0.40849	1.80026	0.754172	0.579952	1.11477	0.902251
Hap2_ACA10G002310.1	1.91886	2.55698	1.70603	3.97423	3.96305	1.58866	1.14147	2.80372	2.15719	1.54239	2.33939	1.81856
Hap2_ACA10G002320.1	6.23892	4.20101	7.57705	4.97073	3.93141	3.52441	1.45472	3.22856	6.78886	3.26333	8.067	2.87643
Hap2_ACA10G002330.1	37.363	31.6978	34.2985	48.7208	23.6495	29.5805	50.0003	25.9391	37.7941	23.2808	34.5627	21.8826
Hap2_ACA10G002340.1	35.923	25.9726	42.8435	44.0751	33.0487	28.0991	31.0744	37.7786	36.1742	29.0888	41.513	31.599
Hap2_ACA10G002340.2	35.8615	25.9281	42.7701	43.9996	32.9921	28.051	31.0212	37.7139	36.1122	29.039	41.4419	31.545
Hap2_ACA10G002340.3	25.1428	18.8286	31.1315	30.7022	23.7378	20.2767	21.8128	26.8818	25.3025	20.9608	28.8287	22.9346
Hap2_ACA10G002350.1	0	0	0	0	0	0	0	0	0	0	0	0
Hap2_ACA10G002360.1	0.261069	0.159665	0.0991867	31.5938	26.8087	22.9317	15.4472	40.8876	8.14696	7.21412	1.44687	21.1994
Hap2_ACA10G002360.2	0.219307	0.150557	0.133196	32.6428	26.9226	21.2489	15.1495	42.7317	8.37196	6.85636	1.43989	21.3534
Hap2_ACA10G002370.1	9.22046	21.174	13.4382	14.6988	19.0448	8.53692	15.237	16.5917	14.9154	12.5538	16.4455	21.3374
Hap2_ACA10G002380.1	0	0	0	0	0	0	0	0	0	0	0	0
Hap2_ACA10G002390.1	9.09896	12.2563	11.3551	10.8796	10.1209	13.7411	21.9667	10.8493	11.8455	11.2926	7.71989	10.4789
Hap2_ACA10G002400.1	0.695892	20.6532	8.61411	3.92665	1.79732	3.98558	8.2548	2.49308	5.21511	0.883998	1.1584	0.737234
Hap2_ACA10G002400.2	0.664181	19.712	8.22157	3.74771	1.71541	3.80396	7.87863	2.37948	4.97746	0.843714	1.10561	0.703638
Hap2_ACA10G002400.3	0.668624	19.8623	8.30331	3.78264	1.72689	3.82941	7.93134	2.40026	5.01726	0.849359	1.11301	0.713136
Hap2_ACA10G002410.1	2.2127	1.82974	2.51421	1.89698	2.1609	1.76535	1.36558	2.71814	2.00173	1.71797	1.84746	2.24809
Hap2_ACA10G002410.10	2.02781	1.67685	2.30413	1.73847	1.98033	1.61784	1.25147	2.49101	1.83446	1.57442	1.69309	2.07195
Hap2_ACA10G002410.11	2.20145	1.88454	2.53567	1.95142	2.17355	1.82256	1.4141	2.79298	2.08877	1.76623	1.89204	2.31392
Hap2_ACA10G002410.12	2.6119	2.3493	3.10066	2.39117	2.78166	2.46527	1.89519	3.52459	2.66579	2.33365	2.3386	2.95665
Hap2_ACA10G002410.2	2.65173	2.31262	3.07511	2.39078	2.76452	2.39371	1.8575	3.48764	2.59551	2.2853	2.33009	2.89842
Hap2_ACA10G002410.3	2.08246	1.72204	2.36622	1.78532	2.0337	1.66144	1.2852	2.55815	1.8839	1.61685	1.73872	2.12779
Hap2_ACA10G002410.4	2.21968	1.85188	2.51151	1.92102	2.17573	1.78513	1.3822	2.73428	2.02963	1.73808	1.8607	2.27593
Hap2_ACA10G002410.5	2.64285	2.30488	3.06481	2.38278	2.75526	2.3857	1.85128	3.47596	2.58682	2.27764	2.32229	2.88872
Hap2_ACA10G002410.6	2.04802	1.69356	2.32709	1.75579	2.00007	1.63396	1.26394	2.51584	1.85275	1.59011	1.70996	2.0926
Hap2_ACA10G002410.7	2.05019	1.69536	2.32956	1.75766	2.00219	1.6357	1.26529	2.51851	1.85471	1.5918	1.71178	2.09482
Hap2_ACA10G002410.8	2.10975	1.74461	2.39724	1.80872	2.06036	1.68322	1.30204	2.59168	1.9086	1.63804	1.76151	2.14349
Hap2_ACA10G002410.9	2.53259	2.20872	2.93695	2.28337	2.64031	2.28617	1.77405	3.33094	2.4789	2.18262	2.2254	2.7682
Hap2_ACA10G002420.1	93.0201	80.4215	67.6417	36.1849	50.9946	76.5857	54.1899	52.625	69.3802	78.5586	56.5492	78.8361
Hap2_ACA10G002430.1	7.17336	7.64749	10.3378	10.1887	10.9414	6.50202	4.26362	10.5857	7.29193	5.53076	6.2433	9.95679
Hap2_ACA10G002430.2	7.23769	7.71608	10.4305	10.2801	11.0396	6.56034	4.30186	10.6806	7.35733	5.58036	6.2993	10.0461
Hap2_ACA10G002430.3	3.21482	3.43578	4.59475	4.50775	4.97939	2.87972	1.8977	4.9144	3.17449	2.45948	2.78299	4.57211
Hap2_ACA10G002440.1	7.69152	9.99005	6.5263	8.13626	10.9714	23.3229	33.0383	13.9901	9.18783	18.9877	13.9379	11.0504
Hap2_ACA10G002450.1	0	0	0	0.345303	0.653497	0.38298	0.0415469	1.23193	0.0865971	0	0.0267771	0.104458
Hap2_ACA10G002460.1	11.2372	4.16899	9.08644	10.8655	8.83864	10.2594	9.27345	10.799	8.33707	7.3177	9.2858	8.51273
Hap2_ACA10G002460.2	11.3937	4.22704	9.21297	11.0168	8.96172	10.4022	9.40259	10.9494	8.45317	7.4196	9.4151	8.63127
Hap2_ACA10G002470.1	0.219176	0.0606555	0.0967942	0.0743492	0	0	0	0	0	0	0.0339741	0.050412
Hap2_ACA10G002480.1	47.8885	128.541	74.1032	65.7507	67.7358	103.997	139.893	72.2604	85.2247	97.2184	111.578	73.7468
Hap2_ACA10G002490.1	2.43654	2.08656	3.59766	6.3614	9.9703	3.50585	4.55091	5.81322	3.19538	3.55502	3.68456	4.18388
Hap2_ACA10G002490.2	2.55928	2.19167	3.77889	6.68185	10.4444	3.68246	4.78017	6.10607	3.35634	3.7341	3.87017	4.39465
Hap2_ACA10G002490.3	2.49249	2.13447	3.68027	6.50748	10.1993	3.58636	4.65542	5.94672	3.26876	3.63666	3.76917	4.27996
Hap2_ACA10G002500.1	5.42459	1.57364	3.15766	10.579	9.06895	8.82328	20.4387	8.22226	5.70259	6.00548	4.52747	8.51562
Hap2_ACA10G002500.2	5.73936	1.66495	3.34088	11.1814	9.59518	9.23446	21.114	8.69936	6.01812	6.35395	4.7798	9.00975
Hap2_ACA10G002510.1	5.24112	9.05714	12.0492	9.39033	9.09205	10.4051	10.7033	8.83355	9.89887	8.26606	9.93618	8.18039
Hap2_ACA10G002510.2	5.25628	9.09698	12.0946	9.43164	9.13204	10.4508	10.7471	8.86498	9.94241	8.29822	9.97989	8.21638
Hap2_ACA10G002510.3	4.02451	6.96182	9.3221	7.26927	6.93514	7.98277	8.16926	6.75545	7.60786	6.35074	7.67763	6.2555
Hap2_ACA10G002510.4	2.97791	5.00983	6.76929	5.41566	5.18889	5.57906	5.7394	5.07242	5.55908	4.58652	5.65392	4.72679
Hap2_ACA10G002520.1	1.92138	0.480416	2.46966	7.50078	16.3353	6.82246	2.89118	13.5272	4.82788	4.32259	2.5963	14.9357
Hap2_ACA10G002520.2	1.98772	0.497003	2.55493	7.75974	16.8993	7.058	2.991	13.9942	4.99456	4.47183	2.68594	15.4514
Hap2_ACA10G002520.3	1.91573	0.479002	2.46239	7.47869	16.2872	6.80237	2.88267	13.4874	4.81366	4.30986	2.58866	14.8917
Hap2_ACA10G002520.4	1.86787	0.467037	2.40088	7.29188	15.8804	6.63245	2.81066	13.1505	4.69342	4.20221	2.524	14.5197
Hap2_ACA10G002520.5	1.70617	0.429454	2.24604	6.71264	14.631	6.11816	2.56438	12.149	4.29677	3.87688	2.30433	13.4029
Hap2_ACA10G002520.6	1.64753	0.414694	2.16885	6.48193	14.1281	5.90788	2.47624	11.7314	4.1491	3.74363	2.22514	12.9422
Hap2_ACA10G002520.7	1.85986	0.465034	2.39059	7.26061	15.8123	6.60401	2.79861	13.0941	4.6733	4.18419	2.51318	14.4575
Hap2_ACA10G002520.8	1.24156	0.308535	1.62089	4.91343	10.5394	4.341	1.84608	8.75155	3.11681	2.74893	1.67222	9.64849
Hap2_ACA10G002520.9	1.26201	0.313616	1.64759	4.99435	10.713	4.41249	1.87648	8.89567	3.16814	2.7942	1.69976	9.80738
Hap2_ACA10G002530.1	26.4628	14.4481	31.7617	32.7338	35.3344	23.2868	29.9107	37.2973	23.7807	18.8796	22.6581	39.8412
Hap2_ACA10G002540.1	0.434634	0.127398	0.101388	0.0109477	0.0100077	9.6878	180.077	0.065715	0.032006	0.766867	0	0.0216674
Hap2_ACA10G002550.1	9.1774	18.7272	13.1508	11.4836	7.2161	8.48879	7.28369	7.9532	8.63303	5.73297	7.4333	7.88523
Hap2_ACA10G002560.1	0.657004	0.303042	0.0372082	1.07046	0.973088	0.27618	0.315312	1.64632	1.00125	0.31146	0.86479	0.664614
Hap2_ACA10G002570.1	0.0390599	0	0	0.201306	0.0379525	0.0903462	0.0150781	0.304975	0.215566	0.0616368	0.112113	0.205103
Hap2_ACA10G002580.1	0	0.110488	0	0	0	0.0878463	0.0403492	0	0	0	0	0.048652
Hap2_ACA10G002590.1	0.0891876	0.0580228	0.332309	0.124921	0.0581998	0.148798	3.4424	0.140093	0.033897	0.0896643	0.0624549	0.124983
Hap2_ACA10G002600.1	7.89369	9.15665	8.44875	10.7205	8.11911	7.25581	4.20101	7.1062	8.78248	8.48387	7.93005	11.1115
Hap2_ACA10G002600.2	5.71707	6.70425	6.8063	7.24543	5.69615	5.38708	3.08678	4.61046	6.28754	5.96766	5.50121	7.69325
Hap2_ACA10G002600.3	5.27584	6.22659	6.37258	6.77451	5.28902	5.03344	2.86142	4.27329	5.79357	5.59259	5.15453	7.2189
Hap2_ACA10G002600.4	5.70243	6.68707	6.78887	7.22686	5.68155	5.37328	3.07887	4.59865	6.27143	5.95237	5.48711	7.67354
Hap2_ACA10G002600.5	5.3399	6.26195	6.35727	6.76742	5.32035	5.03168	2.88314	4.30629	5.87273	5.57396	5.13827	7.1857
Hap2_ACA10G002610.1	21.9187	4.42044	6.66067	14.6968	6.14009	9.71924	13.6726	8.17802	12.592	8.41886	22.2768	6.69294
Hap2_ACA10G002620.1	0.154172	0.170619	0.188317	4.04428	4.06898	4.52553	103.618	2.86945	2.90234	0.644208	0.674063	2.19286
Hap2_ACA10G002630.1	20.6496	5.82985	15.9764	14.7883	19.5307	6.32629	5.55738	18.4966	13.9965	8.4426	12.4474	15.8664
Hap2_ACA10G002640.1	43.8619	17.8421	49.6906	46.3211	48.9598	21.9634	16.4706	54.1824	37.0965	25.038	43.8166	44.0971
Hap2_ACA10G002650.1	8.18342	7.31207	5.67766	18.0418	18.2116	12.0263	8.62819	20.0476	12.1767	13.6249	11.801	20.7378
Hap2_ACA10G002650.2	7.54734	6.56292	5.01179	17.9248	17.9009	11.2572	8.02789	20.0801	12.0611	13.4362	11.3157	20.3446
Hap2_ACA10G002650.3	4.56525	3.83531	3.15477	10.0523	10.1995	6.4701	4.58921	11.567	6.55246	7.25323	6.39855	11.6379
Hap2_ACA10G002650.4	4.09165	3.31409	2.71793	9.62392	9.67712	5.84236	4.11316	11.1873	6.23492	6.86584	5.91411	11.0253
Hap2_ACA10G002650.5	4.2429	3.57803	2.93201	9.34254	9.47932	6.02257	4.26517	10.7639	6.09779	6.74494	5.94674	10.8161
Hap2_ACA10G002660.1	0.581262	1.00541	1.74383	0.845438	1.02124	1.59436	10.645	1.51789	2.1615	1.21335	2.77959	0.893368
Hap2_ACA10G002660.10	0.682525	1.12919	1.76976	0.800278	0.989547	1.57014	10.142	1.60033	2.40287	1.16738	2.75179	0.893176
Hap2_ACA10G002660.11	0.495642	0.796517	1.22365	0.553331	0.698404	1.10642	7.22035	1.11974	1.70127	0.814636	1.95931	0.650863
Hap2_ACA10G002660.2	0.56973	0.985459	1.70923	0.828666	1.00098	1.55257	10.4338	1.48778	2.11861	1.18928	2.72445	0.875644
Hap2_ACA10G002660.3	0.552259	0.955239	1.65682	0.803254	0.970288	1.5148	10.1138	1.44216	2.05365	1.15281	2.6409	0.848792
Hap2_ACA10G002660.4	0.524455	0.907147	1.5734	0.762814	0.921438	1.43854	9.60462	1.36955	1.95025	1.09477	2.50794	0.80606
Hap2_ACA10G002660.5	0.544674	0.976299	1.64532	0.863356	1.04875	1.59227	10.3407	1.51715	2.10759	1.15536	2.79707	0.879863
Hap2_ACA10G002660.6	0.64072	1.09752	1.91467	0.939868	1.16628	1.66015	11.7795	1.69268	2.34686	1.37416	3.04839	1.0268
Hap2_ACA10G002660.7	0.462644	0.73571	1.31371	0.75264	0.932616	1.15958	8.46649	1.20467	1.7715	1.04638	2.32426	0.777626
Hap2_ACA10G002660.8	0.739589	1.2236	1.91773	0.867187	1.07228	1.70142	10.99	1.73412	2.60376	1.26498	2.98186	0.967852
Hap2_ACA10G002660.9	0.694076	1.1483	1.79971	0.813821	1.00629	1.59671	10.3137	1.62741	2.44353	1.18714	2.79836	0.908292
Hap2_ACA10G002670.1	0	0	0.0245987	0	0	0.019404	0	0	0.0589033	0	0	0
Hap2_ACA10G002680.1	0	0	0	0	0	0	0	0	0	0	0	0
Hap2_ACA10G002690.1	6.15368	6.43989	5.73985	6.23873	8.89746	8.02221	20.8573	8.45855	6.47977	7.09801	9.41443	11.2239
Hap2_ACA10G002700.1	16.1029	10.3396	14.7882	28.3904	22.4708	16.5447	3.73366	14.5653	16.6078	11.1748	13.81	23.2444
Hap2_ACA10G002710.1	58.315	68.3768	62.2818	63.8608	50.9046	76.621	52.5985	48.2054	72.8701	69.8411	65.76	42.303
Hap2_ACA10G002720.1	0.0521848	0	0	2.33992	3.11039	12.3294	3.97682	5.12963	0.339861	5.83651	0.195515	0.500912
Hap2_ACA10G002730.1	0	0	0	0.0164416	0	0	0	0	0	0	0	0
Hap2_ACA10G002740.1	43.8991	11.02	6.9469	0	0	0	0	0	0.497309	0.0344012	0.783865	0
Hap2_ACA10G002750.1	1.72186	0.405533	0	0.0340228	0	0	0	0	0	0	0.0425518	0
Hap2_ACA10G002760.1	0	0	0	0	0	0	0.0913463	0	0	0	0	0
Hap2_ACA10G002770.1	0.764912	0.890413	2.05081	0.578826	0.667631	2.29468	9.40294	0.370381	1.50329	0.521067	1.50609	0.744171
Hap2_ACA10G002770.2	0.742137	0.863901	1.98975	0.561591	0.647752	2.22636	9.12296	0.359353	1.45853	0.505552	1.46124	0.722013
Hap2_ACA10G002780.1	4.09881	5.68607	14.3399	4.66562	13.9434	8.87802	23.8192	9.16331	6.60413	11.247	9.50689	15.6212
Hap2_ACA10G002790.1	0.621737	0.161184	1.65807	1.42478	0.804093	0.201122	0.190427	1.2575	0.550851	0.255553	1.06058	1.08528
Hap2_ACA10G002800.1	0.0346685	0.368841	0.107288	1.5575	0.610933	0.188919	1.20862	0.0928432	0.067191	0	0.0703112	0.208989
Hap2_ACA10G002810.1	0.0842396	0.752082	1.45659	1.51568	1.46817	3.73464	5.88394	2.26967	1.15858	2.52345	0.904532	1.77708
Hap2_ACA10G002810.2	0.0829654	0.740706	1.44184	1.49276	1.44596	3.68402	5.80077	2.24243	1.15248	2.48528	0.89085	1.7502
Hap2_ACA10G002820.1	11.9788	14.3492	15.4697	18.2135	18.739	17.6358	18.6414	12.7797	14.2496	12.58	14.3147	21.3778
Hap2_ACA10G002830.1	16.0854	11.6498	11.5644	15.8394	21.5769	31.4926	16.4183	21.12	18.9532	37.7761	19.7667	17.9512
Hap2_ACA10G002830.2	16.6511	13.3402	12.7511	17.0932	23.1777	34.4473	18.2145	22.5508	20.0083	40.0384	20.6716	19.5039
Hap2_ACA10G002830.3	13.9791	11.2501	10.709	14.4314	19.5766	29.1639	15.3314	19.1385	16.8444	34.049	17.4467	16.4885
Hap2_ACA10G002830.4	13.4772	10.8462	10.3245	13.9133	18.8737	28.1169	14.7809	18.4514	16.2396	32.8266	16.8203	15.8965
Hap2_ACA10G002840.1	0	0	0	0	0	0.0286166	0	0	0	0	0	0
Hap2_ACA10G002850.1	0	0	0	0	0	0	0	0	0	0	0	0
Hap2_ACA10G002860.1	29.4418	11.7659	27.6968	24.5282	25.3877	8.48789	7.46362	32.4739	13.6839	9.49615	14.5652	27.8965
Hap2_ACA10G002870.1	9.11545	8.35992	6.57014	3.33344	1.41466	6.09386	8.34192	1.69452	3.87216	1.52708	3.28205	1.97029
Hap2_ACA10G002880.1	22.9511	24.802	37.8798	44.7724	49.76	32.2112	20.6675	57.2183	29.3244	34.8838	26.8638	49.9875
Hap2_ACA10G002890.1	1.38807	3.11396	3.63678	0.0858642	0.686213	1.12807	0.0665302	0.130724	0.137155	0.918448	0.391985	0.623085
Hap2_ACA10G002900.1	5.48765	1.33579	3.02985	15.4766	11.5811	3.83879	19.3867	12.4614	4.31507	2.43346	3.0405	8.64502
Hap2_ACA10G002900.2	5.32393	1.29594	2.93946	15.0149	11.2356	3.72427	18.811	12.0896	4.18634	2.36086	2.95356	8.38711
Hap2_ACA10G002900.3	5.5374	1.31869	3.09417	15.7602	11.6828	4.06276	19.2867	12.7284	4.40288	2.45523	3.18468	8.88518
Hap2_ACA10G002910.1	95.6748	70.3849	97.2234	97.477	90.0662	93.1007	44.8694	74.5261	93.0637	101.213	111.678	89.4817
Hap2_ACA10G002920.1	37.9687	33.6666	39.4626	52.7608	38.9065	52.8848	33.2952	37.6217	49.6063	68.1497	62.8933	36.9872
Hap2_ACA10G002930.1	5.71894	1.964	5.54945	0.873107	1.10118	6.72633	2.79594	1.1593	5.10948	10.4037	9.39711	1.74407
Hap2_ACA10G002930.2	5.74197	1.97191	5.57179	0.876622	1.10561	6.75342	2.8072	1.16396	5.13005	10.4456	9.43494	1.75109
Hap2_ACA10G002930.3	5.49459	1.88695	5.33175	0.838855	1.05798	6.46246	2.68626	1.11382	4.90904	9.99556	9.02847	1.67565
Hap2_ACA10G002940.1	3.05188	18.9047	4.4257	7.486	7.99179	13.7753	15.664	10.3831	11.1703	11.8909	13.7745	12.0992
Hap2_ACA10G002940.2	3.33539	20.6609	4.83684	8.18143	8.73421	15.0549	17.1192	11.3476	12.208	12.9955	15.0541	13.2232
Hap2_ACA10G002940.3	3.24386	20.0939	4.7041	7.9569	8.49451	14.6418	16.6494	11.0362	11.873	12.6389	14.6409	12.8603
Hap2_ACA10G002940.4	3.23986	20.0691	4.6983	7.9471	8.48404	14.6237	16.6289	11.0226	11.8584	12.6233	14.6229	12.8445
Hap2_ACA10G002940.5	3.61772	23.1732	5.58832	9.62487	10.0629	16.4569	19.2839	13.1279	13.9829	15.0006	16.9698	15.0022
Hap2_ACA10G002940.6	3.15343	19.5337	4.57296	7.73508	8.2577	14.2336	16.1852	10.7286	11.542	12.2866	14.2328	12.5018
Hap2_ACA10G002940.7	3.07418	19.0428	4.45804	7.54069	8.05017	13.8759	15.7785	10.4589	11.2519	11.9778	13.8751	12.1876
Hap2_ACA10G002950.1	0	0.717229	0	1.40801	0.572689	0.195934	0.381961	0.0369838	0.186646	0	0.129936	0.0182048
Hap2_ACA10G002960.1	0	0	0	0.147444	0.995787	0.22075	1.01439	0.154533	0.0936592	0.0268571	0.0879764	0.0816404
Hap2_ACA10G002970.1	0	0.0678711	0	0	0	0	0	0	0	0	0	0
Hap2_ACA10G002980.1	0.292045	5.88744	0.907047	16.5416	13.1056	53.0076	17.2315	10.1718	11.4949	38.6168	6.14298	13.0773
Hap2_ACA10G002990.1	0	0.0120439	0.0184822	0.396107	0.499116	0.17377	0.839804	5.78405	0.0150912	0.0803083	0.0227357	0.209292
Hap2_ACA10G003000.1	10.0127	3.92038	0.872711	0.119019	0.0679999	69.1022	6.65712	0.102429	0.145493	25.7556	0.210495	0.0398402
Hap2_ACA10G003000.2	11.5147	4.51724	1.00558	0.128563	0.0783526	79.2727	7.654	0.118023	0.167643	29.5962	0.208454	0.0459058
Hap2_ACA10G003010.1	0	0	0	1.98079	0.094665	341.083	39.7793	0.192549	4.53909	128.064	1.45498	0.160432
Hap2_ACA10G003020.1	0	0	0	0	0	0.198673	0.029407	0	0	0	0	0
Hap2_ACA10G003030.1	1.30569	0.292031	0.284221	21.893	10.5473	83.4185	11.4492	1.5829	16.7663	23.1872	4.27484	6.76021
Hap2_ACA10G003040.1	6.16017	9.2911	7.06967	11.6598	8.81334	8.33523	6.04559	9.12492	6.88497	6.19022	7.2717	8.2043
Hap2_ACA10G003050.1	25.3255	17.3563	34.7282	27.6544	0.532441	7.43121	7.06387	0.56362	15.7471	7.73995	14.6576	0.308946
Hap2_ACA10G003050.10	24.6281	16.8784	33.7438	26.8929	0.517779	7.22657	6.86935	0.548099	15.308	7.51909	14.2465	0.300439
Hap2_ACA10G003050.11	21.9586	15.1204	30.1376	24.0953	0.492166	6.44655	6.10015	0.513629	13.6518	6.6951	12.688	0.281019
Hap2_ACA10G003050.12	17.4849	12.0881	23.8922	19.1533	0.406617	5.1172	4.80343	0.413124	10.7685	5.25541	10.0809	0.226477
Hap2_ACA10G003050.13	17.5909	12.1614	24.037	19.2694	0.409081	5.14821	4.83254	0.415628	10.8338	5.28727	10.142	0.22785
Hap2_ACA10G003050.14	17.3737	12.0113	23.7597	19.0315	0.404031	5.08465	4.77288	0.410496	10.7038	5.22734	10.0219	0.225037
Hap2_ACA10G003050.15	25.0123	17.1344	34.2741	27.2336	0.514033	7.36867	6.96371	0.545326	15.5566	7.66327	14.4921	0.299647
Hap2_ACA10G003050.16	24.5657	16.8285	33.6902	26.7473	0.504854	7.23709	6.83936	0.535588	15.2843	7.53416	14.2408	0.294297
Hap2_ACA10G003050.17	17.0484	11.7864	23.2958	18.6752	0.396466	4.98946	4.68352	0.402811	10.4997	5.12422	9.82923	0.220824
Hap2_ACA10G003050.18	16.8444	11.6453	23.0358	18.4516	0.391721	4.92974	4.62746	0.397989	10.3777	5.06808	9.71658	0.218181
Hap2_ACA10G003050.19	9.90633	6.90709	13.644	11.0796	0.250637	2.89585	2.74003	0.266712	6.18904	2.97947	5.77603	0.141372
Hap2_ACA10G003050.2	25.7982	17.6803	35.347	28.1706	0.542379	7.56992	7.19572	0.57414	16.0353	7.87633	14.9234	0.314713
Hap2_ACA10G003050.20	16.6729	11.4543	22.8618	18.1428	0.346755	4.91785	4.64297	0.362818	10.3688	5.10379	9.6668	0.199362
Hap2_ACA10G003050.21	9.73362	6.78667	13.4061	10.8864	0.246268	2.84536	2.69226	0.262062	6.08114	2.92752	5.67533	0.138907
Hap2_ACA10G003050.22	8.36888	5.85082	11.5244	9.35438	0.213662	2.44936	2.31532	0.224905	5.22617	2.51243	4.88027	0.119212
Hap2_ACA10G003050.23	8.2455	5.76456	11.3545	9.21648	0.210512	2.41325	2.28119	0.221589	5.14913	2.47539	4.80833	0.117454
Hap2_ACA10G003050.3	23.0753	15.8893	31.6441	25.3207	0.517195	6.77439	6.41037	0.53975	14.341	7.02839	13.3263	0.29531
Hap2_ACA10G003050.4	22.8795	15.7545	31.4015	25.1058	0.512806	6.7169	6.35597	0.535169	14.2243	6.97588	13.2201	0.292804
Hap2_ACA10G003050.5	23.708	16.325	32.5387	26.015	0.531376	6.96014	6.58614	0.554549	14.7342	7.2285	13.6917	0.303407
Hap2_ACA10G003050.6	22.3114	15.3633	30.5965	24.4825	0.500073	6.55012	6.19815	0.521881	13.8662	6.79571	12.8851	0.285534
Hap2_ACA10G003050.7	26.2261	17.9659	35.9373	28.5552	0.538978	7.72625	7.30164	0.571789	16.3115	8.03514	15.1953	0.314188
Hap2_ACA10G003050.8	25.7355	17.6298	35.2945	28.021	0.528895	7.58171	7.16504	0.561092	16.0121	7.89293	14.9189	0.308311
Hap2_ACA10G003050.9	24.1969	16.5829	33.1806	26.4221	0.508714	7.10006	6.74909	0.538504	15.0454	7.39504	14.0044	0.295179
Hap2_ACA10G003060.1	20.791	21.239	20.5376	17.1756	11.9309	17.6712	54.4404	11.7895	24.1097	17.6604	29.0736	11.8372
Hap2_ACA10G003070.1	4.53133	24.8531	9.42389	0.317051	2.66639	8.43443	8.45877	1.84831	10.7016	12.7608	6.67108	2.70634
Hap2_ACA10G003080.1	0.270976	1.08669	0.428524	2.19582	3.43335	0.763578	0.655441	8.71405	1.36831	0.350474	0.366321	2.95394
Hap2_ACA10G003090.1	71.5387	33.0815	129.942	71.8785	165.293	50.0857	64.5906	108.444	71.1094	28.3564	60.5443	123.137
Hap2_ACA10G003090.2	63.9442	29.3613	132.311	56.5894	133.707	43.4243	30.2888	88.1031	58.2166	23.1166	51.8514	103.211
Hap2_ACA10G003090.3	73.4188	33.7385	151.166	65.0113	153.649	50.0127	34.9162	101.265	66.8047	26.7326	59.3355	118.318
Hap2_ACA10G003090.4	71.0623	32.8612	129.077	71.3998	164.193	49.7521	64.1605	107.722	70.6359	28.1676	60.1411	122.317
Hap2_ACA10G003090.5	56.1349	25.7755	116.152	49.6883	117.456	38.1793	26.6042	77.41	51.143	20.3462	45.6051	90.6576
Hap2_ACA10G003100.1	0.436562	2.17113	0.445686	0.137277	2.16619	2.16731	41.2449	1.23068	0.790816	0.221583	0.0615797	1.03118
Hap2_ACA10G003100.2	0.321136	1.62015	0.318808	0.0981967	1.54951	1.579	29.8999	0.880331	0.575143	0.167906	0.0440491	0.737621
Hap2_ACA10G003110.1	19.1898	12.5196	7.06682	9.3001	6.42507	6.24651	15.3376	7.01005	10.0863	8.60761	10.2481	6.74767
Hap2_ACA10G003110.2	16.1225	10.18	5.96588	7.21976	5.04598	5.01075	11.586	5.4369	7.80206	6.94985	8.01377	5.22273
Hap2_ACA10G003110.3	14.361	9.07016	5.32315	6.43479	4.49288	4.46151	10.3382	4.84739	6.95546	6.19409	7.13536	4.70565
Hap2_ACA10G003120.1	0.0590117	0.678901	0.328071	0.385965	0.642056	0.248453	0.393019	1.00135	0.489835	0.127366	0.556	0.390168
Hap2_ACA10G003130.1	0.0904948	1.24539	0.418078	0.592639	1.15906	0.267773	0.602126	1.28719	0.482989	0.0977166	0.871251	0.520141
Hap2_ACA10G003140.1	6.547	6.9968	7.68123	6.26745	9.50275	3.47442	15.4521	7.89301	4.62188	4.93755	4.91938	8.8497
Hap2_ACA10G003140.2	4.58848	4.55962	5.31965	4.34947	6.4486	2.35109	9.59246	5.41946	3.18078	3.30048	3.3236	6.03258
Hap2_ACA10G003140.3	4.90056	4.86046	5.66576	4.63973	6.87219	2.50601	10.2453	5.77422	3.37957	3.48765	3.54839	6.44849
Hap2_ACA10G003150.1	4.29338	5.32656	3.93333	4.56371	7.53076	2.05993	12.334	5.68993	2.63989	3.13596	4.24664	6.93836
Hap2_ACA10G003160.1	18.4887	32.1378	30.7813	28.7096	22.1759	41.929	28.4226	14.1049	49.0306	38.6455	40.9959	21.1442
Hap2_ACA10G003170.1	3.09862	8.21343	2.40791	7.43793	7.32088	18.9861	28.2695	7.02195	11.2321	15.1945	12.2575	10.2068
Hap2_ACA10G003180.1	7.45166	8.13489	7.39381	10.5579	9.72929	11.4591	10.5186	10.4339	10.0074	9.80272	10.8831	8.13082
Hap2_ACA10G003190.1	14.9866	9.26655	16.9908	14.0848	8.90039	7.44165	8.91963	8.99455	9.04695	7.31119	8.10037	8.4963
Hap2_ACA10G003190.2	26.355	16.1626	29.8252	24.628	15.4846	13	15.5802	15.6199	15.7611	12.8117	14.0868	14.7933
Hap2_ACA10G003190.3	16.9606	10.4294	19.2251	15.9296	10.0098	8.41892	10.0709	10.1184	10.1794	8.27864	9.1456	9.60931
Hap2_ACA10G003190.4	11.4016	7.06866	12.9474	10.7694	6.8013	5.69696	6.81565	6.88734	6.9072	5.58489	6.21637	6.52368
Hap2_ACA10G003190.5	11.1723	6.92646	12.6869	10.5528	6.66447	5.58235	6.67853	6.74878	6.76824	5.47254	6.09131	6.39244
Hap2_ACA10G003200.1	25.0901	37.8525	36.323	24.843	24.6585	31.2201	65.3577	26.4222	33.6431	33.2063	32.8942	33.9077
Hap2_ACA10G003200.2	7.80169	11.4906	11.196	8.03192	7.72518	9.51366	19.6892	8.36958	10.5741	10.1369	10.4445	10.581
Hap2_ACA10G003200.3	6.75413	9.97143	9.71446	6.98405	6.70945	8.27759	17.0761	7.26179	9.17022	8.80532	9.08917	9.19673
Hap2_ACA10G003210.1	2.70974	2.82608	2.71116	0.750404	0.807029	0.847157	0.355363	0.762821	1.18343	1.28481	2.15013	0.705041
Hap2_ACA10G003210.10	2.89414	3.06192	2.93868	0.807294	0.87693	0.920533	0.386143	0.828893	1.26298	1.3868	2.29861	0.759048
Hap2_ACA10G003210.11	2.41477	2.51844	2.41604	0.675366	0.719179	0.754939	0.31668	0.679784	1.0546	1.14495	1.91608	0.628293
Hap2_ACA10G003210.12	2.6885	2.84435	2.72987	0.749931	0.814619	0.855124	0.358705	0.769995	1.17324	1.28826	2.13529	0.705114
Hap2_ACA10G003210.13	2.53154	2.64022	2.53287	0.708024	0.753956	0.786378	0.331993	0.712655	1.1056	1.20032	2.00873	0.658675
Hap2_ACA10G003210.14	2.27223	2.36978	2.27342	0.6355	0.676728	0.710377	0.297987	0.639658	0.992352	1.07737	1.80298	0.591207
Hap2_ACA10G003210.2	3.16339	3.33831	3.22324	0.874923	0.964243	1.01219	0.42459	0.892531	1.38873	1.52488	2.50356	0.834625
Hap2_ACA10G003210.3	3.02338	3.19864	3.0699	0.843342	0.916087	0.961638	0.403385	0.865905	1.31938	1.44873	2.40126	0.792942
Hap2_ACA10G003210.4	3.201	3.37801	3.26156	0.885326	0.975708	1.01767	0.429638	0.903143	1.40524	1.54301	2.53333	0.844548
Hap2_ACA10G003210.5	2.50249	2.60994	2.50381	0.699901	0.745306	0.782365	0.328184	0.704479	1.09291	1.18655	1.98569	0.651119
Hap2_ACA10G003210.6	2.54507	2.65434	2.54641	0.71181	0.757988	0.795677	0.333768	0.716466	1.11151	1.20673	2.01947	0.662197
Hap2_ACA10G003210.7	3.02138	3.18846	3.07854	0.835647	0.920957	0.96675	0.40553	0.852464	1.32639	1.45643	2.39117	0.797158
Hap2_ACA10G003210.8	3.21105	3.38861	3.2718	0.888104	0.97877	1.02086	0.430987	0.905978	1.40965	1.54786	2.54128	0.847199
Hap2_ACA10G003210.9	3.06662	3.24439	3.11381	0.855404	0.92919	0.969148	0.409155	0.87829	1.33825	1.46945	2.4356	0.804284
Hap2_ACA10G003220.1	8.27339	11.5452	12.1161	17.5345	15.0135	16.8022	20.9968	14.1438	14.1647	12.3442	9.67263	15.4814
Hap2_ACA10G003220.2	7.79709	10.8806	11.4185	16.525	14.1651	15.8349	19.788	13.3295	13.3492	11.6335	9.11577	14.5901
Hap2_ACA10G003230.1	10.3441	7.025	8.3552	9.66241	7.50834	8.48818	6.83937	7.7525	9.23817	8.19729	8.39238	8.68347
Hap2_ACA10G003230.2	11.3372	7.69286	9.15738	10.5901	8.19008	9.26961	7.46089	8.42743	10.1251	8.96648	9.18709	9.43403
Hap2_ACA10G003230.3	11.3372	7.69888	9.15738	10.5901	8.21818	9.30319	7.49498	8.45474	10.1251	8.9802	9.19309	9.51092
Hap2_ACA10G003230.4	11.5107	7.89385	9.41721	10.7194	8.31655	9.43202	7.57219	8.56243	10.2998	9.08893	9.31112	9.61774
Hap2_ACA10G003230.5	11.0256	7.48142	8.90568	10.299	7.96497	9.01024	7.25247	8.17534	9.84683	8.72003	8.92937	9.16953
Hap2_ACA10G003230.6	11.7733	7.99601	9.51287	11.0159	8.5019	9.6111	7.75252	8.74439	10.526	9.31367	9.54501	9.78
Hap2_ACA10G003230.7	7.63146	5.14912	6.18783	7.18435	5.47773	6.21713	5.05322	5.70597	6.81716	6.03995	6.22473	6.40763
Hap2_ACA10G003230.8	7.62096	5.14203	6.17931	7.17446	5.47019	6.20857	5.04627	5.69811	6.80778	6.03164	6.21616	6.39881
Hap2_ACA10G003230.9	5.86332	3.89778	4.6799	5.58965	4.39273	4.81578	3.85732	4.42942	5.34539	4.55449	4.87318	4.97638
Hap2_ACA10G003240.1	0.498734	0	0.049809	0.667382	3.26655	0.331265	0.433958	1.21759	0.549394	0.556196	0.611944	2.35307
Hap2_ACA10G003250.1	0.976647	1.44493	1.25202	2.30158	1.01885	2.11824	4.04933	2.22983	2.09705	1.72762	1.60988	1.0514
Hap2_ACA10G003250.2	0.90315	1.486	1.17754	2.11266	0.984429	1.96754	3.51313	1.98498	1.85617	1.47379	1.4419	0.929756
Hap2_ACA10G003250.3	0.593938	0.985309	0.836874	1.30895	0.656839	1.1305	1.68069	1.06321	1.04866	0.932182	0.917583	0.5772
Hap2_ACA10G003250.4	0.67082	1.09191	0.927788	1.45306	0.746994	1.27113	1.91682	1.20786	1.17581	1.06846	1.00417	0.647455
Hap2_ACA10G003250.5	0.585715	0.971667	0.825287	1.29082	0.647745	1.11485	1.65742	1.04849	1.03414	0.919276	0.904878	0.569208
Hap2_ACA10G003250.6	0.660133	1.07451	0.913008	1.42992	0.735094	1.25088	1.88628	1.18861	1.15708	1.05144	0.988177	0.637141
Hap2_ACA10G003250.7	0.808021	1.21458	0.976419	1.75947	0.657442	1.23429	2.7938	1.77887	1.76717	1.15745	1.19187	0.674207
Hap2_ACA10G003260.1	2.54732	4.98565	2.45289	7.61903	3.40366	8.72203	18.107	6.84617	5.05135	5.50744	4.34437	3.54266
Hap2_ACA10G003270.1	13.7699	3.2699	12.3707	13.1384	14.4024	7.71181	4.82234	16.21	8.65615	9.2803	10.3247	12.4184
Hap2_ACA10G003270.10	13.1516	3.13384	11.875	12.7881	13.9489	7.44366	4.65453	15.8057	8.28582	8.83755	9.94463	12.0131
Hap2_ACA10G003270.11	11.1767	2.65253	10.1159	10.8881	11.8283	6.35619	3.93492	13.4963	7.04188	7.50913	8.42714	10.1835
Hap2_ACA10G003270.12	13.2253	3.13871	11.8744	12.6113	13.8139	7.39724	4.62887	15.5596	8.30887	8.90798	9.90695	11.9167
Hap2_ACA10G003270.13	11.2162	2.66037	10.1457	10.9202	11.8721	6.37926	3.94654	13.5362	7.06267	7.53131	8.45496	10.2165
Hap2_ACA10G003270.14	11.0828	2.62872	10.025	10.7903	11.7308	6.30337	3.89959	13.3752	6.97865	7.44171	8.35437	10.0949
Hap2_ACA10G003270.15	12.8194	3.04239	11.51	12.2243	13.4003	7.17524	4.48682	15.0822	8.05389	8.63461	9.60634	11.5544
Hap2_ACA10G003270.16	11.3477	2.69155	10.2647	11.0317	12.0082	6.45404	3.9928	13.6949	7.14546	7.61959	8.55406	10.3362
Hap2_ACA10G003270.17	13.1893	3.13017	11.8421	12.577	13.7869	7.38226	4.61627	15.5173	8.28625	8.88373	9.8835	11.8877
Hap2_ACA10G003270.18	7.57289	1.85573	6.91026	7.58504	8.11827	4.56049	2.7199	9.33244	4.78596	5.28569	5.81494	6.96394
Hap2_ACA10G003270.19	7.53178	1.84566	6.87274	7.54386	8.07419	4.53573	2.70513	9.28177	4.75998	5.257	5.78337	6.92613
Hap2_ACA10G003270.2	13.5654	3.22136	12.187	12.9434	14.1886	7.59732	4.75075	15.9693	8.52765	9.14253	10.1714	12.234
Hap2_ACA10G003270.20	10.9428	2.59551	9.89839	10.654	11.574	6.21954	3.85033	13.2062	6.89049	7.3477	8.24598	9.96457
Hap2_ACA10G003270.21	12.6191	2.99486	11.3301	12.0333	13.1909	7.06313	4.41671	14.8465	7.92805	8.49969	9.45624	11.3738
Hap2_ACA10G003270.22	10.9355	2.59378	9.89182	10.6469	11.5749	6.2196	3.84777	13.1974	6.88591	7.34282	8.24335	9.9608
Hap2_ACA10G003270.23	7.43024	1.81976	6.77629	7.43799	7.96088	4.47207	2.66717	9.15152	4.69318	5.18322	5.70221	6.82893
Hap2_ACA10G003270.24	10.8086	2.56369	9.77705	10.5234	11.4406	6.14744	3.80313	13.0443	6.80602	7.25762	8.14771	9.84523
Hap2_ACA10G003270.25	10.6754	2.53209	9.65655	10.3937	11.2912	6.06758	3.75626	12.8835	6.72214	7.16818	8.04451	9.72111
Hap2_ACA10G003270.26	6.80804	1.66289	6.176	6.80798	7.32352	4.12072	2.45402	8.39729	4.31482	4.78547	5.27804	6.25018
Hap2_ACA10G003270.27	12.9323	3.06919	11.6114	12.332	13.5183	7.23844	4.52633	15.215	8.12482	8.71065	9.69095	11.6561
Hap2_ACA10G003270.3	13.7075	3.25509	12.3147	13.0789	14.3372	7.67688	4.8005	16.1366	8.61695	9.23827	10.2779	12.3622
Hap2_ACA10G003270.4	11.3229	2.68723	10.2482	11.0305	11.9919	6.44367	3.98639	13.6729	7.13398	7.60735	8.54032	10.3196
Hap2_ACA10G003270.5	13.1492	3.12252	11.8131	12.5463	13.7533	7.36422	4.60499	15.4794	8.266	8.86202	9.85935	11.8587
Hap2_ACA10G003270.6	13.4899	3.20341	12.1191	12.8713	14.0987	7.54971	4.72428	15.8804	8.48014	9.09159	10.1112	12.1623
Hap2_ACA10G003270.7	13.3412	3.16811	11.9856	12.7295	13.9541	7.47174	4.67222	15.7054	8.38669	8.99141	10.0033	12.0318
Hap2_ACA10G003270.8	13.2144	3.13615	11.8647	12.601	13.8133	7.39635	4.62508	15.5469	8.30207	8.90069	9.90236	11.9104
Hap2_ACA10G003270.9	13.4082	3.18214	12.0387	12.7858	14.0158	7.50482	4.69291	15.7749	8.42382	9.03122	10.0476	12.0851
Hap2_ACA10G003280.1	69.8568	101.9	76.2268	27.8362	18.712	22.7878	40.3428	24.8497	24.1185	22.487	27.6493	15.2813
Hap2_ACA10G003280.2	73.9794	107.742	80.4526	29.4467	19.9106	23.9869	42.4435	26.3001	25.3618	23.7699	29.1326	16.1392
Hap2_ACA10G003280.3	64.2979	93.5566	69.9911	25.5442	17.2239	20.8829	36.9175	22.8497	22.0471	20.5874	25.3725	13.9992
Hap2_ACA10G003280.4	26.3195	38.7385	28.8139	10.472	7.0219	8.58547	15.2064	9.33941	9.09674	8.45812	10.4215	5.74636
Hap2_ACA10G003290.1	0.13923	1.56898	0.119218	0.716675	0.0873496	0.529585	3.08359	0.296381	0.19237	0.264091	0.172875	0.0479267
Hap2_ACA10G003290.2	0.137182	1.5459	0.117465	0.706134	0.0860648	0.521796	3.03823	0.292021	0.189541	0.260207	0.170333	0.0472218
Hap2_ACA10G003300.1	0.36163	4.26499	0.378778	1.89462	0.568792	1.717	9.39832	1.17317	0.254762	0.907487	0.466646	0.543613
Hap2_ACA10G003310.1	6.40216	10.6308	6.23369	7.56593	8.5204	7.06852	5.78951	10.3527	10.5877	8.08722	9.5786	6.49429
Hap2_ACA10G003310.10	3.11807	5.04945	3.02295	3.60133	4.14028	3.39346	2.81104	4.97094	4.94982	3.93229	4.57169	3.14182
Hap2_ACA10G003310.11	2.64894	4.46506	2.75484	3.06937	3.21009	2.35311	2.05961	4.56633	3.78309	2.74787	3.83084	2.37857
Hap2_ACA10G003310.12	1.91754	3.28606	1.83935	2.25842	2.30021	1.81706	1.69906	3.24769	2.66575	2.20781	2.63892	1.78121
Hap2_ACA10G003310.2	4.90679	8.09447	5.19211	5.92909	6.45791	4.953	4.07043	8.19219	8.07321	5.62823	7.78124	4.69435
Hap2_ACA10G003310.3	4.889	7.99305	4.67997	5.68668	6.58924	5.42444	4.40323	7.89921	7.92617	6.26649	7.25661	5.00602
Hap2_ACA10G003310.4	4.45344	7.28608	4.26732	5.18006	6.00221	4.95498	4.02412	7.20889	7.23725	5.70821	6.64473	4.56003
Hap2_ACA10G003310.5	4.45776	7.29314	4.27146	5.18508	6.00802	4.95978	4.02802	7.21588	7.24427	5.71374	6.65117	4.56445
Hap2_ACA10G003310.6	4.41779	7.25671	4.23316	5.14346	5.95416	4.92804	3.99478	7.15118	7.18662	5.6678	6.62582	4.53658
Hap2_ACA10G003310.7	4.01244	6.55348	4.19777	4.79598	5.3278	4.0801	3.33189	6.69982	6.52443	4.66098	6.34549	3.86872
Hap2_ACA10G003310.8	4.42204	7.26369	4.23723	5.1484	5.95988	4.93278	3.99862	7.15806	7.19353	5.67325	6.6322	4.54094
Hap2_ACA10G003310.9	4.01481	6.55735	4.20025	4.79881	5.33095	4.08251	3.33386	6.70378	6.52828	4.66373	6.34924	3.87101
Hap2_ACA10G003320.1	1.88609	0.181184	0.561125	0.47063	0.141763	0.405908	4.16263	15.3344	0.443791	0.150782	0.0600146	0.111147
Hap2_ACA10G003330.1	1.59917	0.0687978	0.287518	0.0446273	0.177737	0	1.04166	0	0.0622703	0	0.0591253	0.120746
Hap2_ACA10G003340.1	23.2544	25.7348	23.5207	27.1695	22.1912	21.617	45.3831	18.8015	30.4554	21.4006	30.8457	22.1781
Hap2_ACA10G003340.2	13.4516	15.0243	13.6946	16.1788	13.08	12.5049	26.3346	11.023	17.8543	12.6549	18.0009	12.907
Hap2_ACA10G003340.3	7.45698	8.44515	7.56772	9.35485	7.65962	6.9844	14.4123	6.57735	10.2232	7.13249	10.1694	7.37174
Hap2_ACA10G003340.4	9.99223	11.1853	10.0812	12.1901	10.0563	9.38398	19.2946	8.61749	13.4619	9.37069	13.4765	9.79099
Hap2_ACA10G003340.5	24.1734	26.6858	24.4587	28.2701	23.0694	22.5408	47.2588	19.3742	31.5672	22.2889	31.9956	23.0135
Hap2_ACA10G003340.6	9.69386	10.8513	9.7802	11.8261	9.756	9.10377	18.7184	8.36016	13.0599	9.09088	13.0741	9.49862
Hap2_ACA10G003350.1	0	0	0	0.0235261	0.0318914	13.6233	307.797	0	0.0386139	0.98701	0.00542628	0.0363776
Hap2_ACA10G003360.1	0	0	0	0	0	0.164234	1.19818	0.0611418	0	0.0690955	0	0
Hap2_ACA10G003370.1	25.9311	42.1456	41.7584	25.2742	27.137	32.2992	25.1826	20.6844	40.3774	31.1044	47.1492	27.988
Hap2_ACA10G003370.2	27.0152	43.9158	43.4496	26.2998	28.1707	33.6761	26.2477	21.4331	42.0372	32.3507	49.016	29.0957
Hap2_ACA10G003370.3	7.90361	12.6584	12.7377	8.13011	8.34975	9.66226	7.50232	6.55434	12.7209	9.52082	14.7465	8.47561
Hap2_ACA10G003370.4	9.7023	15.8949	15.9631	10.6209	10.9062	12.1864	9.61127	8.44303	16.2994	12.3209	18.9975	11.0115
Hap2_ACA10G003380.1	3.98832	1.57545	2.46611	2.74082	2.56447	1.10234	0.626154	4.0104	1.36675	1.45426	2.47103	2.97478
Hap2_ACA10G003390.1	2.43798	0.864764	1.36544	1.33216	0.950089	0.68376	0.336849	1.61793	0.765391	1.02907	1.91861	1.68012
Hap2_ACA10G003400.1	7.28447	20.1139	7.00493	12.5231	9.86298	13.2393	9.62149	6.51573	19.747	14.507	17.466	8.27663
Hap2_ACA10G003410.1	16.173	9.23782	12.4846	7.24368	7.90869	6.4519	10.7406	8.52447	8.15162	7.78241	7.07803	7.31928
Hap2_ACA10G003410.10	9.40136	5.41592	7.30814	4.39399	4.75506	3.7655	6.59093	5.23707	4.88577	4.59702	4.1113	4.62261
Hap2_ACA10G003410.11	8.93353	5.09544	6.8904	3.98486	4.34507	3.56693	5.86997	4.68299	4.47451	4.29375	3.91526	4.01459
Hap2_ACA10G003410.2	15.6113	8.95282	12.0388	7.03629	7.65011	6.21284	10.3917	8.31986	7.85443	7.50812	6.82163	7.10753
Hap2_ACA10G003410.3	15.0512	8.62357	11.6293	6.73316	7.3048	6.01081	9.8554	7.80556	7.60034	7.23333	6.55382	6.80492
Hap2_ACA10G003410.4	7.37467	4.18605	5.43518	3.59066	4.15236	2.94594	5.03937	4.56861	3.76536	3.57893	3.37096	3.80136
Hap2_ACA10G003410.5	6.69091	3.82197	4.92097	3.27847	3.83104	2.6932	4.65108	4.30218	3.43547	3.27006	3.08067	3.49847
Hap2_ACA10G003410.6	11.055	6.34912	8.53747	5.08866	5.48254	4.39822	7.59965	6.05091	5.6445	5.34749	4.87681	5.1574
Hap2_ACA10G003410.7	14.4235	8.26397	11.1444	6.45239	7.0002	5.76016	9.44444	7.48007	7.28341	6.9317	6.28053	6.52116
Hap2_ACA10G003410.8	9.65763	5.56355	7.50735	4.51376	4.88468	3.86814	6.77059	5.37982	5.01895	4.72233	4.22336	4.74861
Hap2_ACA10G003410.9	12.4643	7.1703	9.67613	5.70746	6.23247	4.99424	8.4725	6.76568	6.38624	6.06104	5.39829	5.99279
Hap2_ACA10G003420.1	0.120303	0.0191625	1.49524	32.7035	34.5243	0.910199	0.19717	14.3334	5.432	0.279065	1.28076	18.1262
Hap2_ACA10G003430.1	0	0	0	0	0.0445213	0	0	0.0454055	0	0	0.0218877	0
Hap2_ACA10G003440.1	0	0	0	0	0	0	0	0	0	0	0	0
Hap2_ACA10G003450.1	0.0940896	0.0101271	0.152278	0.181783	0.213327	0.00662877	0.0300172	0.297237	0.0642582	0.0215674	0.0833434	0.214796
Hap2_ACA10G003460.1	0	0	0.0335437	0	0.041472	0	0	0.0441482	0.00726487	0.0288945	0.00689796	0
Hap2_ACA10G003470.1	0	0	0	0.0183361	0	0	0	0.0529142	0	0	0	0
Hap2_ACA10G003480.1	0	0	0.0195056	0.0211633	0.0779794	0	0.0152865	0.0778851	0.15951	0	0	0.0557411
Hap2_ACA10G003490.1	0	0	0.0335437	0	0.027441	0	0	0.0477931	0.00726487	0.0288945	0.0275918	0
Hap2_ACA10G003500.1	0.0194575	0	0	0.0183361	0.0176726	0	0	0.0529142	0	0	0	0
Hap2_ACA10G003510.1	0.0444146	0.0233367	0.0410818	0.0211633	0.0957238	0.0139097	0.0152865	0.120373	0	0	0.0189327	0.075063
Hap2_ACA10G003520.1	0	0	0	0.011728	0	0.0128921	0	0.0143986	0.0327291	0	0	0
Hap2_ACA10G003530.1	0	0	0	0	0	0	0	0	0	0	0	0.115813
Hap2_ACA10G003540.1	0.389132	0.0765838	0.375662	0.15783	0.237858	0.0491646	0.0260125	0.35343	0.0616549	0.0100151	0.0934306	0.272016
Hap2_ACA10G003540.2	0.3631	0.0817731	0.359127	0.136049	0.21884	0.0508189	0.0224227	0.304655	0.0531464	0.00863296	0.0940164	0.234477
Hap2_ACA10G003550.1	4.32191	2.45992	3.93845	4.00211	3.70047	1.73353	2.91594	3.83183	2.51982	2.24929	3.11454	3.23198
Hap2_ACA10G003550.2	4.01166	2.23556	3.60741	3.68121	3.41713	1.58699	2.65356	3.51851	2.30873	2.05715	2.85011	2.99102
Hap2_ACA10G003550.3	4.38293	2.50116	4.01901	4.07285	3.75361	1.76842	2.93079	3.8867	2.54744	2.29011	3.16873	3.29596
Hap2_ACA10G003550.4	4.17591	2.37682	3.8054	3.86691	3.57546	1.67497	2.81744	3.70238	2.4347	2.1733	3.00932	3.1228
Hap2_ACA10G003550.5	2.20571	1.20358	2.03658	1.99506	1.84722	0.85219	1.3842	1.9222	1.21552	1.12434	1.5378	1.63525
Hap2_ACA10G003550.6	3.51756	2.06307	3.17385	3.24294	3.11215	1.31842	2.41916	3.24167	1.96987	1.57641	2.23754	2.65532
Hap2_ACA10G003550.7	1.8633	1.02752	1.72299	1.59776	1.57543	0.635342	1.17533	1.65259	0.945271	0.787911	1.17342	1.38518
Hap2_ACA10G003560.1	1.97165	0.409578	1.1785	1.29693	2.11051	0.342348	0.462494	1.58651	1.05609	0.730108	1.01759	1.59045
Hap2_ACA10G003570.1	0	0.058654	0	0	0.0546337	0.0779631	0	0	0.140842	0.0679717	0.0562056	0
Hap2_ACA10G003580.1	171.234	453.357	164.102	336.672	223.149	174.525	79.9726	202.703	460.818	178.834	321.883	320.924
Hap2_ACA10G003580.10	3.507	25.6853	8.85843	38.6564	41.1304	14.9255	45.5842	38.5421	33.1543	14.1832	20.9731	85.6388
Hap2_ACA10G003580.11	105.365	216.377	86.4912	173.285	123.027	141.022	62.7107	121.144	253.869	136.628	186.858	179.25
Hap2_ACA10G003580.2	44.0973	345.454	103.483	252.26	172.035	43.2831	19.6115	126.144	317.495	45.1409	217.367	262.748
Hap2_ACA10G003580.3	6.72229	50.2717	15.5094	72.1526	75.3787	29.2748	93.2484	70.0194	63.0586	27.1765	39.1831	159.17
Hap2_ACA10G003580.4	7.03212	52.5138	16.1787	74.4424	77.772	30.5104	97.3071	72.0945	65.4237	28.1655	40.5686	164.34
Hap2_ACA10G003580.5	7.54679	55.9482	16.7632	77.4655	81.2021	32.6893	105.128	74.3777	68.9571	29.799	42.1895	171.927
Hap2_ACA10G003580.6	208.522	455.757	167.004	356.031	240.37	249.43	117.128	232.686	514.227	245.925	374.4	346.146
Hap2_ACA10G003580.7	3.65479	26.7678	9.23175	40.2854	42.8637	15.5545	47.5053	40.1663	34.5515	14.7809	21.857	89.2479
Hap2_ACA10G003580.8	201.374	363.643	154.649	280.124	203.703	298.028	134.846	209.746	430.768	260.546	331.3	278.559
Hap2_ACA10G003580.9	218.732	394.98	167.995	303.809	220.225	320.79	145.106	226.517	466.45	281.639	358.446	301.572
Hap2_ACA10G003590.1	0	0	0	0.359344	0.0978224	0.443626	9.44303	0.107762	0.0118097	0	0	0.150651
Hap2_ACA10G003600.1	26.293	13.4595	10.2102	17.0124	9.46665	16.4073	20.6034	11.1912	15.0255	13.8926	12.6737	8.73302
Hap2_ACA10G003610.1	4.73161	6.81103	8.14862	25.1365	27.1033	8.18678	3.9083	21.8977	10.4902	10.7696	9.77249	21.1341
Hap2_ACA10G003610.2	5.18204	7.49676	8.89741	27.367	29.4295	8.97457	4.28068	23.8768	11.5335	11.8283	10.7486	23.1222
Hap2_ACA10G003610.3	4.66964	6.75549	8.01764	24.6757	26.5196	8.08718	3.85741	21.5159	10.3931	10.6588	9.69235	20.8359
Hap2_ACA10G003610.4	4.48012	6.48131	7.69223	23.6742	25.4432	7.75895	3.70085	20.6426	9.97125	10.2262	9.29897	19.9902
Hap2_ACA10G003610.5	2.73225	3.56002	4.51508	13.0049	13.7336	4.48928	1.79807	11.1775	5.24083	5.35904	5.04476	10.7993
Hap2_ACA10G003610.6	2.81772	4.12031	4.79228	14.8826	16.0156	4.85323	2.33375	13.022	6.22632	6.36841	5.84472	12.5994
Hap2_ACA10G003620.1	11.1443	18.9486	16.7622	14.8815	17.4502	16.3243	26.185	25.2673	14.8525	14.322	14.6048	18.0747
Hap2_ACA10G003620.2	10.851	18.4499	16.3211	14.4899	16.9909	15.8947	25.4959	24.6024	14.4616	13.9451	14.2205	17.5991
Hap2_ACA10G003620.3	11.7387	20.088	18.6614	15.6582	19.056	18.2401	29.1097	26.9226	15.7676	15.8278	15.3536	20.3773
Hap2_ACA10G003630.1	5.74243	6.73999	7.66831	5.93847	6.45922	3.9472	25.9641	7.58107	4.90915	4.16317	6.78191	7.31227
Hap2_ACA10G003640.1	0.287753	5.3761	0.388229	1.4811	0.482517	0	0.00989082	0.16313	0.713589	0.0706023	0.790721	0.360592
Hap2_ACA10G003650.1	0.195248	0.746891	0.724045	0.980475	1.38022	1.22554	0.411686	1.24845	0.978613	1.10309	1.47508	1.10931
Hap2_ACA10G003650.2	0.20123	0.739711	0.717085	0.98269	1.37056	1.21894	0.407729	1.22925	0.985106	1.09248	1.48948	1.10191
Hap2_ACA10G003650.3	0.200023	0.765156	0.741752	1.00037	1.41397	1.25551	0.421754	1.27153	1.00255	1.13006	1.51116	1.13644
Hap2_ACA10G003650.4	0.203717	0.745049	0.71822	0.994837	1.39099	1.22876	0.406963	1.2511	0.997284	1.10165	1.50427	1.11553
Hap2_ACA10G003650.5	0.200238	0.76598	0.742551	1.00145	1.41549	1.25686	0.422208	1.2729	1.00362	1.13128	1.51278	1.13767
Hap2_ACA10G003650.6	0.190941	0.741915	0.726049	0.967692	1.35642	1.20119	0.389669	1.22555	0.967489	1.07028	1.43901	1.11226
Hap2_ACA10G003660.1	20.8197	19.5599	26.676	27.9609	26.4505	22.3211	21.2956	26.7511	23.8925	25.0734	23.6389	24.469
Hap2_ACA10G003670.1	12.4192	5.54447	6.21689	8.44388	6.71168	5.29137	4.93014	9.2169	5.99104	5.93923	7.77023	6.9908
Hap2_ACA10G003670.2	11.9263	5.20672	5.98184	8.15094	6.48143	5.09002	4.60836	8.89261	5.70708	5.60193	7.39304	6.74744
Hap2_ACA10G003680.1	0	0.0679158	0	0.0421761	0.0941339	0.291249	0	0.0612555	0.0350203	0.0203743	0	0
Hap2_ACA10G003690.1	0.0562975	0.301721	0.299704	0.133705	0.0775492	0.0218909	0.0138102	0.198848	0.0444357	0.0198425	0.0607306	0.0500954
Hap2_ACA10G003700.1	10.3647	6.51458	10.2235	18.4943	16.4478	8.18077	8.29618	15.9335	9.22703	7.2871	8.24138	14.2243
Hap2_ACA10G003700.2	10.1323	6.36848	9.99423	18.0796	16.0789	7.99731	8.11012	15.5762	9.0201	7.12367	8.05655	13.9053
Hap2_ACA10G003710.1	0	0	0	0	0	0	0	0	0	0	0	0
Hap2_ACA10G003720.1	4.06818	0.625209	4.32897	27.0125	44.9755	14.4902	5.26131	38.6845	9.90847	16.6288	7.3149	49.235
Hap2_ACA10G003730.1	0	0	0.154993	0	0	0	0	0	0	0	0.0581316	0.116411
Hap2_ACA10G003740.1	12.4582	8.05183	9.62873	10.4018	8.01591	8.10434	3.84392	8.73099	8.1138	10.7658	9.42717	8.09352
Hap2_ACA10G003740.2	11.315	7.29941	8.73962	9.4473	7.27468	7.3655	3.49119	7.91678	7.36926	9.77792	8.56211	7.33476
Hap2_ACA10G003740.3	11.0647	7.15121	8.55172	9.23832	7.11931	7.20257	3.41396	7.75441	7.20625	9.56163	8.37271	7.18823
Hap2_ACA10G003740.4	8.9554	5.80635	6.98525	7.5142	5.78689	5.83773	2.79246	6.3277	5.85335	7.72469	6.80439	5.8723
Hap2_ACA10G003740.5	9.99633	6.49024	7.7949	8.3554	6.43846	6.51227	3.0816	6.99005	6.52029	8.65642	7.56283	6.49666
Hap2_ACA10G003740.6	8.7028	5.67082	6.70659	7.46077	5.68156	5.94092	2.86225	6.26592	5.84167	7.93334	6.86695	5.76683
Hap2_ACA10G003740.7	8.05472	5.27135	6.26066	6.91187	5.26341	5.50197	2.64664	5.78688	5.41396	7.35574	6.35392	5.33911
Hap2_ACA10G003740.8	8.44858	5.43312	6.52437	7.02955	5.42213	5.46211	2.59692	5.85957	5.47547	7.29371	6.33099	5.49662
Hap2_ACA10G003750.1	0.0362105	0.0511637	0.31757	5.15878	2.09944	0.16144	0.256742	2.75151	0.477126	0.117963	0.609832	2.89775
Hap2_ACA10G003760.1	0.717416	1.19267	2.20192	33.1214	15.7364	1.57972	2.15851	21.4575	2.51418	0.63384	3.22146	14.969
Hap2_ACA10G003770.1	7.32681	7.39004	9.49887	12.3404	14.6275	8.73118	9.54905	12.2512	8.17593	7.38447	6.74646	12.6931
Hap2_ACA10G003770.2	3.48353	3.40787	4.41855	5.96384	7.30495	4.1211	4.51919	6.27093	3.88271	3.58478	3.18949	6.32143
Hap2_ACA10G003770.3	4.55085	4.62817	6.01835	7.78353	9.57413	5.56003	5.95448	8.08188	5.17394	4.67698	4.31901	8.37755
Hap2_ACA10G003770.4	3.43715	3.3625	4.35972	5.88442	7.20768	4.06623	4.45902	6.18743	3.83101	3.53705	3.14702	6.23726
Hap2_ACA10G003770.5	2.72304	2.68593	3.52079	4.72744	5.98066	3.29812	3.5458	5.16258	3.08856	2.85211	2.56519	5.21509
Hap2_ACA10G003770.6	2.66705	2.4938	3.08692	4.60408	5.5061	2.99056	3.33633	4.86271	2.96054	2.79654	2.34987	4.71039
Hap2_ACA10G003780.1	2.13664	0.516487	2.90703	1.559	2.66502	1.37951	0.962408	2.23611	1.97739	1.71954	2.65295	2.02675
Hap2_ACA10G003780.2	1.19479	0.592215	1.80393	1.00189	1.77709	0.895645	0.613848	1.23944	1.33471	1.12128	1.63109	1.72215
Hap2_ACA10G003790.1	0.0719292	0	0	0.0362571	0	0	0	0.127905	0	0.0179909	0	0.0347036
Hap2_ACA10G003800.1	1.01957	0.456482	2.08685	0.943928	0.220475	0.169671	0.458898	0.80852	0.421223	0.139495	0.414434	0.197738
Hap2_ACA10G003800.2	0.760862	0.321575	1.495	0.67118	0.170972	0.132681	0.328685	0.577934	0.368351	0.106895	0.291954	0.139299
Hap2_ACA10G003810.1	0.120641	0	0.185992	21.4258	16.4046	9.46624	1.29418	6.8461	12.8818	9.06139	4.63858	10.0232
Hap2_ACA10G003820.1	25.0539	26.8915	42.8139	35.704	28.9038	12.5977	6.5531	28.3109	31.2741	19.1591	30.6002	30.2677
Hap2_ACA10G003820.2	25.5193	27.391	43.6091	36.3672	29.4406	12.8317	6.67482	28.8368	31.855	19.515	31.1686	30.8299
Hap2_ACA10G003820.3	24.878	26.7027	42.5132	35.4533	28.7008	12.5092	6.50708	28.1122	31.0545	19.0246	30.3854	30.0552
Hap2_ACA10G003820.4	25.204	27.0526	43.0703	35.9179	29.0769	12.6732	6.59235	28.4805	31.4614	19.2739	30.7835	30.449
Hap2_ACA10G003820.5	23.7628	25.5057	40.6074	33.864	27.4142	11.9485	6.21538	26.8519	29.6623	18.1718	29.0232	28.7078
Hap2_ACA10G003820.6	12.7471	13.6163	21.715	18.1317	14.754	6.39128	3.34177	14.492	15.8734	9.73562	15.5829	15.4211
Hap2_ACA10G003830.1	7.2075	4.29268	7.0795	7.58357	7.38671	8.79303	3.34668	9.48785	6.55056	6.66182	6.6708	8.05849
Hap2_ACA10G003830.2	3.23355	1.8578	3.19694	3.3891	3.31768	3.86724	1.41957	4.30079	2.91114	2.86049	2.98215	3.58072
Hap2_ACA10G003840.1	15.0369	11.8899	17.5028	19.2526	13.9194	10.164	9.30786	14.4644	18.0399	11.8642	19.3187	14.7819
Hap2_ACA10G003840.2	9.74188	7.46293	11.7377	12.473	8.90411	6.44285	5.63925	9.32797	11.7343	7.56014	12.4773	9.38798
Hap2_ACA10G003840.3	4.29284	2.93657	4.78507	5.57667	3.80529	2.43031	2.08417	4.47727	4.6063	2.72136	5.11756	3.6049
Hap2_ACA10G003850.1	25.366	1.05128	20.8977	18.4709	23.6303	3.7254	2.55483	45.3723	21.0963	14.5564	30.2075	29.7379
Hap2_ACA10G003850.2	24.87	1.03381	20.483	18.095	23.1494	3.64958	2.50283	44.4488	20.6669	14.2601	29.5927	29.1326
Hap2_ACA10G003850.3	18.6317	0.747955	15.4541	14.4526	18.401	2.85336	2.01188	35.8976	16.3092	11.3212	23.626	22.8604
Hap2_ACA10G003850.4	12.3388	0.526825	10.2883	8.97368	11.5262	1.78535	1.24642	22.2686	10.2633	7.12241	14.7284	14.6136
Hap2_ACA10G003850.5	10.6427	0.472246	8.90025	7.81914	10.0065	1.57122	1.07641	19.5395	8.42463	5.99131	11.998	12.9813
Hap2_ACA10G003850.6	10.537	0.467556	8.81185	7.74148	9.90711	1.55562	1.06572	19.3454	8.34096	5.9318	11.8789	12.8523
Hap2_ACA10G003850.7	7.27941	0.304977	6.06837	5.64951	7.1719	1.10584	0.793694	14.3142	6.066	4.30399	8.7414	9.16141
Hap2_ACA10G003860.1	1.29892	0.016808	1.20656	2.10814	4.53209	0.216191	0.113987	8.6978	1.7107	0.845203	1.77105	6.45827
Hap2_ACA10G003870.1	115.655	2.55831	36.319	0.185197	0.0898771	0.0374824	0.00988717	0.0460796	1.91281	1.22088	28.6251	0.0801553
Hap2_ACA10G003870.2	87.416	1.93365	27.4511	0.139978	0.0679321	0.0283304	0.00747305	0.0348285	1.44577	0.922785	21.6358	0.060584
Hap2_ACA10G003870.3	82.2094	1.81848	25.8161	0.131641	0.063886	0.026643	0.00702795	0.032754	1.35966	0.867823	20.3471	0.0569756
Hap2_ACA10G003870.4	50.7516	1.1346	15.6551	0.0737699	0.0358008	0.0149304	0.00393837	0.0183549	0.903883	0.486316	13.4758	0.0385323
Hap2_ACA10G003870.5	51.156	1.14365	15.7799	0.0743577	0.0360861	0.0150494	0.00396975	0.0185012	0.911086	0.490191	13.5832	0.0388393
Hap2_ACA10G003880.1	27.6097	175.86	3.51895	0.664427	0	0.0706472	0.0305291	0.0355216	13.1011	0.0605867	5.71697	0.0097304
Hap2_ACA10G003890.1	7.62814	12.5324	3.97811	0.718541	0.671293	0.120791	0.0996813	0.382096	1.13381	0.272056	3.10137	0.918247
Hap2_ACA10G003890.2	3.02961	4.44338	1.43598	0.262616	0.225926	0.0416944	0.0315426	0.143477	0.384621	0.086088	1.14587	0.321105
Hap2_ACA10G003900.1	0	0	0	0.115125	0.576332	0.0174073	0	0.122524	0.143768	0	0.0198052	0.524127
Hap2_ACA10G003910.1	0.3329	0	0.183956	0.524755	0	0.893031	0.463234	0	0.953385	1.1613	1.3206	0
Hap2_ACA10G003920.1	5.1866	0.777947	3.98121	33.3704	50.589	38.1692	5.28708	36.9729	24.4426	17.0597	17.4373	67.4542
Hap2_ACA10G003920.2	5.0209	0.753094	3.85402	32.3043	48.9728	36.9498	5.11817	35.7917	23.6617	16.5147	16.8803	65.2991
Hap2_ACA10G003920.3	4.79522	0.719244	3.68079	30.8523	46.7716	35.289	4.88812	34.183	22.5982	15.7724	16.1215	62.3641
Hap2_ACA10G003920.4	4.86222	0.729293	3.73222	31.2834	47.4251	35.7821	4.95641	34.6606	22.9139	15.9928	16.3468	63.2355
Hap2_ACA10G003920.5	4.83968	0.725913	3.71492	31.1383	47.2053	35.6162	4.93344	34.4999	22.8077	15.9187	16.271	62.9423
Hap2_ACA10G003920.6	4.65028	0.697504	3.56954	29.9198	45.3579	34.2224	4.74037	33.1498	21.9151	15.2957	15.6343	60.4791
Hap2_ACA10G003920.7	4.73617	0.710388	3.63547	30.4724	46.1957	34.8545	4.82793	33.7621	22.3199	15.5782	15.923	61.5962
Hap2_ACA10G003930.1	1.77903	3.66641	2.96831	6.99681	5.2686	3.4751	2.06315	5.12409	4.48705	3.63257	5.42041	4.60167
Hap2_ACA10G003930.2	1.73344	3.57247	2.89225	6.81753	5.1336	3.38606	2.01029	4.9928	4.37207	3.5395	5.28152	4.48376
Hap2_ACA10G003930.3	1.44478	2.95295	2.39434	5.68236	4.25642	2.79178	1.6714	4.16811	3.60559	2.91505	4.39057	3.7144
Hap2_ACA10G003930.4	1.10956	2.15668	1.70952	4.28356	3.16633	2.10544	1.23164	3.13641	2.75196	2.24533	3.30584	2.74516
Hap2_ACA10G003940.1	15.8302	8.82761	9.86556	9.96304	7.42232	11.2051	13.6775	11.4475	9.14256	11.8724	10.8416	7.37209
Hap2_ACA10G003940.2	16.0996	8.94687	10.092	10.1145	7.63355	11.4607	13.9312	11.6909	9.39875	12.1216	11.1357	7.60399
Hap2_ACA10G003950.1	5.34841	2.93226	3.80738	7.44974	7.81149	3.33729	3.89966	10.5488	5.70459	5.52207	6.97556	7.95152
Hap2_ACA10G003960.1	18.7656	38.8435	27.7721	36.4488	28.4755	18.5962	8.7762	26.5949	39.5383	20.1168	36.4008	24.6347
Hap2_ACA10G003960.2	19.1782	39.7567	28.4092	37.3113	29.1387	19.0363	8.98388	27.2084	40.4661	20.5929	37.2419	25.2032
Hap2_ACA10G003970.1	4.68819	3.57494	7.69795	5.57569	12.4495	5.46091	2.36767	8.64594	10.3026	8.34328	10.1157	18.462
Hap2_ACA10G003970.2	6.32105	4.93518	10.315	7.28547	16.2786	7.79126	3.35575	11.366	14.1741	11.7133	14.1426	24.5099
Hap2_ACA10G003970.3	7.6376	6.22817	12.0606	9.42655	20.3097	9.47104	4.28828	14.1049	17.7815	14.4757	17.516	29.6734
Hap2_ACA10G003970.4	3.00189	2.28057	4.91184	3.64172	8.04152	3.385	1.50129	5.63276	6.61286	5.19433	6.37504	12.0374
Hap2_ACA10G003970.5	3.28236	2.63941	5.11174	4.1133	9.01367	3.96245	1.77793	6.5027	7.56267	6.07057	7.43663	13.4296
Hap2_ACA10G003980.1	0.127188	1.37175	0.11036	2.01996	0.958859	1.21589	15.4205	2.12639	2.31619	0.59732	2.84879	0.237843
Hap2_ACA10G003980.2	0.113328	1.22227	0.0983334	1.79984	0.860728	1.10329	13.8403	1.90102	2.06845	0.532227	2.55096	0.211925
Hap2_ACA10G003980.3	0.106501	1.14864	0.0924097	1.69141	0.808877	1.03683	13.0066	1.7865	1.94385	0.500165	2.39729	0.199158
Hap2_ACA10G003980.4	0.106684	1.15062	0.0925691	1.69433	0.810272	1.03862	13.029	1.78958	1.9472	0.501028	2.40142	0.199501
Hap2_ACA10G003990.1	8.17036	6.49239	11.0631	7.16231	12.9068	23.1318	7.63501	19.3183	21.2599	24.1657	27.2819	19.8286
Hap2_ACA10G003990.2	7.85055	6.23826	10.7211	7.01082	12.7245	22.4295	7.42973	18.7097	20.6536	23.5162	26.3657	19.2944
Hap2_ACA10G003990.3	7.08347	5.61077	9.64274	6.49269	11.6108	20.3071	6.75588	17.0287	18.7662	21.4202	23.8926	17.5003
Hap2_ACA10G003990.4	7.11456	5.65342	9.71604	6.35356	11.5316	20.3267	6.73319	16.9557	18.7259	21.3116	23.8939	17.4856
Hap2_ACA10G004000.1	27.2341	7.95449	15.2228	23.864	25.1786	6.37038	3.83826	32.7309	12.7335	11.6769	17.4691	24.653
Hap2_ACA10G004010.1	0.587374	1.05949	0.339143	4.06946	3.30013	0.267116	0.353755	8.16203	0.895226	0	0.669644	8.67385
Hap2_ACA10G004020.1	1.32674	3.20474	2.55895	16.4661	18.966	0.319611	0.416592	32.2523	1.33585	0.282501	3.33439	37.6157
Hap2_ACA10G004020.2	1.336	3.2271	2.5768	16.5741	19.0895	0.315546	0.419498	32.4504	1.34517	0.284472	3.35766	37.8468
Hap2_ACA10G004020.3	1.33867	3.23354	2.58194	16.6072	19.1276	0.316177	0.420336	32.5153	1.34786	0.28504	3.36436	37.9224
Hap2_ACA10G004020.4	1.18885	2.85489	2.28366	14.6732	16.9256	0.278696	0.370508	28.8134	1.19477	0.260943	2.98167	33.7004
Hap2_ACA10G004020.5	1.21491	2.93461	2.34325	15.072	17.3593	0.286947	0.381477	29.5131	1.22325	0.258689	3.05334	34.4166
Hap2_ACA10G004020.6	1.11797	2.70046	2.15629	13.8751	15.9852	0.269319	0.35104	27.1914	1.12565	0.238048	2.81355	31.7045
Hap2_ACA10G004020.7	1.22516	2.94208	2.35341	15.1214	17.4425	0.287207	0.381823	29.6934	1.23126	0.268912	3.07273	34.7296
Hap2_ACA10G004030.1	25.4698	166.248	10.2969	52.873	39.4296	59.7705	51.8913	43.4335	81.3498	66.7675	56.3911	41.5005
Hap2_ACA10G004040.1	117.075	36.2437	65.4989	128.816	129.266	50.9736	25.2703	113.592	80.4889	59.1469	78.5007	110.186
Hap2_ACA10G004050.1	68.7725	45.6173	39.926	86.2926	52.0318	61.721	19.1963	55.1938	80.1786	82.4709	78.5779	51.441
Hap2_ACA10G004060.1	11.8922	8.01469	12.4227	16.681	12.5414	8.39652	6.54921	15.199	11.2831	7.73637	10.6338	11.2604
Hap2_ACA10G004070.1	0.477435	1.15561	1.51751	2.75162	4.23854	1.06088	1.12437	5.67372	1.77128	1.44192	2.32196	4.81694
Hap2_ACA10G004070.2	0.46996	1.13751	1.49375	2.70853	4.17217	1.04426	1.10676	5.58488	1.74355	1.41934	2.2856	4.74423
Hap2_ACA10G004080.1	6.21294	11.7593	11.7489	9.00373	15.2437	9.24538	4.72447	11.8429	12.6762	9.90636	7.75876	14.5742
Hap2_ACA10G004090.1	53.7027	24.5228	38.9044	45.6864	39.6954	36.1118	21.2749	67.0009	34.4814	44.5149	37.0559	42.2943
Hap2_ACA10G004100.1	4.73507	2.04276	3.05598	5.04662	6.77512	3.63921	4.3377	8.77385	5.92203	5.19696	8.11923	7.69831
Hap2_ACA10G004110.1	1.96233	0.143983	0.504307	1.04754	2.0796	1.04152	0.953242	3.06317	1.96248	1.07317	2.94236	3.08075
Hap2_ACA10G004120.1	0.129214	0.0965481	0.112715	0.0454638	0.062159	0.0630505	0.0969599	0.188199	0.0394228	0.170264	0.156536	0.174702
Hap2_ACA10G004130.1	8.04685	4.40879	7.73875	9.64657	9.89248	4.89862	3.59193	8.94327	7.51965	6.70963	7.50998	8.78201
Hap2_ACA10G004130.2	7.67258	4.20373	7.37881	9.19789	9.43237	4.67078	3.42486	8.5273	7.1699	6.39755	7.16068	8.37355
Hap2_ACA10G004130.3	8.1019	4.63825	8.15301	10.1186	10.3207	5.32702	3.88088	9.10457	8.14197	7.24057	7.98656	9.22014
Hap2_ACA10G004130.4	6.29794	3.35462	5.97376	7.40815	7.47164	3.45497	2.6595	6.96902	5.59323	4.78455	5.61748	6.59388
Hap2_ACA10G004130.5	5.34924	2.85336	5.09214	6.29933	6.35643	2.91024	2.24658	5.95808	4.74575	4.04133	4.76774	5.61261
Hap2_ACA10G004130.6	4.56143	2.42216	4.32533	5.38332	5.40893	2.4512	1.90976	5.10013	4.05643	3.42646	4.0743	4.77323
Hap2_ACA10G004140.1	7.52051	4.808	6.74843	5.72587	5.30779	2.53177	1.53588	3.76701	4.35437	2.5057	5.70301	4.31072
Hap2_ACA10G004150.1	19.5005	8.96797	8.31492	17.5301	21.0386	9.22669	4.46274	10.7305	13.2385	8.52007	16.8651	13.7026
Hap2_ACA10G004160.1	0.051226	0.0664664	0.119844	1.18044	0.47907	0.680058	0.462046	0.64568	0.78957	0.268682	0.510197	1.16397
Hap2_ACA10G004170.1	40.5142	13.6485	44.8176	46.6125	30.1098	29.9421	10.2836	22.2467	47.1874	33.7683	44.8975	28.0473
Hap2_ACA10G004170.2	15.467	5.14839	17.8768	18.4156	11.8261	11.1019	3.86956	9.10066	17.9323	12.5279	17.1215	10.8089
Hap2_ACA10G004170.3	30.3367	10.2175	33.5513	34.895	22.5533	22.4249	7.69852	16.666	35.3386	25.2948	33.6111	20.9967
Hap2_ACA10G004170.4	15.162	5.04687	17.5243	18.0524	11.5929	10.883	3.79326	8.9212	17.5787	12.2809	16.7838	10.5957
Hap2_ACA10G004170.5	15.0466	5.00846	17.3909	17.915	11.5047	10.8002	3.76439	8.85331	17.4449	12.1874	16.6561	10.5151
Hap2_ACA10G004170.6	29.1296	9.81099	32.2164	33.5066	21.6559	21.5326	7.39221	16.0029	33.9325	24.2884	32.2738	20.1613
Hap2_ACA10G004170.7	14.7578	4.91233	17.0571	17.5712	11.2839	10.5929	3.69214	8.68338	17.1101	11.9535	16.3364	10.3133
Hap2_ACA10G004170.8	30.8335	10.3849	34.1008	35.4665	22.9227	22.7921	7.82461	16.9389	35.9174	25.7091	34.1616	21.3406
Hap2_ACA10G004170.9	38.6824	13.0314	42.7912	44.505	28.7484	28.5883	9.81867	21.2408	45.0538	32.2415	42.8675	26.7791
Hap2_ACA10G004180.1	0.343482	5.11616	0.311258	13.6362	1.3085	261.522	107.814	1.15585	20.9967	123.227	9.1919	0.446622
Hap2_ACA10G004190.1	0	0.00945862	0.0096035	4.21726	6.13608	0.124664	0.127308	1.60243	0.36142	0.0107925	0.165999	1.47109
Hap2_ACA10G004200.1	23.5958	118.198	71.4098	155.877	44.1774	256.716	25.1789	14.7223	278.345	222.041	112.466	35.065
Hap2_ACA10G004200.2	22.6548	113.484	68.562	149.661	42.4156	246.478	24.1748	14.1351	267.244	213.186	107.981	33.6666
Hap2_ACA10G004200.3	9.8603	50.6169	30.6222	65.7155	18.2323	105.495	10.4027	6.08169	116.509	92.547	47.4811	14.435
Hap2_ACA10G004210.1	26.5719	30.1994	30.3141	34.1297	28.5161	20.7312	15.965	31.0445	27.401	25.5552	25.4377	29.4863
Hap2_ACA10G004210.10	23.9926	21.0206	25.2151	26.0138	20.5231	17.3459	13.3157	23.0194	21.3156	20.1736	19.9622	21.7309
Hap2_ACA10G004210.11	31.9996	28.0795	33.6972	34.7805	27.4304	23.136	17.7386	30.8079	28.5113	26.9221	26.6539	29.1007
Hap2_ACA10G004210.12	29.1777	32.5154	32.8084	38.2201	31.4688	22.3052	17.5114	34.5783	30.2641	28.3148	27.9051	32.7218
Hap2_ACA10G004210.13	23.6279	26.8517	27.0061	30.3504	25.3606	18.4427	14.1977	27.6062	24.3622	22.7367	22.6124	26.204
Hap2_ACA10G004210.14	28.5309	25.0703	30.0479	31.0067	24.5318	20.6845	15.8434	27.4859	25.4251	24.0194	23.7871	25.9638
Hap2_ACA10G004210.15	22.2724	17.9225	24.5889	21.8259	16.6112	16.7045	12.4238	19.8932	18.6127	18.0824	17.4965	18.5547
Hap2_ACA10G004210.2	37.5852	37.516	39.7109	44.54	36.916	28.768	22.667	40.607	36.2173	33.7342	34.4402	38.3874
Hap2_ACA10G004210.3	38.818	36.0852	41.0967	42.1211	34.1143	28.7444	22.1784	38.7306	34.9517	33.0315	33.2544	35.6351
Hap2_ACA10G004210.4	24.0129	27.2892	27.4028	30.8449	25.7677	18.7432	14.429	28.056	24.7591	23.1072	22.9809	26.631
Hap2_ACA10G004210.5	22.6312	18.126	25.0291	20.4901	15.8334	16.6197	12.0422	18.9194	17.5285	16.8038	16.4581	17.5842
Hap2_ACA10G004210.6	22.3383	17.8914	24.7051	20.2249	15.6285	16.4045	11.8864	18.6745	17.3016	16.5985	16.2451	17.3566
Hap2_ACA10G004210.7	34.4532	30.1084	37.9505	33.6113	26.1381	24.6344	18.2332	30.038	27.937	26.3801	26.0936	28.2693
Hap2_ACA10G004210.8	25.4504	28.3698	28.6715	33.3527	27.4622	19.4558	15.2744	30.1611	26.4154	24.7145	24.3825	28.5481
Hap2_ACA10G004210.9	23.0885	26.2387	26.3479	29.6575	24.7757	18.0267	13.8776	26.976	23.806	22.2177	22.0962	25.6058
Hap2_ACA10G004220.1	29.5012	16.1304	34.4287	34.0558	32.6871	22.6634	13.2199	28.9982	23.6368	24.0604	25.238	27.1771
Hap2_ACA10G004230.1	3.97592	3.63354	4.10621	7.32883	5.06883	2.44631	1.88497	4.30218	3.5847	2.31715	3.58924	3.44171
Hap2_ACA10G004230.2	4.08898	3.34561	4.04702	7.5173	4.87306	2.42912	1.78777	4.1311	3.4181	2.11129	3.33224	3.36826
Hap2_ACA10G004240.1	2.90259	2.80726	4.34857	6.29913	6.52566	2.52236	1.20167	11.6054	4.70403	2.78363	4.8942	6.93639
Hap2_ACA10G004250.1	0.955331	6.34919	1.54281	2.5313	6.07172	11.1875	2.71573	10.9772	1.65749	19.3954	2.10218	4.90705
Hap2_ACA10G004260.1	6.00281	5.2578	8.63947	14.4243	13.192	5.5242	2.69744	11.2308	10.1077	7.03898	11.2154	12.233
Hap2_ACA10G004260.2	5.83767	5.11316	8.40181	14.0275	12.8291	5.37223	2.62323	10.9219	9.82969	6.84535	10.9069	11.8965
Hap2_ACA10G004260.3	5.81833	5.09621	8.37396	13.981	12.7866	5.35443	2.61454	10.8857	9.79711	6.82266	10.8707	11.857
Hap2_ACA10G004260.4	5.30936	4.65325	7.62231	12.7308	11.681	4.91255	2.38651	9.92988	8.91947	6.2333	9.90495	10.8251
Hap2_ACA10G004260.5	5.2934	4.63926	7.59939	12.6925	11.6459	4.89779	2.37934	9.90002	8.89265	6.21456	9.87517	10.7926
Hap2_ACA10G004260.6	5.32277	4.66216	7.66074	12.7944	11.6975	4.89838	2.39473	9.96274	8.96268	6.24157	9.96004	10.8472
Hap2_ACA10G004260.7	5.66638	4.96313	8.15528	13.6159	12.4527	5.2146	2.54626	10.6014	9.54126	6.64449	10.5868	11.5474
Hap2_ACA10G004260.8	5.1677	4.5291	7.41894	12.3911	11.3693	4.78148	2.32284	9.66494	8.68149	6.06699	9.64067	10.5363
Hap2_ACA10G004270.1	4.66302	4.37856	7.09002	8.73669	6.29418	6.16749	7.92808	6.67837	7.69594	4.82039	6.02177	6.3352
Hap2_ACA10G004280.1	3.8954	2.69639	3.42966	8.38556	5.5139	4.42231	6.50319	7.36928	7.09502	3.01371	5.4338	5.0522
Hap2_ACA10G004290.1	9.61455	2.06127	2.54671	4.73865	4.6893	6.70505	8.61011	4.28383	5.61547	3.80475	4.96706	4.4343
Hap2_ACA10G004300.1	37.093	70.8459	20.8916	26.0979	41.7459	91.2376	80.3045	26.0577	53.4482	55.9096	34.8095	33.9238
Hap2_ACA10G004310.1	158.422	54.2377	38.6238	16.7912	10.1885	80.2816	25.834	5.77927	141.758	250.591	114.613	6.0729
Hap2_ACA10G004320.1	9.03451	6.29729	3.57439	32.8144	30.2984	4.98444	1.97654	13.0019	5.14752	2.73486	5.10751	16.4182
Hap2_ACA10G004330.1	7.32283	11.8987	8.2152	4.2263	3.36791	3.45187	1.95819	3.77943	4.93508	3.95558	7.00837	3.10272
Hap2_ACA10G004330.2	4.79708	7.88605	5.35767	2.79208	2.23769	2.26267	1.27555	2.50199	3.32291	2.57611	4.64291	2.0587
Hap2_ACA10G004340.1	61.1654	45.5375	63.466	79.2908	80.472	48.1768	39.5046	79.1058	75.389	61.4291	78.8315	72.1417
Hap2_ACA10G004340.2	51.9117	36.6505	51.9302	64.1323	65.6253	39.7844	30.8355	64.6478	60.5049	49.792	63.6805	59.6585
Hap2_ACA10G004340.3	52.2277	36.835	52.2293	64.5025	65.9828	39.9988	31.0218	65.0207	60.891	50.0456	64.1149	59.9302
Hap2_ACA10G004350.1	13.3917	8.19135	7.47985	5.31144	5.42488	6.84742	4.32129	6.82576	6.6244	7.31222	7.4277	6.31688
Hap2_ACA10G004350.2	12.2618	7.49774	6.84648	4.85472	4.97316	6.26904	3.96077	6.23883	6.05988	6.68931	6.79385	5.79345
Hap2_ACA10G004350.3	14.281	8.74101	7.97377	5.66023	5.76092	7.28196	4.59828	7.21465	6.97804	7.80636	7.88161	6.6236
Hap2_ACA10G004350.4	11.9037	7.27881	6.64657	4.71297	4.82795	6.08598	3.84512	6.05666	5.88293	6.49398	6.59547	5.62429
Hap2_ACA10G004350.5	9.22418	5.58382	5.0904	3.68849	3.74643	4.67988	2.95599	4.77257	4.52346	5.0148	5.13574	4.41791
Hap2_ACA10G004350.6	9.23096	5.61171	5.12046	3.63665	3.73566	4.70642	2.95496	4.74198	4.5243	5.05984	5.09248	4.38374
Hap2_ACA10G004350.7	7.61619	4.5928	4.19375	3.02723	3.09415	3.86635	2.43635	3.9847	3.7694	4.12992	4.2525	3.73247
Hap2_ACA10G004350.8	7.36106	4.43983	4.046	2.94026	3.01335	3.74215	2.35719	3.85127	3.62689	4.01586	4.09987	3.5807
Hap2_ACA10G004350.9	6.8897	4.14354	3.77837	2.73853	2.80661	3.49542	2.19547	3.6205	3.38851	3.75616	3.8339	3.37013
Hap2_ACA10G004360.1	0.084622	0.0736011	0.105708	1.3017	0.526197	0.195591	1.14845	0.246233	0.514084	0	0.120054	0.141582
Hap2_ACA10G004370.1	0	0	0	0	0	0	0	0	0	0	0	0
Hap2_ACA10G004380.1	0	0	0	0	0	0	0	0	0	0	0	0
Hap2_ACA10G004390.1	36.6997	22.3947	46.5411	17.4674	15.3566	21.0756	17.9579	17.0481	17.7436	14.6287	17.4121	15.5948
Hap2_ACA10G004400.1	29.8282	18.2933	33.607	16.9263	14.7619	18.4094	15.7115	16.5425	16.4774	13.227	14.7223	14.4245
Hap2_ACA10G004410.1	0.096205	0	0.380178	0	0	0	0	0	0.0543246	0	0.0325189	0
Hap2_ACA10G004420.1	1.44959	3.12947	2.26097	20.2313	15.5899	2.35707	1.26612	4.8159	24.8928	4.88159	11.4726	19.5286
Hap2_ACA10G004420.10	1.10698	2.33919	1.71359	15.2903	11.879	1.73715	0.9242	3.70484	18.7043	3.76236	8.59391	15.0774
Hap2_ACA10G004420.2	1.44408	3.11757	2.25238	20.1544	15.5306	2.34811	1.2613	4.7976	24.8025	4.86304	11.429	19.4544
Hap2_ACA10G004420.3	1.39734	3.01667	2.17948	19.5021	15.028	2.27211	1.22048	4.64232	23.9998	4.70565	11.0591	18.8248
Hap2_ACA10G004420.4	1.41136	3.04693	2.20134	19.6977	15.1787	2.2949	1.2153	4.68888	24.2124	4.69314	11.165	19.0136
Hap2_ACA10G004420.5	1.40043	3.02335	2.1843	19.5452	15.0612	2.27714	1.20589	4.65259	24.025	4.65682	11.0785	18.8664
Hap2_ACA10G004420.6	1.13911	2.40708	1.76332	15.734	12.2237	1.78756	0.951023	3.81237	19.2471	3.87155	8.84332	15.5149
Hap2_ACA10G004420.7	1.35643	2.92836	2.11567	18.9311	14.588	2.2056	1.168	4.50642	23.2702	4.51051	10.7305	18.2737
Hap2_ACA10G004420.8	1.36668	2.95048	2.13165	19.0741	14.6982	2.22226	1.17683	4.54046	23.446	4.54458	10.8115	18.4117
Hap2_ACA10G004420.9	1.14104	2.41116	1.76631	15.7607	12.2444	1.79059	0.939394	3.81882	19.2584	3.83275	8.85444	15.5412
Hap2_ACA10G004430.1	3.05515	7.44174	1.73442	4.09839	4.4868	3.80186	1.41081	3.29766	7.04227	5.38787	4.23863	4.83056
Hap2_ACA10G004430.2	1.57409	2.5806	0.683572	1.2213	1.17734	1.00255	0.349104	0.955658	2.05203	1.55984	1.41926	1.26093
Hap2_ACA10G004430.3	1.20191	2.00981	0.514538	0.94486	0.899878	0.7756	0.277045	0.73677	1.57787	1.19134	1.08972	0.960725
Hap2_ACA10G004430.4	1.20205	2.01005	0.514599	0.944972	0.899985	0.775693	0.277078	0.736858	1.57805	1.19148	1.08985	0.96084
Hap2_ACA10G004430.5	1.70977	2.35669	0.688706	1.14096	1.17157	1.10427	0.373359	1.01692	1.87349	1.64613	1.29399	1.27653
Hap2_ACA10G004430.6	1.56279	2.56208	0.678665	1.21254	1.16889	0.995353	0.346598	0.948798	2.0373	1.54951	1.40907	1.25318
Hap2_ACA10G004440.1	43.808	49.2197	95.3234	37.0312	106.857	62.1496	24.3777	81.8746	68.6935	63.6685	56.2346	173.935
Hap2_ACA10G004450.1	1.93192	9.63909	3.79559	6.02234	7.84975	7.91973	2.84291	10.3951	9.28674	8.59331	13.3189	10.4225
Hap2_ACA10G004450.2	1.86283	9.2944	3.65986	5.80698	7.56905	7.63652	2.74125	10.0234	8.95465	8.28601	12.8427	10.0497
Hap2_ACA10G004450.3	1.83702	9.16563	3.60916	5.72653	7.46418	7.53072	2.70327	9.88451	8.83059	8.17122	12.6647	9.91052
Hap2_ACA10G004460.1	6.68718	3.78259	7.68324	13.5667	12.6363	3.75505	3.45551	13.0527	6.82368	5.12999	7.31512	10.8486
Hap2_ACA10G004470.1	0	0	0	0	0	0	0	0	0	0	0	0
Hap2_ACA10G004480.1	0	0	0	0	0	0	0	0	0	0	0	0
Hap2_ACA10G004490.1	1.16938	0	0.0623307	0.0629028	0.0122318	0.0564109	0.555831	5.48715	0	0	0	0.0360629
Hap2_ACA10G004500.1	0	0	0	0	0	0	0	0	0	0	0	0
Hap2_ACA10G004510.1	16.1722	0	1.84051	0.629153	0.158149	0.010454	0.0101819	0.0127892	1.16659	0.152343	2.35354	0.0697567
Hap2_ACA10G004520.1	0.708865	0.881051	0.457742	0.041583	0.0776585	0.457159	0.149948	0.0658978	0.267434	2.44122	2.07184	0.0846032
Hap2_ACA10G004530.1	0.0122158	0.0256741	0.419797	0.116697	0.140913	0.152321	0.503259	0.0663793	0.122076	0.325393	0.0741372	0.195526
Hap2_ACA10G004540.1	20.8885	25.7034	32.4497	30.4571	18.0724	12.0913	14.5766	17.6621	18.1182	9.70157	16.2638	17.6728
Hap2_ACA10G004550.1	9.98802	14.6164	15.6301	8.56511	5.10935	8.93408	19.8615	6.73086	10.1745	9.69531	11.2628	4.67916
Hap2_ACA10G004550.2	10.4627	16.1194	15.8541	8.67755	4.85685	10.1647	24.1863	6.74498	10.4835	10.2135	11.2928	4.08046
Hap2_ACA10G004550.3	9.97893	15.3367	15.0933	8.2848	4.63297	9.70077	23.0385	6.4201	10.0193	9.73424	10.7947	3.88611
Hap2_ACA10G004550.4	6.03771	7.96932	12.4805	4.81779	3.75392	4.33266	4.21508	4.60869	5.17183	4.53604	6.44178	3.9959
Hap2_ACA10G004550.5	8.09872	10.6757	16.7737	6.46076	5.03	5.80508	5.65817	6.17895	6.94364	6.07921	8.62673	5.36333
Hap2_ACA10G004550.6	8.01906	10.5707	16.6088	6.39721	4.98053	5.74798	5.60251	6.11818	6.87534	6.01942	8.54188	5.31058
Hap2_ACA10G004550.7	9.95265	15.2963	15.0535	8.26298	4.62077	9.67522	22.9778	6.40319	10.003	9.70861	10.7663	3.87588
Hap2_ACA10G004550.8	8.43498	12.9643	12.7373	7.00233	3.95628	8.23751	19.4883	5.41044	8.51299	8.26791	9.16942	3.28658
Hap2_ACA10G004560.1	5.89651	8.08114	8.40847	5.55054	6.83277	7.05661	6.71415	9.58966	5.56173	7.06956	6.10216	7.92602
Hap2_ACA10G004560.10	5.89612	8.14733	8.53564	5.61839	6.96438	7.08524	6.75363	9.69367	5.62785	7.15848	6.19759	8.08302
Hap2_ACA10G004560.2	5.65166	7.76567	8.05814	5.30734	6.54097	6.76928	6.43113	9.17888	5.33181	6.78335	5.84114	7.59978
Hap2_ACA10G004560.3	5.65552	7.77097	8.06547	5.31442	6.54386	6.78295	6.43348	9.18817	5.33381	6.78635	5.84356	7.60205
Hap2_ACA10G004560.4	5.83953	8.00304	8.32375	5.49089	6.76674	6.97647	6.64926	9.49386	5.50678	7.00124	6.04158	7.84942
Hap2_ACA10G004560.5	5.74865	7.89422	8.18946	5.39897	6.65216	6.87854	6.54297	9.34002	5.42223	6.90186	5.93984	7.73143
Hap2_ACA10G004560.6	5.62797	7.73312	8.02285	5.28275	6.51198	6.73971	6.40214	9.14041	5.30667	6.7533	5.81354	7.56501
Hap2_ACA10G004560.7	5.54505	7.61918	7.90465	5.20492	6.41604	6.63915	6.30781	9.00573	5.22849	6.65379	5.72789	7.45355
Hap2_ACA10G004560.8	5.51318	7.59804	7.97491	5.23122	6.49331	6.59762	6.28777	9.01189	5.23626	6.65057	5.76002	7.54669
Hap2_ACA10G004560.9	5.56692	7.70611	8.05907	5.32127	6.58656	6.72277	6.39255	9.16999	5.31879	6.78197	5.86246	7.6361
Hap2_ACA10G004570.1	0	0	0	0	0	0	0	0	0	0	0	0
Hap2_ACA10G004580.1	1.38945	11.603	3.28571	2.41154	3.09191	4.94957	6.69346	3.54664	2.65258	4.80484	2.26289	3.36589
Hap2_ACA10G004580.2	1.38731	11.585	3.28063	2.40782	3.08714	4.94193	6.68313	3.54117	2.64849	4.79742	2.2594	3.36069
Hap2_ACA10G004580.3	0.806085	6.795	1.91696	1.42033	1.82879	2.73433	3.71654	2.16915	1.48992	2.61444	1.26648	1.91186
Hap2_ACA10G004580.4	1.15684	11.0649	3.02952	2.02211	2.64101	4.08788	5.98328	2.78552	2.37529	4.01761	1.93045	2.90468
Hap2_ACA10G004580.5	0.655834	6.26012	1.71213	1.16804	1.53045	2.17452	3.19264	1.70656	1.28538	2.09388	1.04283	1.59776
Hap2_ACA10G004580.6	0.883803	8.55558	2.30703	1.54573	2.00198	3.13131	4.59677	2.11215	1.8274	3.05061	1.46269	2.20804
Hap2_ACA10G004590.1	27.128	59.5083	15.6018	13.3816	14.0811	3.67086	2.65646	12.332	34.1725	7.89784	45.2916	15.0444
Hap2_ACA10G004590.2	15.417	34.0751	8.87891	7.72611	8.14917	2.07946	1.51459	7.26479	19.3812	4.44329	25.62	8.85312
Hap2_ACA10G004590.3	14.9857	33.1218	8.63051	7.50996	7.92119	2.02128	1.47222	7.06154	18.839	4.31898	24.9032	8.60544
Hap2_ACA10G004590.4	17.4496	39.158	9.73489	9.35655	10.0933	2.21339	1.70319	9.04054	25.1972	5.71548	31.5285	10.1389
Hap2_ACA10G004600.1	4.47581	5.10591	4.99406	5.82389	5.50496	5.65471	11.4142	5.24262	4.72257	4.43124	4.18148	6.77748
Hap2_ACA10G004600.2	2.33567	2.69446	2.66175	3.12698	2.97596	3.04338	6.05988	2.87754	2.5376	2.39832	2.2814	3.66831
Hap2_ACA10G004610.1	2.95353	20.2441	2.1008	3.60859	3.3988	0.120597	0.134385	3.07496	6.68619	0.304959	8.43888	8.1383
Hap2_ACA10G004620.1	10.3722	12.3154	9.58296	12.1593	9.23846	9.8218	8.15253	11.4229	8.14902	10.5623	9.15047	9.34457
Hap2_ACA10G004620.2	10.0848	11.9741	9.3174	11.8224	8.98245	9.54962	7.92661	11.1064	7.9232	10.2696	8.89689	9.08561
Hap2_ACA10G004630.1	36.5636	46.0047	53.0348	59.2227	56.9237	55.3389	92.5999	55.3481	54.4262	56.28	53.4173	59.8044
Hap2_ACA10G004630.2	34.2168	43.0519	49.6308	55.4215	53.2701	51.7871	86.6565	51.7956	50.9329	52.6677	49.9887	55.9659
Hap2_ACA10G004630.3	10.465	13.1276	15.1931	17.2379	16.3792	15.7164	25.7152	15.9907	15.6498	15.9171	15.3412	17.0897
Hap2_ACA10G004640.1	0.0869052	0.00602406	0.0478938	10.3736	7.36184	0.703708	0.562916	9.34224	1.14157	0.19494	0.313106	4.93173
Hap2_ACA10G004650.1	1.32005	13.2292	1.49732	0.666344	0.666629	1.17401	0.845703	0.596278	0.864511	0.632071	1.68046	0.732161
Hap2_ACA10G004650.2	0.50478	14.6719	1.24236	0.318576	0.352412	0.702485	0.43361	0.282844	0.526835	0.547488	1.23649	0.414968
Hap2_ACA10G004660.1	15.1948	0	6.32752	2.19533	1.80758	0.126403	0.0186649	1.23281	5.71691	0.876566	20.3025	0.0791476
Hap2_ACA10G004670.1	26.1512	31.4052	40.4239	28.6699	32.5691	34.1032	18.451	26.548	39.8777	28.4591	38.6674	31.302
Hap2_ACA10G004680.1	1.41806	1.01014	1.1083	1.78379	2.2135	0.742535	0.323223	2.12599	0.897651	0.57808	1.14047	1.45347
Hap2_ACA10G004680.2	0.716535	0.497473	0.666359	0.955567	1.22608	0.386185	0.163876	1.17467	0.483438	0.311138	0.580793	0.919554
Hap2_ACA10G004680.3	1.34387	0.957289	1.05031	1.69046	2.09768	0.703683	0.306311	2.01475	0.850683	0.547833	1.08079	1.37742
Hap2_ACA10G004680.4	0.699728	0.485804	0.650728	0.933153	1.19732	0.377126	0.160032	1.14712	0.472098	0.303839	0.56717	0.897984
Hap2_ACA10G004690.1	46.8612	23.8715	17.7517	8.0906	1.96207	3.87856	11.5097	1.01304	55.9113	15.0502	221.553	2.99428
Hap2_ACA10G004700.1	6.15712	8.24999	12.5818	6.73919	4.82788	9.32189	3.67487	5.28903	8.19985	8.78296	7.09349	4.3143
Hap2_ACA10G004700.2	5.8695	7.8646	11.994	6.42438	4.60235	8.88643	3.50321	5.04196	7.81681	8.37267	6.76212	4.12501
Hap2_ACA10G004700.3	5.74774	7.70145	11.7452	6.2911	4.50688	8.70208	3.43053	4.93737	7.65465	8.19899	6.62184	4.03944
Hap2_ACA10G004700.4	3.75096	4.93882	7.55033	4.20303	3.03862	5.92233	2.35915	3.30938	5.08115	5.69318	4.44054	2.69481
Hap2_ACA10G004710.1	0.135296	0.364262	1.8119	0.169059	0.334019	0.0256965	0.0203348	0.367242	0.178976	0	0.0748248	0.582915
Hap2_ACA10G004720.1	7.82407	1.65398	6.39862	10.0825	20.8092	3.55057	1.36682	22.5142	6.06652	5.9349	7.59161	16.7623
Hap2_ACA10G004730.1	5.13077	3.59146	5.33132	5.46418	4.55605	3.29985	2.53632	4.90191	4.86821	2.73101	4.3815	4.90002
Hap2_ACA10G004730.2	5.50666	3.88452	5.72072	5.84293	4.78673	3.59206	2.70447	5.24355	5.21934	2.97285	4.63773	5.21135
Hap2_ACA10G004730.3	2.05727	1.45842	2.09749	2.5466	2.11651	1.43146	1.14202	2.17394	2.13054	1.27709	1.8937	2.12778
Hap2_ACA10G004730.4	5.4948	3.87615	5.70839	5.83033	4.77641	3.58432	2.69864	5.23225	5.20809	2.96644	4.62774	5.20012
Hap2_ACA10G004730.5	2.01276	1.42687	2.05211	2.49151	2.07072	1.40049	1.11731	2.12691	2.08445	1.24946	1.85274	2.08174
Hap2_ACA10G004730.6	3.92902	2.79429	3.79132	4.83031	4.00477	2.80654	2.21365	4.2015	4.14	2.49613	3.5546	4.09745
Hap2_ACA10G004730.7	1.97112	1.39735	2.00966	2.43997	2.02788	1.37152	1.09419	2.08291	2.04133	1.22361	1.81441	2.03868
Hap2_ACA10G004740.1	2.79326	1.28514	3.72387	3.42248	3.37953	0.626181	0.362382	3.35542	1.78771	0.714443	2.0183	3.81091
Hap2_ACA10G004740.2	2.8324	1.30315	3.77605	3.47043	3.42688	0.634954	0.367459	3.40243	1.81275	0.724453	2.04658	3.8643
Hap2_ACA10G004740.3	2.66091	1.22425	3.54742	3.26031	3.2194	0.59651	0.345211	3.19643	1.703	0.68059	1.92267	3.63033
Hap2_ACA10G004750.1	1.22331	1.02003	1.40638	3.51151	4.40922	0.287979	0.0577865	2.52579	0.972667	0.157537	0.912925	7.61416
Hap2_ACA10G004750.2	1.08762	0.906882	1.25038	3.122	3.92761	0.256036	0.0513766	2.24562	0.864775	0.140062	0.81166	6.76957
Hap2_ACA10G004750.3	1.05437	0.879161	1.21216	3.02657	3.80031	0.248209	0.0498061	2.17698	0.838341	0.135781	0.78685	6.57085
Hap2_ACA10G004750.4	1.15634	0.974867	1.33664	3.38906	4.23688	0.280518	0.0562892	2.41646	0.947465	0.153455	0.889271	7.38725
Hap2_ACA10G004750.5	1.3112	1.10131	1.49002	3.85547	4.81738	0.276893	0.0647586	2.69478	1.05764	0.141376	1.01329	8.33827
Hap2_ACA10G004750.6	1.17709	0.981488	1.34515	3.32487	4.23379	0.263288	0.0556032	2.43036	0.935918	0.151585	0.878433	7.29382
Hap2_ACA10G004750.7	0.983005	0.819655	1.13011	2.82172	3.54308	0.231409	0.046435	2.02963	0.781598	0.126591	0.733592	6.12611
Hap2_ACA10G004760.1	41.672	41.1943	49.0317	29.6905	21.8083	15.511	53.8121	18.352	28.3847	19.7534	39.9031	20.7344
Hap2_ACA10G004770.1	9.08833	9.94597	9.14662	10.3976	8.6493	7.07551	9.12852	7.11085	8.94064	6.59385	8.21257	7.02853
Hap2_ACA10G004780.1	18.848	18.3578	20.2864	16.1585	14.3691	11.9298	15.1817	11.1497	17.5057	11.4971	13.7769	12.3357
Hap2_ACA10G004790.1	72.8717	53.5462	69.8252	36.91	31.6032	49.5248	44.6565	33.1377	52.97	51.4215	61.3317	37.8699
Hap2_ACA10G004800.1	40.6811	84.7788	43.9761	39.688	38.5447	40.8804	36.2678	38.1247	53.7102	59.7869	58.9748	37.4944
Hap2_ACA10G004800.2	20.5408	45.3185	22.9336	20.533	20.5089	21.4244	18.4269	19.8903	27.4232	33.0973	30.1439	19.9073
Hap2_ACA10G004800.3	18.305	40.6244	20.5383	18.3023	18.5196	19.2534	16.4453	17.8719	24.4727	29.7431	26.9262	17.8959
Hap2_ACA10G004810.1	5.12799	2.15676	3.96752	2.64812	3.40827	1.93498	0.77661	4.63267	2.92427	2.94678	4.64227	3.98531
Hap2_ACA10G004820.1	12.9412	32.3547	24.3096	11.9751	13.0592	25.3569	9.68011	10.5239	17.359	24.843	25.3165	13.7044
Hap2_ACA10G004820.2	11.3248	28.2939	21.2996	10.5339	11.4202	22.1805	8.47559	9.23247	15.1803	21.725	22.147	12.0217
Hap2_ACA10G004820.3	10.627	26.5506	19.9872	9.88488	10.7165	20.8139	7.95338	8.66362	14.245	20.3865	20.7824	11.281
Hap2_ACA10G004820.4	14.2411	36.4306	27.8208	14.7566	15.7254	28.9681	11.4247	12.9607	21.1774	31.0924	31.0503	16.6284
Hap2_ACA10G004830.1	0.115511	1.53179	0.0533467	0.289808	0.41816	0.205757	0	0.289715	0.23618	0.132631	0.431511	0.0504105
Hap2_ACA10G004840.1	1.78394	9.28948	2.16066	3.7079	5.43783	1.82162	0.624023	5.54619	4.74755	1.82118	4.64089	4.93118
Hap2_ACA10G004850.1	57.985	0.791433	9.05208	41.4772	102.944	60.4085	51.1638	130.744	37.5023	60.9145	17.5523	194.961
Hap2_ACA10G004850.2	57.6369	0.786681	8.99773	41.236	102.341	60.0701	50.8566	129.983	37.2772	60.5487	17.469	193.867
Hap2_ACA10G004850.3	59.8332	0.81747	9.31654	42.7665	106.064	62.3193	52.8124	134.713	38.5591	62.8067	18.0684	200.45
Hap2_ACA10G004850.4	63.8682	0.873984	9.91983	45.3778	112.629	66.5368	56.3708	143.087	41.0712	66.9565	19.1942	213.458
Hap2_ACA10G004850.5	41.6128	0.570542	6.4842	29.8706	74.1592	43.2652	36.6077	93.9965	26.9441	43.644	12.6311	140.438
Hap2_ACA10G004860.1	4.45186	9.19218	8.06712	5.88956	5.07502	4.16998	3.63006	7.29541	6.46776	4.95982	7.29811	4.75327
Hap2_ACA10G004860.2	3.71026	7.70716	6.74105	4.92903	4.25527	3.51813	3.04079	6.10529	5.41162	4.17759	6.10855	3.97396
Hap2_ACA10G004860.3	4.33834	8.95779	7.86141	5.73939	4.94561	4.06365	3.5375	7.10938	6.30284	4.83335	7.11202	4.63206
Hap2_ACA10G004860.4	4.32874	8.93798	7.84402	5.72669	4.93467	4.05466	3.52967	7.09365	6.28889	4.82266	7.09629	4.62182
Hap2_ACA10G004860.5	3.6313	7.54314	6.59759	4.82413	4.16471	3.44326	2.97608	5.97536	5.29645	4.08869	5.97855	3.88939
Hap2_ACA10G004860.6	4.22134	8.71621	7.6494	5.5846	4.81223	3.95406	3.4421	6.91765	6.13286	4.703	6.92022	4.50714
Hap2_ACA10G004870.1	1.81042	1.31057	1.65346	1.37899	2.24445	0.911393	0.835607	2.15535	1.4189	0.847543	1.16166	2.28359
Hap2_ACA10G004870.2	1.8382	1.33068	1.68015	1.39509	2.26561	0.929163	0.848432	2.1944	1.43728	0.860552	1.17949	2.30934
Hap2_ACA10G004880.1	0.0105022	0.0220726	0	0	0	0	0	0.0212143	0	0	0	0.028297
Hap2_ACA10G004890.1	96.0856	46.1143	73.6641	113.096	89.4881	45.0319	27.9547	104.855	79.4182	57.6083	86.9331	80.1112
Hap2_ACA10G004890.2	87.3204	41.5042	71.4092	101.55	79.5261	38.6421	23.6875	93.1203	69.154	48.6939	77.1696	71.5971
Hap2_ACA10G004890.3	51.3165	24.7271	43.0886	60.5533	47.8772	22.5644	13.984	56.2042	41.0234	28.1525	45.0101	43.5827
Hap2_ACA10G004890.4	82.8283	39.3691	67.7356	96.3262	75.4398	36.6542	22.4766	88.3298	65.6003	46.1889	73.1998	67.9362
Hap2_ACA10G004890.5	52.3815	25.1643	44.0289	61.9129	48.9426	22.8462	14.1874	57.43	41.9185	28.6429	45.974	44.5881
Hap2_ACA10G004890.6	49.7969	23.9949	41.8126	58.7601	46.4623	21.8962	13.5743	54.5399	39.8108	27.3188	43.6773	42.3049
Hap2_ACA10G004890.7	49.7362	24.249	39.5665	59.5264	47.5967	23.0747	14.4937	55.9332	41.4664	29.1732	44.5485	43.185
Hap2_ACA10G004890.8	39.0796	18.7684	30.0065	45.9364	36.3638	18.3474	11.3895	42.5758	32.2656	23.4646	35.3508	32.5364
Hap2_ACA10G004900.1	13.9518	5.1511	17.9726	7.63492	8.77002	6.44652	6.07161	6.38093	13.9154	7.60676	10.3551	6.1597
Hap2_ACA10G004900.2	13.4314	4.95897	17.3022	7.35014	8.44291	6.20606	5.84514	6.14292	13.3964	7.32303	9.96886	5.92995
Hap2_ACA10G004900.3	13.0975	4.83568	16.872	7.1674	8.233	6.05177	5.69982	5.9902	13.0633	7.14097	9.72101	5.78843
Hap2_ACA10G004900.4	12.621	4.65976	16.2582	6.90665	7.93348	5.83161	5.49246	5.77228	12.5881	6.88118	9.36736	5.57785
Hap2_ACA10G004910.1	0.26024	3.16672	0.650488	3.90333	5.71914	1.49247	1.00116	6.97361	2.17199	0.350702	0.597898	4.16276
Hap2_ACA10G004920.1	42.8651	11.6333	15.4884	7.39167	9.85388	8.04168	6.84998	11.544	13.7365	11.3485	20.0675	8.55977
Hap2_ACA10G004920.2	26.7728	7.26649	9.66008	4.61322	6.12993	5.05277	4.32123	7.18093	8.56073	7.11615	12.509	5.36232
Hap2_ACA10G004920.3	20.0816	5.51719	7.28301	3.49777	4.64136	3.84663	3.30133	5.45989	6.49548	5.40892	9.44648	4.1194
Hap2_ACA10G004920.4	26.9931	7.32628	9.73957	4.65118	6.18037	5.09435	4.35678	7.24002	8.63118	7.17471	12.612	5.40644
Hap2_ACA10G004920.5	6.20566	2.09395	2.46591	1.26069	1.69356	1.23903	1.0317	2.06191	1.97532	1.62755	2.97694	1.5717
Hap2_ACA10G004920.6	13.0555	3.81906	4.87895	2.24474	3.03772	2.51137	2.12653	3.49483	4.14577	3.39226	5.99075	2.74032
Hap2_ACA10G004920.7	5.4991	1.89699	2.20162	1.15607	1.53281	1.09635	0.916594	1.87554	1.76431	1.4438	2.66318	1.41537
Hap2_ACA10G004930.1	0	0	0	0	0	0	0	0	0	0	0	0
Hap2_ACA10G004940.1	0	0.030799	0	0	0	0	0	0	0	0	0	0
Hap2_ACA10G004950.1	0.310641	0	0.202026	1.24237	1.46854	0.32226	0.244942	1.20617	0.679997	0.247802	0.307533	1.27246
Hap2_ACA10G004960.1	25.4044	24.6429	41.4061	27.9829	27.7503	19.2822	35.5775	20.7972	27.2767	18.3743	26.4277	29.0689
Hap2_ACA10G004960.2	15.3866	14.5207	24.4875	16.4362	16.2411	11.4914	20.9309	12.3105	16.1923	11.0045	15.6822	17.0054
Hap2_ACA10G004960.3	26.6145	25.8037	43.2509	29.2759	29.2117	20.0585	37.2553	21.6695	28.6978	19.2863	27.6244	30.5971
Hap2_ACA10G004960.4	13.8197	13.0386	21.9284	14.7826	14.68	10.3545	18.8198	11.0699	14.5364	9.86611	14.1092	15.2614
Hap2_ACA10G004960.5	14.9168	14.0774	23.7399	15.9344	15.7452	11.1405	20.2918	11.9346	15.6979	10.6685	15.2034	16.4862
Hap2_ACA10G004960.6	15.705	14.8081	24.915	16.7468	16.6462	11.6476	21.3457	12.4955	16.5901	11.2508	15.9677	17.4281
Hap2_ACA10G004960.7	21.9823	22.2879	36.7458	24.9875	24.8589	16.5577	29.9373	18.2645	23.938	16.0204	23.1219	25.6807
Hap2_ACA10G004970.1	17.8201	32.0069	23.8734	17.2706	15.9881	20.1253	23.0686	14.9026	18.9328	17.6908	19.6251	14.4495
Hap2_ACA10G004980.1	0	0	0	1.28356	0.765884	0.0157875	0	0.645655	0.0799858	0	0.0780575	0.900104
Hap2_ACA10G004990.1	8.89073	23.9053	16.5753	20.2059	11.9841	9.71102	2.20147	3.33809	48.2763	10.628	20.9848	11.2793
Hap2_ACA10G005000.1	8.18783	4.12086	9.88993	4.58086	5.72287	9.06351	2.11178	5.03253	3.26923	11.8603	4.25901	6.59493
Hap2_ACA10G005000.2	8.02576	4.0393	9.69418	4.50259	5.6096	8.88412	2.06998	4.93292	3.20452	11.6398	4.17471	6.46439
Hap2_ACA10G005000.3	8.0849	4.06906	9.76561	4.53577	5.65094	8.94958	2.08523	4.96927	3.22814	11.7255	4.20547	6.51203
Hap2_ACA10G005000.4	7.88329	3.96759	9.52209	4.41048	5.51002	8.72641	2.03324	4.84535	3.14764	11.4192	4.1006	6.34964
Hap2_ACA10G005000.5	6.46512	3.25886	7.83966	3.63062	4.5372	7.18124	1.67129	3.98428	2.60239	9.43206	3.36765	5.2267
Hap2_ACA10G005000.6	7.78784	3.91955	9.40679	4.36911	5.4433	8.62075	2.00862	4.78668	3.10953	11.2947	4.05095	6.27275
Hap2_ACA10G005000.7	6.89278	3.46908	8.33048	3.86697	4.82261	7.63347	1.77777	4.24123	2.75215	9.99659	3.58537	5.55647
Hap2_ACA10G005000.8	6.27375	3.16239	7.60761	3.52315	4.4029	6.96867	1.62182	3.86635	2.52536	9.15288	3.26797	5.07199
Hap2_ACA10G005010.1	13.7583	5.89921	15.538	29.0147	38.735	46.1889	10.2268	22.2758	19.2681	40.7281	14.9222	31.2711
Hap2_ACA10G005020.1	11.2257	5.57173	11.7482	43.798	71.3999	70.5625	16.9485	41.5151	24.8898	78.2113	21.7709	50.129
Hap2_ACA10G005030.1	7.66206	2.73928	5.40301	24.3189	35.924	30.8114	8.37292	23.1967	15.5142	34.6763	12.389	22.3433
Hap2_ACA10G005040.1	9.04671	5.5349	7.44125	14.6302	5.68194	5.44248	7.0675	6.09723	6.47138	7.22401	8.81787	3.87457
Hap2_ACA10G005050.1	0.0876211	0.120368	0.139869	0.286716	0.106692	0.0862168	0.163922	0.255195	0.0938322	0.0392977	0.144754	0.0990554
Hap2_ACA10G005060.1	1.91508	3.76705	2.68872	1.89799	1.94284	1.60614	0.938412	1.60968	2.25614	2.17936	3.19472	1.61567
Hap2_ACA10G005070.1	21.5357	15.4631	50.6306	17.3827	17.8724	13.351	26.5891	12.2323	30.7255	13.9283	14.0886	21.6122
Hap2_ACA10G005080.1	0.127267	0.044462	0.186726	18.5219	13.4764	0.220507	0	4.5472	1.92345	0.0454571	0.596293	4.44807
Hap2_ACA10G005090.1	12.5126	5.40724	10.7418	16.2189	11.5987	7.06244	35.4015	13.7784	10.4176	6.28368	9.51411	11.0443
Hap2_ACA10G005100.1	13.8587	7.6183	12.8993	18.9066	13.1003	7.29455	41.6652	17.457	11.8713	8.23307	11.3707	12.6209
Hap2_ACA10G005110.1	23.3047	57.414	37.6704	29.1119	22.8749	36.8614	26.8164	18.2964	46.1222	41.6551	31.6952	25.1742
Hap2_ACA10G005120.1	11.5503	1.68569	11.1738	18.9068	23.0331	11.7395	8.57718	27.8618	10.2806	10.6709	8.15809	26.2577
Hap2_ACA10G005120.2	11.1812	1.63868	10.8959	18.4055	22.3949	11.3584	8.30637	27.187	9.97823	10.3615	7.89307	25.5471
Hap2_ACA10G005120.3	12.3567	1.79368	11.9609	20.2763	24.7218	12.6008	9.23222	29.9301	11.0034	11.4456	8.7633	28.1953
Hap2_ACA10G005120.4	3.86181	0.557774	3.88279	6.46717	8.1929	3.28718	2.59343	10.5242	3.11451	2.96523	2.63938	8.60228
Hap2_ACA10G005120.5	9.49586	1.35335	9.18232	15.6633	18.9809	9.55065	7.08384	22.7458	8.35134	9.00531	6.73977	21.5492
Hap2_ACA10G005130.1	0	0	0	0.168838	0.0480666	0	0	0	0	0	0	0
Hap2_ACA10G005140.1	1.65552	1.65128	4.21356	10.4419	10.0679	2.5098	2.35039	9.75743	3.2818	0.419719	1.97768	7.98647
Hap2_ACA10G005150.1	2.96127	2.79874	1.80052	1.64114	0.799123	0.828075	4.94161	1.07411	1.24671	0.54864	1.70122	1.11854
Hap2_ACA10G005150.2	2.98844	2.82723	1.82623	1.61106	0.810533	0.839898	5.00396	1.08945	1.25642	0.547739	1.71829	1.11329
Hap2_ACA10G005150.3	2.72667	2.75333	1.9676	1.45738	0.719809	0.762243	4.6068	0.922645	1.12558	0.504749	1.69529	1.0633
Hap2_ACA10G005160.1	9.82068	8.19147	8.06744	15.7482	9.68162	6.18445	5.8159	8.92785	7.73497	5.88618	6.75983	7.46016
Hap2_ACA10G005170.1	10.3764	15.6289	12.6842	10.6901	8.78802	12.8348	20.6943	9.00778	13.289	11.9445	10.9181	9.068
Hap2_ACA10G005170.2	9.46091	14.25	11.5652	9.74698	8.01271	11.7112	18.8774	8.21814	12.1247	10.8907	9.9549	8.26799
Hap2_ACA10G005170.3	7.7242	11.6469	9.53071	8.00355	6.65859	9.60901	15.4567	6.81903	9.96956	8.95887	8.27929	6.88512
Hap2_ACA10G005180.1	1.46271	1.88538	1.84551	4.0366	2.91708	3.71552	2.16077	2.13559	2.53613	1.59005	1.58882	2.85384
Hap2_ACA10G005180.2	0.828788	1.01884	1.14762	2.3623	1.52213	1.73674	1.12995	1.2201	1.36626	0.932939	0.942642	1.45218
Hap2_ACA10G005180.3	0.96894	1.19896	1.3403	2.69588	1.85721	2.14216	1.30203	1.38265	1.61048	1.06701	1.05393	1.73937
Hap2_ACA10G005180.4	1.17607	1.51591	1.48385	3.25151	2.34544	2.99394	1.74334	1.71709	2.03913	1.27846	1.27747	2.302
Hap2_ACA10G005180.5	0.806762	0.991762	1.11712	2.29952	1.48168	1.69058	1.09992	1.18768	1.32995	0.908145	0.91759	1.41359
Hap2_ACA10G005180.6	0.769661	0.941708	1.07129	2.18347	1.41038	1.61693	1.04161	1.13146	1.26895	0.87118	0.871279	1.34225
Hap2_ACA10G005190.1	0	0	0	0	0	0	0	0	0	0	0	0.076074
Hap2_ACA10G005200.1	0.394105	0.232111	0.0891943	0.441243	0.0147021	0.675332	0.145423	0.157328	0.567429	0.0865475	0.235886	0
Hap2_ACA10G005210.1	4.85972	0.0241832	0.505891	0.813188	0.323479	0.0260886	0.0145108	0.210815	1.87588	0.217926	5.6979	0.7364
Hap2_ACA10G005210.2	4.55238	3.22335	0.793782	0.897149	0.288886	0.0606429	0.0292209	0.143183	2.03159	0.21706	5.02265	0.697178
Hap2_ACA10G005210.3	4.40829	0.0220106	0.460443	0.740133	0.294418	0.0237448	0.0132072	0.191876	1.70735	0.198348	5.18601	0.670243
Hap2_ACA10G005220.1	0	0	0	0	0	0	0	0	0.0377771	0.183473	0.152197	0
Hap2_ACA10G005230.1	0.0477825	0.251063	0	0	0.0205023	0	0	0	0.243695	0	0	0.0991486
Hap2_ACA10G005240.1	5.20781	5.66537	5.77173	6.25001	5.25846	2.88597	2.79546	6.90619	4.1313	3.13761	4.02097	4.56093
Hap2_ACA10G005250.1	68.8359	2.89297	23.2616	10.1523	19.3251	7.86404	2.78157	26.7531	12.3424	17.2186	21.0994	17.0441
Hap2_ACA10G005260.1	3.36566	1.19106	1.64599	2.43804	2.74721	2.50689	2.12683	2.85606	3.36361	2.97105	3.22675	3.40868
Hap2_ACA10G005270.1	7.67916	2.31526	3.94803	3.28492	3.06106	4.22295	5.94326	3.60908	5.08358	5.48589	5.71818	3.38447
Hap2_ACA10G005280.1	15.7612	23.6761	12.1877	27.1641	21.8431	14.1922	26.8195	40.5186	21.2635	19.7889	17.3523	25.5973
Hap2_ACA10G005290.1	0	0	0	0	0	0	0	0	0	0	0	0
Hap2_ACA10G005300.1	0	0	0	0	0	0	0	0	0	0	0	0
Hap2_ACA10G005310.1	0	0	0	0	0	0	0	0	0	0	0	0
Hap2_ACA10G005320.1	0	0	0	0	0	0	0	0	0	0	0	0
Hap2_ACA10G005330.1	61.2408	10.7007	36.6917	29.5496	35.9305	8.71768	7.52656	31.0481	43.569	6.54941	28.5483	26.264
Hap2_ACA10G005330.2	53.1333	9.27643	31.7797	25.6262	31.154	7.5557	6.5334	26.8827	37.8238	5.67053	24.7899	22.7535
Hap2_ACA10G005330.3	55.3849	9.67138	33.1263	26.7126	32.4687	7.87821	6.79456	28.042	39.4117	5.90898	25.8192	23.7104
Hap2_ACA10G005330.4	55.1047	9.62669	33.0155	26.5923	32.3359	7.84188	6.78809	27.9219	39.2409	5.89502	25.7195	23.6397
Hap2_ACA10G005330.5	34.2021	6.01102	20.3932	16.6054	20.0277	4.86907	4.20789	17.3896	24.5559	3.67209	16.0725	14.5545
Hap2_ACA10G005330.6	36.4981	6.42632	21.7791	17.8232	21.4175	5.25089	4.4998	18.6006	25.8234	3.92136	16.9836	15.5711
Hap2_ACA10G005330.7	50.332	8.78735	30.1042	24.2787	29.5115	7.15734	6.18894	25.4698	35.85	5.37157	23.4924	21.5538
Hap2_ACA10G005330.8	35.0991	6.16984	20.9279	17.0412	20.5494	4.99821	4.30843	17.8583	25.1907	3.76725	16.4808	14.9316
Hap2_ACA10G005340.1	2.19333	1.18694	1.0774	1.94336	1.62403	1.03438	0.542533	2.21342	1.60936	0.78523	1.51176	1.77045
Hap2_ACA10G005350.1	3.58039	0.483341	1.14148	4.02347	4.15043	0.568879	0.319223	5.53402	1.89626	0.713076	1.49206	3.88764
Hap2_ACA10G005360.1	66.839	277.133	114.338	69.4752	86.3609	99.5088	34.4508	51.9242	360.094	116.18	246.962	61.7891
Hap2_ACA10G005360.10	49.6912	206.686	85.5916	51.8432	65.0301	74.2626	25.6407	39.2409	268.132	86.6972	183.778	46.9264
Hap2_ACA10G005360.11	49.2791	204.972	84.8818	51.4133	64.4908	73.6468	25.4281	38.9155	265.908	85.9782	182.253	46.5373
Hap2_ACA10G005360.12	49.299	205.055	84.9161	51.4341	64.5169	73.6766	25.4383	38.9313	266.016	86.013	182.327	46.5561
Hap2_ACA10G005360.13	36.0616	150.317	62.3116	37.7908	48.3952	54.0995	18.7047	29.0799	195.093	63.2534	133.611	35.1682
Hap2_ACA10G005360.14	35.1017	146.316	60.6529	36.7849	47.107	52.6595	18.2068	28.3058	189.899	61.5697	130.054	34.2321
Hap2_ACA10G005360.15	35.4228	147.654	61.2077	37.1214	47.5379	53.1412	18.3733	28.5647	191.637	62.1329	131.244	34.5452
Hap2_ACA10G005360.16	34.6136	144.281	59.8095	36.2734	46.452	51.9273	17.9536	27.9122	187.259	60.7136	128.246	33.7561
Hap2_ACA10G005360.2	53.0566	220.684	91.3884	55.3544	69.4344	79.2922	27.3772	41.8986	286.292	92.5689	196.224	50.1046
Hap2_ACA10G005360.3	51.6834	214.972	89.0232	53.9218	67.6374	77.24	26.6687	40.8142	278.882	90.1731	191.146	48.8079
Hap2_ACA10G005360.4	51.2594	213.208	88.2928	53.4793	67.0824	76.6063	26.4499	40.4793	276.594	89.4332	189.577	48.4074
Hap2_ACA10G005360.5	37.098	154.637	64.1024	38.877	49.7861	55.6544	19.2422	29.9157	200.7	65.0714	137.451	36.179
Hap2_ACA10G005360.6	50.2238	208.901	86.5091	52.3989	65.7272	75.0587	25.9155	39.6616	271.006	87.6265	185.748	47.4295
Hap2_ACA10G005360.7	50.9592	211.96	87.7757	53.1661	66.6895	76.1576	26.295	40.2423	274.974	88.9095	188.467	48.1239
Hap2_ACA10G005360.8	36.4223	151.821	62.9349	38.1689	48.8793	54.6407	18.8918	29.3708	197.044	63.8862	134.947	35.52
Hap2_ACA10G005360.9	36.5588	152.39	63.1706	38.3118	49.0624	54.8454	18.9625	29.4808	197.782	64.1255	135.453	35.6531
Hap2_ACA10G005370.1	0	0.368006	0	0.671551	0	8.54542	134.696	0.19622	0.379253	0.317753	0.366364	0
Hap2_ACA10G005380.1	9.54667	9.13144	22.806	16.129	21.7281	9.80872	8.14181	18.7461	13.0303	11.6114	10.1025	19.2905
Hap2_ACA10G005390.1	3.99508	4.06655	4.5491	5.17784	8.61212	7.39389	4.41731	6.62837	4.26366	7.04788	4.82926	7.2757
Hap2_ACA10G005390.2	4.05627	4.1388	4.65302	5.2827	8.83036	7.57779	4.55612	6.7581	4.35904	7.19675	4.91725	7.46764
Hap2_ACA10G005390.3	3.98309	4.06413	4.56908	5.1874	8.67106	7.44108	4.47393	6.63618	4.2804	7.06692	4.82854	7.33292
Hap2_ACA10G005390.4	2.78315	2.79812	3.13144	3.69056	5.98988	4.98848	3.02674	4.62303	2.97309	4.81725	3.3987	4.99083
Hap2_ACA10G005390.5	1.42375	1.5081	1.56867	2.14481	3.22409	2.55487	1.59593	2.71394	1.6488	2.74616	1.94302	2.64755
Hap2_ACA10G005400.1	11.0192	9.33197	9.3919	7.58844	7.10574	5.50787	6.28583	8.28342	6.87953	7.28283	8.11362	6.05223
Hap2_ACA10G005400.2	11.0078	9.32231	9.38217	7.58059	7.09838	5.50217	6.27932	8.27485	6.87737	7.27529	8.10522	6.04596
Hap2_ACA10G005400.3	10.6869	9.0506	9.10872	7.35964	6.89149	5.3418	6.0963	8.03367	6.67692	7.06324	7.86898	5.86975
Hap2_ACA10G005400.4	11.5309	9.7744	9.81767	7.96883	7.45697	5.7688	6.58258	8.6447	7.2165	7.64093	8.5066	6.35512
Hap2_ACA10G005400.5	3.72666	3.00318	3.0362	2.5017	2.31952	1.73728	1.97805	2.76641	2.27618	2.32592	2.64028	1.93531
Hap2_ACA10G005400.6	4.52049	3.75916	3.78223	3.10204	2.88535	2.17695	2.46031	3.43282	2.8252	2.88117	3.2996	2.39767
Hap2_ACA10G005410.1	9.74823	7.80321	8.44858	13.0995	10.4033	10.0412	8.38697	10.6959	12.2989	9.81836	10.895	10.4538
Hap2_ACA10G005420.1	14.3496	7.95234	8.9667	8.6874	8.3555	16.3471	10.7812	11.5517	7.79131	12.3549	7.7747	9.29676
Hap2_ACA10G005430.1	0.771932	2.63141	2.26462	6.4175	8.17343	10.5196	1.84575	6.81827	3.42452	6.0138	2.89403	6.97923
Hap2_ACA10G005430.2	0.38459	1.28558	1.0902	3.26907	4.38587	4.94443	0.899831	3.5798	1.65509	2.86915	1.34668	3.54723
Hap2_ACA10G005430.3	0.374722	1.2526	1.06223	3.1852	4.27334	4.81757	0.876745	3.48796	1.61263	2.79554	1.31213	3.45622
Hap2_ACA10G005440.1	0	0	0	0	0	0	0	0	0	0	0	0
Hap2_ACA10G005450.1	7.23605	26.3824	36.9288	1.24198	0.642555	10.0001	2.4669	0.63249	5.30014	22.3863	9.3042	0.758784
Hap2_ACA10G005450.2	6.36054	23.1903	32.4606	1.09171	0.56481	8.79015	2.16842	0.561677	4.65886	19.6926	8.17845	0.666976
Hap2_ACA10G005450.3	6.34621	23.138	32.3875	1.08925	0.563538	8.77035	2.16354	0.560412	4.64836	19.6483	8.16003	0.665474
Hap2_ACA10G005450.4	5.52166	20.0949	28.7215	0.924561	0.503379	7.59409	1.88683	0.492042	4.03369	17.2163	7.04156	0.57606
Hap2_ACA10G005460.1	12.3087	23.7485	4.21544	2.69805	0.0233527	3.41985	0.589716	0.0611444	22.6124	1.50435	16.3449	0.0805299
Hap2_ACA10G005470.1	7.05959	15.0842	3.11208	1.83259	0.0283369	2.07024	0.414928	0.0409093	11.8849	1.3477	9.02074	0.0184305
Hap2_ACA10G005480.1	6.2516	4.20114	4.76315	7.81799	6.05806	5.58931	7.50733	7.73141	6.89442	6.62855	6.41815	6.96746
Hap2_ACA10G005490.1	28.7864	19.1607	29.0205	21.2582	18.921	21.8868	26.4457	23.3536	21.1552	20.5444	22.8562	22.2704
Hap2_ACA10G005490.2	16.3024	10.9385	16.5281	12.2129	11.0827	12.8108	15.0242	13.5458	12.1958	12.1986	13.2738	12.9388
Hap2_ACA10G005490.3	11.1187	7.17555	11.1089	8.00782	7.2916	8.12236	9.75222	8.95855	7.90964	7.76229	8.66856	8.38832
Hap2_ACA10G005490.4	27.0081	17.8395	27.0179	19.8447	17.731	20.5012	24.6838	21.88	19.6999	19.1733	21.2925	20.7785
Hap2_ACA10G005490.5	8.81259	5.73576	8.85385	6.43874	5.96524	6.65427	7.7624	7.26351	6.38288	6.44066	7.04043	6.8177
Hap2_ACA10G005500.1	2.12286	0.947082	2.54611	2.80462	2.10536	3.59322	7.30633	2.8868	2.94968	3.2485	2.78345	2.27654
Hap2_ACA10G005510.1	43.5308	46.7008	54.0799	24.8012	16.8062	39.4986	59.1408	23.4455	30.2488	34.5277	31.3357	17.4888
Hap2_ACA10G005520.1	0.474107	0.0235093	0.701419	3.14821	11.2581	0.350439	3.90925	2.04352	0.685839	0.109065	0.298815	6.18342
Hap2_ACA10G005520.2	0.445886	0.0171623	0.413188	2.36163	8.09511	0.344611	3.29274	1.69142	0.639314	0.0974522	0.204218	5.0965
Hap2_ACA10G005520.3	0.269614	0.00809592	0.284734	1.29185	5.02525	0.189097	1.62691	0.930749	0.337637	0.0459708	0.157067	2.85923
Hap2_ACA10G005520.4	0.268793	0.00807125	0.283866	1.28792	5.00994	0.188521	1.62196	0.927913	0.336608	0.0458308	0.156589	2.85051
Hap2_ACA10G005520.5	0.458833	0.0254277	0.57329	2.01106	7.88875	0.222926	2.65434	1.32587	0.425192	0.0721962	0.258483	3.77294
Hap2_ACA10G005520.6	0.257294	0.00772596	0.271722	1.23282	4.79561	0.180456	1.55257	0.888216	0.322207	0.0438701	0.14989	2.72857
Hap2_ACA10G005530.1	6.44776	0.136806	0.109223	2.02677	2.71252	0.279323	1.02877	4.98135	1.64785	0.195511	0.451823	3.11868
Hap2_ACA10G005530.2	6.18791	0.130574	0.104247	1.93444	2.60383	0.266598	0.981906	4.78669	1.57278	0.186604	0.441529	2.9766
Hap2_ACA10G005530.3	6.17941	0.131113	0.104677	1.94241	2.59962	0.267697	0.985956	4.77403	1.57926	0.187373	0.433018	2.98888
Hap2_ACA10G005530.4	6.17177	0.130234	0.103975	1.92939	2.59704	0.265903	0.979346	4.77421	1.56868	0.186117	0.440378	2.96884
Hap2_ACA10G005530.5	5.95608	0.126374	0.100894	1.87221	2.50567	0.258023	0.950323	4.60149	1.52219	0.180602	0.417369	2.88086
Hap2_ACA10G005530.6	4.7243	0.100453	0.0939233	1.43415	2.01917	0.200968	0.705056	3.76573	1.14074	0.162948	0.353106	2.38238
Hap2_ACA10G005530.7	4.60652	0.097949	0.0915816	1.39839	1.96883	0.195958	0.687478	3.67184	1.1123	0.158885	0.344302	2.32298
Hap2_ACA10G005530.8	6.17246	0.130965	0.104559	1.94023	2.5967	0.267397	0.984848	4.76866	1.57749	0.187163	0.432532	2.98552
Hap2_ACA10G005540.1	1.21535	0.678061	0.892708	1.80703	0.902013	0.458825	0.320514	1.05236	0.903749	0.411117	1.33694	0.911241
Hap2_ACA10G005550.1	0.453116	148.972	12.3727	27.5393	18.7174	32.2887	9.90292	18.5529	20.3287	29.8453	14.8523	17.2108
Hap2_ACA10G005560.1	38.8566	21.6228	20.4268	28.5217	32.8415	62.3663	60.271	27.8788	40.6008	47.9951	40.9957	28.8205
Hap2_ACA10G005570.1	0.139628	3.51536	0.115018	18.3736	4.01491	2.4172	0.394589	1.81263	0.692406	0.885864	0.567913	0.305566
Hap2_ACA10G005570.2	0.133237	3.35446	0.109754	17.5326	3.83115	2.30656	0.376528	1.72966	0.660714	0.845318	0.54192	0.291581
Hap2_ACA10G005570.3	0.127462	3.20907	0.104997	16.7727	3.66509	2.20659	0.360208	1.65469	0.632077	0.808679	0.518431	0.278942
Hap2_ACA10G005570.4	0.144378	4.1715	0.125543	22.2039	4.95458	2.71227	0.434713	1.98481	0.830581	1.0768	0.724466	0.374426
Hap2_ACA10G005570.5	0.135354	3.91078	0.117696	20.8162	4.64492	2.54275	0.407543	1.86076	0.77867	1.0095	0.679187	0.351024
Hap2_ACA10G005580.1	0	0	0	0	0	25.1988	675.754	0.0476108	0.0372816	1.46941	0	0
Hap2_ACA10G005590.1	0	0	0	0	0	0	0	0	0	0	0	0
Hap2_ACA10G005600.1	0	0	0	0	0	0.0179404	0.0915725	0	0	0	0	0
Hap2_ACA10G005610.1	1.18622	0.790689	1.26268	3.33242	3.17715	1.48967	2.78407	3.37428	1.69381	1.51494	1.51654	2.81645
Hap2_ACA10G005620.1	0.0528919	0	0.0341309	10.6264	72.1827	0.317602	0.222731	22.8281	9.28581	0.258252	0.8738	219.861
Hap2_ACA10G005630.1	3.77971	42.4935	4.67877	11.7306	14.0843	20.9251	9.16264	16.1001	16.5364	32.5646	12.8684	16.9518
Hap2_ACA10G005630.2	3.63509	40.8676	4.49974	11.2817	13.5454	20.1245	8.81206	15.4841	15.9036	31.3186	12.376	16.3032
Hap2_ACA10G005630.3	3.16813	35.7868	3.93909	9.85568	11.8973	17.8582	7.76748	13.6128	13.8938	27.8883	10.8635	14.2824
Hap2_ACA10G005630.4	2.78633	31.2192	3.43803	8.66846	10.347	15.5644	6.7329	11.9158	12.1296	24.1988	9.45789	12.4812
Hap2_ACA10G005630.5	2.39288	26.9373	2.96556	7.46169	8.95467	13.6045	5.8475	10.321	10.4417	21.2214	8.18019	10.7737
Hap2_ACA10G005640.1	0	0	0	0	0	0.0396899	0	0	0.0272432	0.108354	0.0778278	0
Hap2_ACA10G005650.1	0.471347	1.86022	0.0687809	35.7541	32.5852	12.487	5.44094	34.7885	14.011	24.9793	14.9691	28.2151
Hap2_ACA10G005660.1	0.337816	0.762152	0.0298841	24.2342	20.2232	7.48488	2.81177	23.4358	7.15043	14.4717	7.46664	17.6696
Hap2_ACA10G005670.1	9.55091	0.0227683	0	0.105483	0.0190201	0.0637173	0.0256953	1.09992	0.030957	0.0709775	0.0197381	0
Hap2_ACA10G005680.1	68.4731	38.7095	63.0565	46.4653	44.6339	39.3705	34.2003	44.4904	45.0664	37.8042	43.082	46.3381
Hap2_ACA10G005690.1	0.0627272	0.0199335	0	0.0141996	0.129288	0.0144327	0.0152027	0.0713947	0.0198133	0.0424516	0.0733078	0.0384193
Hap2_ACA10G005700.1	1.78784	0.0496758	1.552	2.44206	13.4198	8.97211	1.37445	10.1692	4.37326	15.0797	2.03501	14.6166
Hap2_ACA10G005710.1	6.4292	1.47732	4.21218	12.6101	26.0952	3.17279	5.17525	17.3444	3.38942	1.53334	2.22602	19.6833
Hap2_ACA10G005720.1	0	0	0	0	0	0.0526251	0.0289169	0	0.0600222	0.0458683	0	0
Hap2_ACA10G005730.1	0	0	0	0	0	0	0	0	0	0	0	0
Hap2_ACA10G005740.1	0	0.0602193	0	0.0518262	0	0	0	0	0.0452998	0	0	0
Hap2_ACA10G005750.1	0	0	0	0.030143	0	0	0	0.0405366	0	0	0	0
Hap2_ACA10G005760.1	0	0.605074	0	0.275683	0	1.58277	0.251643	0	0.218508	1.341	0.0465792	0
Hap2_ACA10G005770.1	5.64257	3.8811	3.82159	6.5659	6.03673	3.5819	2.35508	5.97263	4.49171	3.7347	5.01649	5.02106
Hap2_ACA10G005770.2	5.41878	3.57189	3.76601	6.37088	5.89593	3.53966	2.18636	5.81438	4.42852	3.53006	4.85767	4.96407
Hap2_ACA10G005770.3	5.35039	3.49602	3.71857	6.31797	5.77069	3.48159	2.21615	5.70335	4.35211	3.46856	4.75448	4.89013
Hap2_ACA10G005770.4	2.4246	1.40281	1.80944	2.89193	2.91834	1.70199	1.22925	3.04262	1.69969	1.79578	2.02019	2.26871
Hap2_ACA10G005770.5	5.00902	3.30179	3.48123	5.88913	5.4501	3.272	2.02103	5.37472	4.09365	3.26312	4.49034	4.5887
Hap2_ACA10G005770.6	2.39047	1.38306	1.78396	2.85123	2.87726	1.67803	1.21194	2.99979	1.67576	1.7705	1.99175	2.23677
Hap2_ACA10G005780.1	0.144657	0.058421	0.249714	0.058897	0	0.0403192	0.232614	0.0513951	0	0.128031	0.0529378	0.107523
Hap2_ACA10G005790.1	3.63923	13.9881	1.11377	1.22496	1.56218	1.61385	4.23235	0.856988	3.01744	0.566492	3.29667	0.246868
Hap2_ACA10G005790.2	3.79528	14.5783	1.16648	1.28292	1.6312	1.68672	4.41292	0.89754	3.1416	0.593298	3.44313	0.25855
Hap2_ACA10G005790.3	3.62771	13.9438	1.11025	1.22108	1.55723	1.60874	4.21895	0.854274	3.00788	0.564698	3.28623	0.246086
Hap2_ACA10G005790.4	3.54008	13.598	1.08804	1.19666	1.52151	1.5733	4.11619	0.837188	2.93035	0.553404	3.21636	0.241165
Hap2_ACA10G005790.5	3.39478	13.0485	1.03896	1.14267	1.45725	1.50545	3.94806	0.799422	2.81475	0.52844	3.07976	0.230286
Hap2_ACA10G005790.6	3.44584	13.2448	1.05458	1.15986	1.47916	1.52809	4.00744	0.811446	2.85709	0.536387	3.12148	0.233749
Hap2_ACA10G005800.1	0	1.89576	0.0348514	0.136421	0.0355925	0.208119	0.347433	0.0339312	0.0715189	0	0	0
Hap2_ACA10G005810.1	11.7083	40.3	6.85669	21.4512	33.2755	27.9741	15.3481	15.782	33.7218	17.0293	19.7105	40.4896
Hap2_ACA10G005810.2	9.61153	32.7914	5.64702	17.7748	27.3092	22.9552	12.4962	13.1966	27.9945	13.8973	16.358	33.6294
Hap2_ACA10G005810.3	19.6671	67.6384	11.4562	35.6829	55.3275	46.8929	25.7848	26.2184	55.8958	28.4719	32.3669	67.1857
Hap2_ACA10G005810.4	13.7239	46.7806	8.02128	25.1417	38.605	32.7106	17.8444	18.6455	39.4622	19.7513	22.8502	47.4551
Hap2_ACA10G005810.5	18.6767	64.2324	10.8793	33.8861	52.5414	44.5315	24.4864	24.8981	53.081	27.0382	30.737	63.8025
Hap2_ACA10G005810.6	11.1396	38.3424	6.52363	20.4093	31.6592	26.6153	14.6026	15.0154	32.0838	16.2022	18.7531	38.5228
Hap2_ACA10G005810.7	12.2493	41.7817	7.16627	22.566	34.6229	29.2432	15.9356	16.7061	35.4081	17.7035	20.5475	42.5477
Hap2_ACA10G005810.8	19.305	67.929	9.60691	40.1003	60.8759	47.7639	26.1417	29.1928	59.6757	30.7965	34.0911	70.4345
Hap2_ACA10G005820.1	0	0	0	0	0	0	0	0	0	0	0	0
Hap2_ACA10G005830.1	0.437525	0	0.0167086	5.03051	2.55545	0.0250952	0.0138833	1.31648	0.141163	0.0623288	0.509198	5.91235
Hap2_ACA10G005840.1	0	0	0	0.155291	0.0790238	0	0	0.055014	0	0.0283785	0	0.109482
Hap2_ACA10G005850.1	13.5778	3.81442	8.99799	15.3394	18.5226	2.75748	2.98427	18.0297	7.05545	3.99334	8.67994	13.8161
Hap2_ACA10G005850.10	7.1042	2.16001	5.1646	8.93707	10.9323	1.52379	1.74536	10.8152	3.8398	2.26385	4.79826	7.91494
Hap2_ACA10G005850.2	9.96912	2.92112	7.15066	12.2965	15.0602	2.12191	2.40218	14.7828	5.30204	3.10926	6.53241	10.9384
Hap2_ACA10G005850.3	9.87026	2.88697	7.07104	12.1619	14.888	2.10278	2.37409	14.6099	5.24006	3.07291	6.45604	10.8182
Hap2_ACA10G005850.4	9.62221	2.81442	6.89334	11.8562	14.5138	2.04993	2.31443	14.2428	5.10837	2.99568	6.29379	10.5463
Hap2_ACA10G005850.5	9.71569	2.84686	6.96888	11.9839	14.6773	2.06797	2.34111	14.407	5.16726	3.03022	6.36635	10.6603
Hap2_ACA10G005850.6	10.038	2.94281	7.25137	12.6197	15.452	2.13212	2.45413	15.078	5.44311	3.16657	6.67829	11.1768
Hap2_ACA10G005850.7	10.0726	2.95297	7.27641	12.6633	15.5054	2.13948	2.4626	15.1301	5.4619	3.17751	6.70135	11.2154
Hap2_ACA10G005850.8	12.7539	3.60709	8.53458	14.7614	17.819	2.57482	2.85623	17.2392	6.78669	3.79569	8.26631	13.2487
Hap2_ACA10G005850.9	12.2688	3.46989	8.20996	14.1999	17.1413	2.47688	2.74759	16.5834	6.52855	3.65132	7.95189	12.7447
Hap2_ACA10G005860.1	0.895807	0.456985	0.226329	1.5808	2.09745	0.58129	0.705567	3.75326	1.1763	0.1334	1.964	2.26115
Hap2_ACA10G005870.1	0.00816967	0	0	0	0	0	0	1.13755	0	0	0	0.00803267
Hap2_ACA10G005880.1	22.4839	13.7882	15.9905	25.3207	29.1473	12.9001	7.029	27.8769	18.4235	13.598	23.6796	28.291
Hap2_ACA10G005880.2	22.5619	13.8361	16.046	25.4086	29.2485	12.9449	7.0534	27.9736	18.4875	13.6452	23.7618	28.3892
Hap2_ACA10G005880.3	22.5012	13.7988	16.0028	25.3402	29.1697	12.91	7.03441	27.8983	18.4377	13.6085	23.6978	28.3127
Hap2_ACA10G005880.4	20.7774	12.7409	14.7747	23.3882	26.9463	11.9189	6.49253	25.7542	17.0225	12.5602	21.882	26.1317
Hap2_ACA10G005880.5	12.0207	7.26085	8.73913	12.8021	14.9153	6.56507	3.68827	14.5872	9.34085	7.22704	12.1423	14.5391
Hap2_ACA10G005880.6	20.5259	12.6174	14.6043	23.0823	26.5922	11.7768	6.40505	25.4186	16.8117	12.4125	21.5828	25.8206
Hap2_ACA10G005890.1	0	0.258619	0	0.32275	0.0375761	0.0282081	0.0174732	0	0.0286815	0	0.140891	0.115584
Hap2_ACA10G005900.1	0.0969884	7.78555	0.596045	0.770713	7.62151	0.894133	0.447301	8.9376	1.4816	5.71834	2.7262	9.81696
Hap2_ACA10G005900.2	0.0944751	7.5838	0.5806	0.750742	7.42402	0.870963	0.43571	8.706	1.44321	5.57016	2.65556	9.56258
Hap2_ACA10G005900.3	0.0948102	7.61069	0.582658	0.753404	7.45034	0.874052	0.437255	8.73687	1.44833	5.58991	2.66497	9.59649
Hap2_ACA10G005900.4	0.0924071	7.4178	0.567891	0.734309	7.26151	0.851898	0.426172	8.51543	1.41162	5.44823	2.59743	9.35326
Hap2_ACA10G005900.5	0.0916155	7.35425	0.563026	0.728018	7.1993	0.8446	0.422522	8.44248	1.39953	5.40156	2.57518	9.27313
Hap2_ACA10G005910.1	0	0	0	0	0	0	0	0	0	0	0	0
Hap2_ACA10G005920.1	0	0	0	0	0	0.0372561	0.210911	0.340902	0	0	0.0120385	0.012003
Hap2_ACA10G005930.1	1.60573	1.37594	0.429186	1.25012	0.91013	1.60085	0.155218	0.313027	0.993526	0.368263	1.09381	0.540607
Hap2_ACA10G005940.1	2.48836	2.74573	2.88161	12.0452	9.47499	6.05227	3.91965	7.18302	5.29568	5.59545	4.8297	8.4814
Hap2_ACA10G005940.2	2.40859	2.65771	2.78923	11.6591	9.17125	5.85826	3.794	6.95275	5.12592	5.41608	4.67871	8.20951
Hap2_ACA10G005940.3	2.34051	2.58259	2.71039	11.3295	8.91201	5.69266	3.68676	6.75622	4.98103	5.26299	4.54646	7.97745
Hap2_ACA10G005940.4	1.90486	2.11943	2.2371	9.35816	7.28739	4.6935	3.00318	5.55422	4.13175	4.34236	3.7764	6.59254
Hap2_ACA10G005940.5	1.86284	2.07268	2.18775	9.15175	7.12665	4.58997	2.93694	5.43171	4.04062	4.24658	3.6931	6.44713
Hap2_ACA10G005950.1	1.72972	1.82081	1.75747	3.38053	3.95015	2.6831	1.06646	3.17408	3.18997	3.35291	3.15637	3.91347
Hap2_ACA10G005950.2	1.23867	1.28925	1.23975	2.35452	2.74803	1.90339	0.759442	2.24643	2.24539	2.37132	2.20278	2.76066
Hap2_ACA10G005960.1	0.0926803	0.0469098	0.0238142	0.0659639	0.0675395	0.0307051	0.0972683	0	0	0.0802882	0	0
Hap2_ACA10G005970.1	0.418056	5.75743	0.551365	2.69226	2.66066	3.85678	1.33107	2.18534	2.19637	3.1605	1.10384	2.87275
Hap2_ACA10G005980.1	10.437	5.19842	9.19834	13.8775	6.5677	7.42616	12.3607	4.72977	8.37138	6.66471	9.13823	4.59764
Hap2_ACA10G005980.2	10.3601	5.16009	9.13052	13.7751	6.51928	7.3714	12.2695	4.69489	8.30966	6.61557	9.07086	4.56374
Hap2_ACA10G005980.3	10.2984	5.15045	9.0944	13.6978	6.4929	7.34656	12.217	4.67273	8.2753	6.61954	9.02865	4.53656
Hap2_ACA10G005980.4	10.3744	5.18848	9.16155	13.799	6.54084	7.40081	12.3072	4.70723	8.3364	6.66841	9.09531	4.57006
Hap2_ACA10G005980.5	9.72797	4.86518	8.59068	12.9391	6.13328	6.93966	11.5404	4.41392	7.81695	6.2529	8.52858	4.28529
Hap2_ACA10G005980.6	9.73218	4.84735	8.57715	12.9403	6.12417	6.92465	11.5259	4.41035	7.80604	6.21462	8.52111	4.28715
Hap2_ACA10G005980.7	9.67772	4.84005	8.54631	12.8723	6.10159	6.90381	11.4807	4.39112	7.77657	6.2206	8.48452	4.26316
Hap2_ACA10G005980.8	5.29772	2.81037	4.70945	7.66241	3.66335	4.1227	7.15745	2.60285	4.83671	3.67405	5.26954	2.45364
Hap2_ACA10G005980.9	11.9868	5.91077	10.2272	18.0203	8.43599	9.26014	16.0136	6.04852	10.7441	7.95972	11.5152	5.56893
Hap2_ACA10G005990.1	0	0	0	0.0697341	0.0166366	0	0	0	0	0	0	0
Hap2_ACA10G006000.1	0.0355804	0.0142088	0.00638173	0.00745971	0.0256308	0.0423346	0.0630807	0.0260382	0.0303314	0.0324275	0.00670494	0.0409299
Hap2_ACA10G006010.1	0	0	0	0	0	1.29568	28.5403	0.0237625	0	0.151945	0	0
Hap2_ACA10G006020.1	64.8965	0.50036	1.95873	2.28006	1.42277	13.2029	3.07184	2.65694	8.75406	17.3213	13.8428	0.486735
Hap2_ACA10G006030.1	3.1531	6.59296	0.687345	0.368657	0.0498313	0.0755603	0.0338319	0.0399162	2.65684	0.0793992	7.07254	0.0130813
Hap2_ACA10G006040.1	11.65	5.18561	1.89932	0.472141	0.0642946	0.237952	0.0540923	0.0528971	4.6917	0.469276	9.06787	0.0265977
Hap2_ACA10G006050.1	7.61853	6.34592	3.30372	4.20232	3.913	1.30849	1.36139	4.88937	4.03256	2.37724	6.38119	3.65612
Hap2_ACA10G006050.2	7.75804	6.46213	3.36422	4.27928	3.98466	1.33245	1.38632	4.97891	4.1064	2.42077	6.49804	3.72307
Hap2_ACA10G006050.3	7.43266	6.1911	3.22312	4.0998	3.81754	1.27657	1.32818	4.77009	3.93417	2.31924	6.22551	3.56692
Hap2_ACA10G006050.4	8.44994	6.84243	3.78623	4.84487	4.45434	1.52876	1.64267	5.67063	4.59128	2.66489	7.03847	4.27155
Hap2_ACA10G006050.5	7.72287	6.41384	3.34962	4.1956	3.8482	1.31633	1.36975	4.90295	4.07491	2.37274	6.42206	3.69029
Hap2_ACA10G006050.6	4.495	3.95471	2.16889	2.84043	2.6122	0.842255	0.891059	3.47408	2.54534	1.49317	3.97526	2.5058
Hap2_ACA10G006060.1	3.57724	10.9287	12.6106	21.9684	10.973	19.5677	9.00492	7.92916	39.1986	41.1619	38.4877	12.4916
Hap2_ACA10G006060.10	2.3096	7.06366	8.21737	14.1981	7.10231	12.7147	5.81285	5.13098	25.3327	26.8281	24.8571	8.08771
Hap2_ACA10G006060.11	3.08081	9.4395	10.9392	18.9339	9.46755	16.8835	7.75761	6.83209	33.7804	35.4972	33.1741	10.7737
Hap2_ACA10G006060.2	3.48881	10.6586	12.2988	21.4254	10.7017	19.084	8.78232	7.73314	38.2295	40.1444	37.5363	12.1828
Hap2_ACA10G006060.3	3.47755	10.6242	12.2592	21.3562	10.6672	19.0224	8.75398	7.70819	38.1062	40.0148	37.4152	12.1435
Hap2_ACA10G006060.4	3.23112	9.90002	11.4729	19.8576	9.92945	17.7072	8.13608	7.16541	35.4284	37.229	34.7925	11.2993
Hap2_ACA10G006060.5	2.34793	7.18088	8.35373	14.4337	7.22017	12.9257	5.90931	5.21612	25.7531	27.2732	25.2696	8.22191
Hap2_ACA10G006060.6	3.47521	10.6067	12.2615	21.2966	10.6634	19.0232	8.73191	7.69233	38.0219	40.0345	37.3225	12.1281
Hap2_ACA10G006060.7	3.14957	9.65016	11.1834	19.3565	9.67884	17.2603	7.93073	6.98456	34.5342	36.2894	33.9144	11.0141
Hap2_ACA10G006060.8	3.39392	10.3687	11.9644	20.8426	10.4107	18.565	8.54346	7.52282	37.1898	39.0525	36.5154	11.8514
Hap2_ACA10G006060.9	3.1588	9.67844	11.2161	19.4132	9.70721	17.3109	7.95398	7.00503	34.6354	36.3957	34.0138	11.0464
Hap2_ACA10G006070.1	0	0.11684	0	0	0.0613258	0	0	0.046418	0	0	0	0
Hap2_ACA10G006080.1	0.159191	0	0	0	0	0	0	0.342651	0	0	0	0
Hap2_ACA10G006090.1	12.0217	5.57551	11.9198	10.9166	8.33292	6.93186	3.86521	11.206	6.92604	4.28679	3.48582	9.50576
Hap2_ACA10G006100.1	4.72783	2.68019	3.16558	8.36826	7.552	6.35981	1.63856	4.50642	7.16451	3.83853	4.0971	5.6204
Hap2_ACA10G006100.2	4.78432	2.6926	3.14836	8.38028	7.6078	6.31991	1.63332	4.53987	7.04452	3.8526	4.1063	5.65458
Hap2_ACA10G006100.3	3.08623	1.94272	2.49539	5.47262	5.09674	4.34202	1.07615	3.21782	4.64312	2.57459	2.71571	3.70623
Hap2_ACA10G006100.4	2.87689	1.56893	1.83771	5.21102	4.46512	3.97174	0.975982	2.81744	4.34123	2.43172	2.58197	3.39241
Hap2_ACA10G006110.1	6.77462	3.87302	5.1087	13.372	11.8951	9.55409	2.53022	7.29634	10.9273	6.22004	5.82798	8.41127
Hap2_ACA10G006120.1	12.5409	13.1601	14.9241	26.5677	25.9883	18.5715	29.44	26.3016	14.9461	15.7786	14.0099	20.4895
Hap2_ACA10G006120.2	9.89268	9.80191	12.3582	21.4619	20.9761	14.2093	21.3082	21.531	11.8861	12.252	11.0849	16.6056
Hap2_ACA10G006120.3	12.3512	13.884	14.8161	26.2858	25.767	19.6859	33.6629	26.3655	15.4704	16.4195	14.2436	20.5335
Hap2_ACA10G006120.4	9.55183	9.46419	11.9324	20.7225	20.2534	13.7223	20.5741	20.7892	11.4766	11.8299	10.703	16.0334
Hap2_ACA10G006120.5	9.62078	9.5325	12.0185	20.872	20.3995	13.8188	20.7226	20.9393	11.5594	11.9152	10.7803	16.1492
Hap2_ACA10G006120.6	11.6645	12.2404	13.8811	24.711	24.1721	17.2736	27.3826	24.4635	13.9016	14.6759	13.0308	19.0575
Hap2_ACA10G006120.7	9.29811	9.21279	11.6154	20.172	19.7154	13.3578	20.0276	20.237	11.1717	11.5156	10.4187	15.6075
Hap2_ACA10G006120.8	8.93146	8.84951	11.1574	19.3766	18.9379	12.8311	19.2378	19.439	10.7365	11.0695	10.0079	14.9986
Hap2_ACA10G006120.9	8.58121	7.86509	10.243	19.5541	18.64	11.5371	16.7532	19.4181	10.1315	10.8892	9.67391	14.5812
Hap2_ACA10G006130.1	0	0	0	0	0	0	0	0	0.0285709	0	0	0
Hap2_ACA10G006140.1	0	0	0	0	0	0.0213412	0	0	0	0	0	0
Hap2_ACA10G006150.1	0.123618	0.830387	0.797937	10.4278	9.51336	0.465988	0.183355	8.54307	4.17421	0.449284	2.30774	4.95647
Hap2_ACA10G006160.1	14.196	1.66533	11.1328	20.7489	22.1322	3.76909	5.08338	26.3926	11.7085	8.35251	15.7041	22.2957
Hap2_ACA10G006160.2	11.2833	1.20984	8.4498	15.1464	15.5517	2.69808	3.56382	18.5376	8.32311	6.07718	11.5899	15.4242
Hap2_ACA10G006160.3	10.7474	1.15238	8.04852	14.4312	14.8131	2.56995	3.39457	17.6573	7.92784	5.78857	11.0395	14.6917
Hap2_ACA10G006160.4	10.9194	1.16804	8.14368	15.0615	15.4351	2.65433	3.51219	18.4475	8.29166	6.04473	11.538	15.2876
Hap2_ACA10G006160.5	12.8589	1.51247	10.0634	19.4784	20.7532	3.50222	4.73059	24.8196	11.0208	7.84401	14.7573	20.8842
Hap2_ACA10G006160.6	10.39	1.11141	7.74884	14.3313	14.6867	2.52824	3.3419	17.5531	7.90369	5.75165	10.9785	14.5499
Hap2_ACA10G006160.7	10.4766	1.12067	7.81341	14.4507	14.8091	2.54931	3.36975	17.6994	7.95539	5.79959	11.07	14.6676
Hap2_ACA10G006170.1	14.0926	17.4942	12.903	6.37578	8.11728	10.7038	18.4495	8.04855	9.26436	5.90391	10.0383	8.20607
Hap2_ACA10G006170.2	9.63885	10.7453	8.90267	4.80821	5.72895	6.61307	10.8722	5.80628	6.17273	3.85897	6.91177	5.76383
Hap2_ACA10G006170.3	9.33324	10.4046	8.6204	4.65576	5.5473	6.4034	10.5275	5.62218	5.97702	3.73662	6.69262	5.58108
Hap2_ACA10G006170.4	9.31149	11.5154	8.5317	4.28558	5.4221	7.05671	12.1386	5.40463	6.16564	3.94581	6.68794	5.45872
Hap2_ACA10G006180.1	0.617992	2.86156	0.281522	3.19658	7.74624	0.133896	0.0554759	5.85208	1.36929	0.11266	0.875804	4.80303
Hap2_ACA10G006180.2	0.605231	2.80247	0.275708	3.13057	7.58628	0.131131	0.0543303	5.73124	1.34102	0.110334	0.857719	4.70385
Hap2_ACA10G006190.1	2.68949	1.96366	2.62764	4.36375	3.70399	0.833388	0.546464	3.7917	2.28216	1.04196	2.82849	3.35875
Hap2_ACA10G006200.1	3.61151	2.18113	2.82788	6.34544	4.50292	1.19987	0.698418	5.34244	2.60188	2.07312	4.47818	4.18302
Hap2_ACA10G006210.1	0	0	0	0	0	0	0	0	0	0	0	0
Hap2_ACA10G006220.1	0	0	0	0	0	0	0	0	0	0	0	0
Hap2_ACA10G006230.1	0	0	0	0	0	0	0	0	0	0	0	0
Hap2_ACA10G006240.1	24.3515	53.1893	43.3034	34.2182	34.5055	56.9995	52.4107	26.7463	37.0065	55.7072	45.1207	40.6793
Hap2_ACA10G006250.1	12.1809	44.1205	7.77824	13.5065	13.9148	26.6046	48.7685	16.3837	30.9472	28.3227	46.0315	13.7936
Hap2_ACA10G006260.1	9.84667	4.425	6.41309	7.10758	8.40824	5.18301	3.07829	8.65972	5.6751	5.94543	6.85212	8.07675
Hap2_ACA10G006260.10	3.965	1.79202	2.61166	2.85303	3.03639	1.90199	1.2718	3.71187	2.09177	2.26637	2.63289	3.15582
Hap2_ACA10G006260.11	3.97634	1.79715	2.61912	2.86119	3.04507	1.90743	1.27544	3.72248	2.09775	2.27285	2.64041	3.16485
Hap2_ACA10G006260.12	6.6908	3.06517	4.4155	4.93129	5.77765	3.54876	2.10471	6.11732	3.88505	4.13867	4.77602	5.61074
Hap2_ACA10G006260.13	3.87593	1.74986	2.55021	2.7859	2.96495	1.85724	1.24438	3.62454	2.04255	2.21305	2.57094	3.08157
Hap2_ACA10G006260.2	9.53975	4.28418	6.22507	6.97375	8.158	4.99979	2.97246	8.40597	5.49537	5.87171	6.73718	7.88801
Hap2_ACA10G006260.3	9.91086	4.45385	6.4549	7.15391	8.46305	5.2168	3.09836	8.69626	5.7121	5.98418	6.89678	8.1294
Hap2_ACA10G006260.4	4.95687	2.21532	3.23543	3.48012	3.74708	2.3201	1.54149	4.51725	2.5971	2.80506	3.22862	3.88985
Hap2_ACA10G006260.5	4.47756	2.0238	2.94477	3.18425	3.41664	2.11036	1.39757	4.16801	2.36089	2.57465	2.96594	3.56357
Hap2_ACA10G006260.6	4.47019	2.02047	2.93992	3.17901	3.41101	2.10689	1.39527	4.16115	2.357	2.57041	2.96105	3.5577
Hap2_ACA10G006260.7	4.33836	1.93931	2.83667	3.08383	3.29235	2.06786	1.3873	3.97897	2.27465	2.44355	2.83411	3.40585
Hap2_ACA10G006260.8	4.21683	1.8829	2.75416	2.99413	3.19659	2.00771	1.34971	3.86324	2.20849	2.37248	2.75167	3.30679
Hap2_ACA10G006260.9	4.3401	1.95949	2.85119	3.08306	3.30806	2.0433	1.35602	4.03556	2.28586	2.49283	2.87168	3.45032
[truncated: 76,693 more rows]

[truncated: 9 more sheets: Table S11, Table S12, Table S13, Table S14, Table S15, Table S16, Table S17, Table S18, Table S19]
